# Supplementary material for: Reprogramming of the Developmental Program of Rhus javanica During Initial Stage of Gall Induction by Schlechtendalia chinensis
Source: Front Plant Sci. 2020 May 15;11:471. doi: 10.3389/fpls.2020.00471 (PMC7243852; doi:10.3389/fpls.2020.00471)
Supplement: TABLE S1 — Results of RNA-seq analyzes of various R. javanica tissues. [file Table_1.XLSX]

## Sheet: Sheet1
097_takeda/1094/AiG1_S1_L001_R1_001.fastq.gz
097_takeda/1095/AiG2_S2_L001_R1_001.fastq.gz
097_takeda/1096/AiG3_S3_L001_R1_001.fastq.gz
097_takeda/1097/AiL1_S4_L001_R1_001.fastq.gz
097_takeda/1098/AiL2_S5_L001_R1_001.fastq.gz
097_takeda/1099/AiL3_S6_L001_R1_001.fastq.gz
181109_121_takeda-10012/1256-9015/EjG4_S7_L001_R1_001.fastq.gz
181109_121_takeda-10012/1257-9017/EjG5_S9_L001_R1_001.fastq.gz
181109_121_takeda-10012/1258-9022/EjG6_S14_L001_R1_001.fastq.gz
181109_121_takeda-10012/1259-9023/EjIL4_S15_L001_R1_001.fastq.gz
181109_121_takeda-10012/1260-9024/EjL5_S16_L001_R1_001.fastq.gz
181109_121_takeda-10012/1261-9025/EjL6_S17_L001_R1_001.fastq.gz
082_takeda-50050/1005-83098/G1-mature_S16_L001_R1_001.fastq.gz
082_takeda-50050/1006-83099/G2-mature_S17_L001_R1_001.fastq.gz
082_takeda-50050/1007-83100/G3-mature_S18_L001_R1_001.fastq.gz
082_takeda-50050/1029-83095/young-G1_S13_L001_R1_001.fastq.gz
082_takeda-50050/1030-83096/young-G2_S14_L001_R1_001.fastq.gz
082_takeda-50050/1031-83097/young-G5_S15_L001_R1_001.fastq.gz
126_takeda-16016/1339-15019/young-1_S5_L001_R1_001.fastq.gz
126_takeda-16016/1340-15020/young-5_S6_L001_R1_001.fastq.gz
126_takeda-16016/1341-15021/young-6_S7_L001_R1_001.fastq.gz
126_takeda-16016/1342-15022/mature-7_S8_L001_R1_001.fastq.gz
126_takeda-16016/1343-15023/mature-8_S9_L001_R1_001.fastq.gz
126_takeda-16016/1344-15024/mature-12_S10_L001_R1_001.fastq.gz
064_sato-36036/759-64080/Leaf1_S17_L001_R1_001.fastq.gz
064_sato-36036/760-64083/Leaf2_S20_L001_R1_001.fastq.gz
064_sato-36036/761-64082/Leaf3_S19_L001_R1_001.fastq.gz
064_sato-36036/778-64069/gall1_S6_L001_R1_001.fastq.gz
064_sato-36036/779-64065/gall2_S2_L001_R1_001.fastq.gz
064_sato-36036/780-64070/gall3_S7_L001_R1_001.fastq.gz
117_hirano-8008/1207-7007/Nurude-flower-1_S1_L001_R1_001.fastq.gz
117_hirano-8008/1208-7009/Nurude-flower-2_S3_L001_R1_001.fastq.gz
117_hirano-8008/1209-7010/Nurude-flower-3_S4_L001_R1_001.fastq.gz
117_hirano-8008/1210-7011/Nurude-flower-4_S5_L001_R1_001.fastq.gz
117_hirano-8008/1211-7012/Nurude-fruit-1_S6_L001_R1_001.fastq.gz
117_hirano-8008/1212-7013/Nurude-fruit-2_S7_L001_R1_001.fastq.gz
117_hirano-8008/1213-7014/Nurude-fruit-3_S8_L001_R1_001.fastq.gz
117_hirano-8008/1214-7015/Nurude-fruit-4_S9_L001_R1_001.fastq.gz

## Sheet: Sheet2
	Sample_Name	Single or paired-end	Numberof clusters	Length of each reads (bp)
	Leaf-1	paired	21261818	76
	Leaf-2	paired	22958799	76
	Leaf-3	paired	24808948	76
	Gall-1	paired	17999207	76
	Gall-2	paired	21611741	76
	Gall-3	paired	19953187	76
	Flower-1	paired	23524665	151
	Flower-2	paired	29098395	151
	Flower-3	paired	26875010	151
	Flower-4	paired	23247104	151
	Fruit-1	paired	34213025	151
	Fruit-2	paired	35574769	151
	Fruit-3	paired	36315230	151
	Fruit-4	paired	34473749	151
	Table S1. Results of RNA-seq analyzes of varius R. javanica tissues.
