# Supplementary material for: Reprogramming of the Developmental Program of Rhus javanica During Initial Stage of Gall Induction by Schlechtendalia chinensis
Source: Front Plant Sci. 2020 May 15;11:471. doi: 10.3389/fpls.2020.00471 (PMC7243852; doi:10.3389/fpls.2020.00471)
Supplement: TABLE S2 — List of primers used for qRT-PCR. [file Table_2.XLSX]

## Sheet: Sheet1
Gene Name	Primer Name	Sequence
RcUBQ10	RcUBQ10-F3	AAGACAAGGAAGGCATCCCA
	RcUBQ10-R3	CCATCCTCAAGCTGCTTTCC
RcAG	RcAG-F	GCCTTTCCAAACGAATCAAG
	RcAG-R	TCTTTCCCCTACCCGTTTTT
RcAP1	RcAP1-F	TCAGTTGAAGCGAATCGAGA
	RcAP1-R	AGCTCTTCGCTTTGAGAACG
RcCLE44	RcCLE44-F	CATCCACCGTGAACTTGCAT
	RcCLE44-R	GTTTGGTCCGCTGGGAAC
RcCYD4;1	RcCYCD4;1-F	AAGAATGGAGCTTTTGGTGCT
	RcCYCD4;1-R	GGAGAATGGGGTAATTGCTTG
RcHEC1	RcHEC1-F	AAGAAGCAGGTGCAGACGTT
	RcHEC1-R	GTGCTGAAAATCCAACACCA
RcKNAT1	RcKNAT1-F	ATGGAAGCTTATTACGACATGCT
	RcKNAT1-R	GGCTTCTTGTATTGGCCTTG
RcKNAT6	RcKNAT6-F	GACCGTGAGCTTAAGGACAAA
	RcKNAT6-R	AAATTCATGCTTCAAGGTGCTAA
RcSEOR	RcSEOR-F	TGCATTTGCTTTTGACTTCG
	RcSEOR-R	AATGTGTTGCGGGAGTAAGG
RcSHP1	RcSHP1-F	TCGCAGTCGTATGATCGAAA
	RcSHP1-R	TCGCAAGAGTATTGGTGGTTC
RcTDR	RcTDR-F	AGGTTTCTCGAACATCTCAACC
	RcTDR-R	ATCAGCTGGAATTTCTCCGTTA
RcVND7	RcVND7-F	ACTCGCAGTACTGTCGGCTAC
	RcVND7-R	CAAGTTGAATTGGTTGTTGCAC
