# Supplementary material for: Reprogramming of the Developmental Program of Rhus javanica During Initial Stage of Gall Induction by Schlechtendalia chinensis
Source: Front Plant Sci. 2020 May 15;11:471. doi: 10.3389/fpls.2020.00471 (PMC7243852; doi:10.3389/fpls.2020.00471)
Supplement: TABLE S4 — List of upregulated genes in gall, flower, fruit of R. javanica. [file Table_4.XLSX]

## Sheet: Leaf-gall (table)
									Biological process	AGI code	Gene Name	Function
			GO biological process complete	REFLIST (27581)	Number of genes (1207)	Fold Enrichment	P-value		jasmonic acid metabolic process (GO:0009694)	AT3G25780	ALLENE OXIDE CYCLASE 3, CHLOROPLASTIC (PTHR31843:SF11)
			jasmonic acid metabolic process (GO:0009694)	47	13	6.32	2.60E-03		jasmonic acid metabolic process (GO:0009694)	AT5G42650	ALLENE OXIDE SYNTHASE, CHLOROPLASTIC (PTHR24286:SF255)	oxygenase(PC00177)
			response to chitin (GO:0010200)	137	34	5.67	8.35E-11		jasmonic acid metabolic process (GO:0009694)	AT2G23600	METHYLESTERASE 2-RELATED (PTHR10992:SF1009)	serine protease(PC00203)
			response to hydrogen peroxide (GO:0042542)	78	19	5.57	4.95E-05		jasmonic acid metabolic process (GO:0009694)	AT1G13280	ALLENE OXIDE CYCLASE 4, CHLOROPLASTIC (PTHR31843:SF7)
			response to wounding (GO:0009611)	216	47	4.97	8.91E-14		jasmonic acid metabolic process (GO:0009694)	AT1G44350	IAA-AMINO ACID HYDROLASE ILR1-LIKE 6 (PTHR11014:SF62)	deacetylase(PC00087);metalloprotease(PC00153)
			response to water deprivation (GO:0009414)	346	54	3.57	1.02E-10		jasmonic acid metabolic process (GO:0009694)	AT5G63380	4-COUMARATE--COA LIGASE-LIKE 9 (PTHR24096:SF160)	ligase(PC00142)
			defense response, incompatible interaction (GO:0009814)	168	24	3.26	5.08E-03		jasmonic acid metabolic process (GO:0009694)	AT5G63450	CYTOCHROME P450 94B1 (PTHR24296:SF101)	oxygenase(PC00177)
			response to jasmonic acid (GO:0009753)	217	31	3.26	1.70E-04		jasmonic acid metabolic process (GO:0009694)	AT1G20510	4-COUMARATE--COA LIGASE-LIKE 5 (PTHR24096:SF305)	ligase(PC00142)
			response to heat (GO:0009408)	220	30	3.12	6.79E-04		jasmonic acid metabolic process (GO:0009694)	AT1G76690	NADPH DEHYDROGENASE 2-RELATED (PTHR22893:SF110)	oxidoreductase(PC00176)
			response to salicylic acid (GO:0009751)	200	27	3.08	3.17E-03		jasmonic acid metabolic process (GO:0009694)	AT3G50440	METHYLESTERASE 10 (PTHR10992:SF943)	serine protease(PC00203)
									jasmonic acid metabolic process (GO:0009694)	AT5G07010	CYTOSOLIC SULFOTRANSFERASE 14-RELATED (PTHR11783:SF105)
									jasmonic acid metabolic process (GO:0009694)	AT2G43710	STEAROYL-[ACYL-CARRIER-PROTEIN] 9-DESATURASE 7, CHLOROPLASTIC (PTHR31155:SF9)
									jasmonic acid metabolic process (GO:0009694)	AT1G17420	LIPOXYGENASE 3, CHLOROPLASTIC (PTHR11771:SF130)	oxygenase(PC00177)
									Response to chitin (GO:0010200)	AT4G31550	WRKY TRANSCRIPTION FACTOR 11-RELATED (PTHR31282:SF93)
									Response to chitin (GO:0010200)	AT5G01830	U-BOX DOMAIN-CONTAINING PROTEIN 16 (PTHR23315:SF63)	cell adhesion molecule(PC00069);cytoskeletal protein(PC00085);signaling molecule(PC00207);storage protein(PC00210)
									Response to chitin (GO:0010200)	AT3G45640	MITOGEN-ACTIVATED PROTEIN KINASE 3 (PTHR24055:SF391)	non-receptor serine/threonine protein kinase(PC00167)
									Response to chitin (GO:0010200)	AT1G27730	ZINC FINGER PROTEIN ZAT10 (PTHR45988:SF31)
									Response to chitin (GO:0010200)	AT4G34410	ETHYLENE-RESPONSIVE TRANSCRIPTION FACTOR ERF109 (PTHR31677:SF90)
									Response to chitin (GO:0010200)	AT3G52450	E3 UBIQUITIN-PROTEIN LIGASE PUB22 (PTHR22849:SF132)
									Response to chitin (GO:0010200)	AT1G51700	DOF ZINC FINGER PROTEIN DOF1.7 (PTHR31992:SF62)
									Response to chitin (GO:0010200)	AT3G18710	U-BOX DOMAIN-CONTAINING PROTEIN 29 (PTHR22849:SF113)
									Response to chitin (GO:0010200)	AT2G44840	ETHYLENE-RESPONSIVE TRANSCRIPTION FACTOR 13 (PTHR31190:SF98)
									Response to chitin (GO:0010200)	AT1G32640	TRANSCRIPTION FACTOR MYC2 (PTHR11514:SF109)
									Response to chitin (GO:0010200)	AT3G16720	RING-H2 FINGER PROTEIN ATL17-RELATED (PTHR14155:SF532)	ubiquitin-protein ligase(PC00234)
									Response to chitin (GO:0010200)	AT1G80840	WRKY TRANSCRIPTION FACTOR 40-RELATED (PTHR31429:SF3)
									Response to chitin (GO:0010200)	AT5G49520	WRKY TRANSCRIPTION FACTOR 48-RELATED (PTHR31221:SF149)
									Response to chitin (GO:0010200)	AT2G38470	WRKY TRANSCRIPTION FACTOR 33-RELATED (PTHR31221:SF135)
									Response to chitin (GO:0010200)	AT5G67300	TRANSCRIPTION FACTOR MYB44 (PTHR45614:SF77)
									Response to chitin (GO:0010200)	AT3G61460	BRH1 RING FINGER PROTEIN (PTHR45969:SF10)
									Response to chitin (GO:0010200)	AT4G18450	ETHYLENE-RESPONSIVE TRANSCRIPTION FACTOR ERF091 (PTHR31677:SF91)
									Response to chitin (GO:0010200)	AT3G46600	SCARECROW-LIKE PROTEIN 30 (PTHR31636:SF154)
									Response to chitin (GO:0010200)	AT3G28210	ZINC FINGER, AN1-TYPE DOMAIN 2A (PTHR14677:SF20)	RNA binding protein(PC00031)
									Response to chitin (GO:0010200)	AT1G23030	U-BOX DOMAIN-CONTAINING PROTEIN 11-RELATED (PTHR23315:SF267)	cell adhesion molecule(PC00069);cytoskeletal protein(PC00085);signaling molecule(PC00207);storage protein(PC00210)
									Response to chitin (GO:0010200)	AT5G59550	E3 UBIQUITIN-PROTEIN LIGASE RDUF2 (PTHR15710:SF58)
									Response to chitin (GO:0010200)	AT4G17230	SCARECROW-LIKE PROTEIN 13 (PTHR31636:SF45)
									Response to chitin (GO:0010200)	AT5G37490	U-BOX DOMAIN-CONTAINING PROTEIN 21 (PTHR22849:SF122)
									Response to chitin (GO:0010200)	AT5G48655	ELFLESS, ISOFORM B (PTHR47094:SF1)
									Response to chitin (GO:0010200)	AT5G46910	TRANSCRIPTION FACTOR JUMONJI (JMJ) FAMILY PROTEIN / ZINC FINGER (C5HC2 TYPE) FAMILY PROTEIN (PTHR10694:SF33)	zinc finger transcription factor(PC00244)
									Response to chitin (GO:0010200)	AT2G40140	ZINC FINGER CCCH DOMAIN-CONTAINING PROTEIN 29 (PTHR14493:SF99)
									Response to chitin (GO:0010200)	AT2G29060	SCARECROW-LIKE PROTEIN 33 (PTHR31636:SF158)
									Response to chitin (GO:0010200)	AT5G51190	ETHYLENE-RESPONSIVE TRANSCRIPTION FACTOR ERF105 (PTHR31677:SF53)
									Response to chitin (GO:0010200)	AT3G11840	E3 UBIQUITIN-PROTEIN LIGASE PUB24 (PTHR22849:SF24)
									Response to chitin (GO:0010200)	AT2G28710	SUBFAMILY NOT NAMED (PTHR26374:SF343)
									Response to chitin (GO:0010200)	AT3G44350	NAC DOMAIN-CONTAINING PROTEIN 61-RELATED (PTHR31989:SF232)
									Response to chitin (GO:0010200)	AT2G26150	HEAT STRESS TRANSCRIPTION FACTOR A-2 (PTHR10015:SF338)	winged helix/forkhead transcription factor(PC00246)
									Response to chitin (GO:0010200)	AT4G01250	WRKY TRANSCRIPTION FACTOR 22 (PTHR32096:SF61)
									Response to chitin (GO:0010200)	AT5G62020	HEAT STRESS TRANSCRIPTION FACTOR B-2A (PTHR10015:SF333)	winged helix/forkhead transcription factor(PC00246)
									Response to hydrogen peroxide (GO:0042542)	AT2G47180	GALACTINOL SYNTHASE 1 (PTHR11183:SF119)
									Response to hydrogen peroxide (GO:0042542)	AT1G53540	17.4 KDA CLASS I HEAT SHOCK PROTEIN-RELATED (PTHR11527:SF279)	chaperone(PC00072)
									Response to hydrogen peroxide (GO:0042542)	AT4G35090	CATALASE-RELATED (PTHR11465:SF23)	peroxidase(PC00180)
									Response to hydrogen peroxide (GO:0042542)	AT1G20620	CATALASE 3-RELATED (PTHR11465:SF43)	peroxidase(PC00180)
									Response to hydrogen peroxide (GO:0042542)	AT2G29500	17.6 KDA CLASS I HEAT SHOCK PROTEIN 1-RELATED (PTHR11527:SF280)	chaperone(PC00072)
									Response to hydrogen peroxide (GO:0042542)	AT4G10250	22.0 KDA HEAT SHOCK PROTEIN (PTHR11527:SF267)	chaperone(PC00072)
									Response to hydrogen peroxide (GO:0042542)	AT1G20630	CATALASE-1 (PTHR11465:SF39)	peroxidase(PC00180)
									Response to hydrogen peroxide (GO:0042542)	AT2G46240	BAG FAMILY MOLECULAR CHAPERONE REGULATOR 6 (PTHR33322:SF16)
									Response to hydrogen peroxide (GO:0042542)	AT4G27670	HEAT SHOCK PROTEIN 21, CHLOROPLASTIC (PTHR46733:SF4)
									Response to hydrogen peroxide (GO:0042542)	AT2G43790	MITOGEN-ACTIVATED PROTEIN KINASE (PTHR24055:SF158)	non-receptor serine/threonine protein kinase(PC00167)
									Response to hydrogen peroxide (GO:0042542)	AT1G77120	ALCOHOL DEHYDROGENASE CLASS-P (PTHR43880:SF26)	dehydrogenase(PC00092);reductase(PC00198)
									Response to hydrogen peroxide (GO:0042542)	AT1G54050	17.4 KDA CLASS III HEAT SHOCK PROTEIN (PTHR11527:SF297)	chaperone(PC00072)
									Response to hydrogen peroxide (GO:0042542)	AT5G12020	17.6 KDA CLASS II HEAT SHOCK PROTEIN-RELATED (PTHR11527:SF277)	chaperone(PC00072)
									Response to hydrogen peroxide (GO:0042542)	AT5G05300
									Response to hydrogen peroxide (GO:0042542)	AT5G24110	WRKY TRANSCRIPTION FACTOR 30-RELATED (PTHR32096:SF20)
									Response to hydrogen peroxide (GO:0042542)	AT3G12580	HEAT SHOCK 70 KDA PROTEIN COGNATE 1-RELATED (PTHR19375:SF395)
									Response to hydrogen peroxide (GO:0042542)	AT2G32120	HEAT SHOCK 70 KDA PROTEIN 8 (PTHR19375:SF101)
									Response to hydrogen peroxide (GO:0042542)	AT5G67480	BTB/POZ AND TAZ DOMAIN-CONTAINING PROTEIN 4 (PTHR46287:SF11)
									Response to hydrogen peroxide (GO:0042542)	AT2G26150	HEAT STRESS TRANSCRIPTION FACTOR A-2 (PTHR10015:SF338)	winged helix/forkhead transcription factor(PC00246)
									response to wounding (GO:0009611)	AT5G42650	ALLENE OXIDE SYNTHASE, CHLOROPLASTIC (PTHR24286:SF255)	oxygenase(PC00177)
									response to wounding (GO:0009611)	AT5G13930	CHALCONE SYNTHASE (PTHR11877:SF14)	lyase(PC00144);transferase(PC00220)
									response to wounding (GO:0009611)	AT3G13790	BETA-FRUCTOFURANOSIDASE, INSOLUBLE ISOENZYME CWINV1 (PTHR31953:SF56)
									response to wounding (GO:0009611)	AT1G22640	TRANSCRIPTION FACTOR MYB3-RELATED (PTHR10641:SF929)	DNA binding protein(PC00009);homeodomain transcription factor(PC00119)
									response to wounding (GO:0009611)	AT2G30020	PROTEIN PHOSPHATASE 2C FAMILY PROTEIN-RELATED (PTHR13832:SF676)	kinase inhibitor(PC00139);protein phosphatase(PC00195)
									response to wounding (GO:0009611)	AT5G06320	NDR1/HIN1-LIKE PROTEIN 3 (PTHR31415:SF64)
									response to wounding (GO:0009611)	AT5G53890	PHYTOSULFOKINE RECEPTOR 2 (PTHR27006:SF175)
									response to wounding (GO:0009611)	AT3G45640	MITOGEN-ACTIVATED PROTEIN KINASE 3 (PTHR24055:SF391)	non-receptor serine/threonine protein kinase(PC00167)
									response to wounding (GO:0009611)	AT2G27690	CYTOCHROME P450 94C1 (PTHR24296:SF30)	oxygenase(PC00177)
									response to wounding (GO:0009611)	AT5G24090	ACIDIC ENDOCHITINASE (PTHR45708:SF21)
									response to wounding (GO:0009611)	AT3G44260	CCR4-ASSOCIATED FACTOR 1 HOMOLOG 9-RELATED (PTHR10797:SF35)	transcription factor(PC00218)
									response to wounding (GO:0009611)	AT1G27730	ZINC FINGER PROTEIN ZAT10 (PTHR45988:SF31)
									response to wounding (GO:0009611)	AT2G28900	OUTER ENVELOPE PORE PROTEIN 16-1, CHLOROPLASTIC (PTHR15371:SF2)	amino acid transporter(PC00046)
									response to wounding (GO:0009611)	AT4G39980	PHOSPHO-2-DEHYDRO-3-DEOXYHEPTONATE ALDOLASE 1, CHLOROPLASTIC (PTHR21337:SF24)
									response to wounding (GO:0009611)	AT1G32640	TRANSCRIPTION FACTOR MYC2 (PTHR11514:SF109)
									response to wounding (GO:0009611)	AT4G11280	1-AMINOCYCLOPROPANE-1-CARBOXYLATE SYNTHASE 6 (PTHR43795:SF61)	transaminase(PC00216)
									response to wounding (GO:0009611)	AT1G01720	NAC DOMAIN-CONTAINING PROTEIN 2 (PTHR31719:SF94)
									response to wounding (GO:0009611)	AT1G78080	ETHYLENE-RESPONSIVE TRANSCRIPTION FACTOR RAP2-4 (PTHR31657:SF46)
									response to wounding (GO:0009611)	AT5G50200	HIGH-AFFINITY NITRATE TRANSPORTER 3.1 (PTHR34806:SF5)
									response to wounding (GO:0009611)	AT1G80840	WRKY TRANSCRIPTION FACTOR 40-RELATED (PTHR31429:SF3)
									response to wounding (GO:0009611)	AT3G12500	BASIC ENDOCHITINASE B (PTHR22595:SF137)
									response to wounding (GO:0009611)	AT5G50100	SI:CH73-390P7.2 (PTHR34290:SF2)
									response to wounding (GO:0009611)	AT4G10270	SUBFAMILY NOT NAMED (PTHR33090:SF39)
									response to wounding (GO:0009611)	AT5G40990	F15I1.5-RELATED (PTHR45966:SF1)
									response to wounding (GO:0009611)	AT5G47910	RESPIRATORY BURST OXIDASE HOMOLOG PROTEIN D (PTHR11972:SF94)
									response to wounding (GO:0009611)	AT5G47240	NUCLEOSIDE DIPHOSPHATE-LINKED MOIETY X MOTIF 6 (PTHR13994:SF13)	nucleotide phosphatase(PC00173)
									response to wounding (GO:0009611)	AT5G13220	PROTEIN TIFY 9 (PTHR33077:SF5)
									response to wounding (GO:0009611)	AT3G44540	FATTY ACYL-COA REDUCTASE 4-RELATED (PTHR11011:SF63)
									response to wounding (GO:0009611)	AT1G01470	DESICCATION-RELATED PROTEIN LEA14-RELATED (PTHR31459:SF19)
									response to wounding (GO:0009611)	AT5G53750	CBS DOMAIN-CONTAINING PROTEIN (PTHR13780:SF121)	kinase modulator(PC00140)
									response to wounding (GO:0009611)	AT3G11480	SALICYLATE/BENZOATE CARBOXYL METHYLTRANSFERASE (PTHR31009:SF47)
									response to wounding (GO:0009611)	AT5G63450	CYTOCHROME P450 94B1 (PTHR24296:SF101)	oxygenase(PC00177)
									response to wounding (GO:0009611)	AT1G20510	4-COUMARATE--COA LIGASE-LIKE 5 (PTHR24096:SF305)	ligase(PC00142)
									response to wounding (GO:0009611)	AT1G76690	NADPH DEHYDROGENASE 2-RELATED (PTHR22893:SF110)	oxidoreductase(PC00176)
									response to wounding (GO:0009611)	AT3G54420	ENDOCHITINASE EP3 (PTHR22595:SF131)
									response to wounding (GO:0009611)	AT1G73080	HIGHLY SIMILAR TO RECEPTOR-LIKE PROTEIN KINASE-RELATED (PTHR27000:SF608)
									response to wounding (GO:0009611)	AT3G53260	PHENYLALANINE AMMONIA-LYASE 2 (PTHR10362:SF41)
									response to wounding (GO:0009611)	AT1G19180	PROTEIN TIFY 10A (PTHR33077:SF52)
									response to wounding (GO:0009611)	AT4G10265	SUBFAMILY NOT NAMED (PTHR33090:SF28)
									response to wounding (GO:0009611)	AT1G17420	LIPOXYGENASE 3, CHLOROPLASTIC (PTHR11771:SF130)	oxygenase(PC00177)
									response to wounding (GO:0009611)	AT5G09810	ACTIN-7 (PTHR11937:SF395)	actin and actin related protein(PC00039)
									response to wounding (GO:0009611)	AT5G20230	BLUE COPPER PROTEIN (PTHR33021:SF190)
									response to wounding (GO:0009611)	AT1G74950	PROTEIN TIFY 10B (PTHR33077:SF54)
									response to wounding (GO:0009611)	AT1G61340	SUBFAMILY NOT NAMED (PTHR34049:SF7)
									response to wounding (GO:0009611)	AT1G30135	PROTEIN TIFY 5A (PTHR33077:SF70)
									response to wounding (GO:0009611)	AT5G67480	BTB/POZ AND TAZ DOMAIN-CONTAINING PROTEIN 4 (PTHR46287:SF11)
									response to wounding (GO:0009611)	AT2G32700	TRANSCRIPTIONAL COREPRESSOR LEUNIG_HOMOLOG (PTHR44376:SF10)
									Response to water deprivation (GO:0009414)	AT4G15910	LATE EMBRYOGENIS ABUNDANT PROTEIN 41 (PTHR33509:SF24)
									Response to water deprivation (GO:0009414)	AT2G47180	GALACTINOL SYNTHASE 1 (PTHR11183:SF119)
									Response to water deprivation (GO:0009414)	AT3G23920	BETA-AMYLASE 1, CHLOROPLASTIC (PTHR31352:SF31)
									Response to water deprivation (GO:0009414)	AT1G20440	DEHYDRIN COR47-RELATED (PTHR33346:SF11)
									Response to water deprivation (GO:0009414)	AT3G05700	PROTEIN DEHYDRATION-INDUCED 19-RELATED (PTHR31875:SF26)
									Response to water deprivation (GO:0009414)	AT5G24090	ACIDIC ENDOCHITINASE (PTHR45708:SF21)
									Response to water deprivation (GO:0009414)	AT1G48130	1-CYS PEROXIREDOXIN PER1 (PTHR43503:SF8)	peroxidase(PC00180)
									Response to water deprivation (GO:0009414)	AT3G16640	TRANSLATIONALLY-CONTROLLED TUMOR PROTEIN 1 (PTHR11991:SF14)	non-motor microtubule binding protein(PC00166)
									Response to water deprivation (GO:0009414)	AT1G27730	ZINC FINGER PROTEIN ZAT10 (PTHR45988:SF31)
									Response to water deprivation (GO:0009414)	AT4G27410	NAC DOMAIN-CONTAINING PROTEIN 72 (PTHR31719:SF129)
									Response to water deprivation (GO:0009414)	AT3G52450	E3 UBIQUITIN-PROTEIN LIGASE PUB22 (PTHR22849:SF132)
									Response to water deprivation (GO:0009414)	AT5G13330	ETHYLENE-RESPONSIVE TRANSCRIPTION FACTOR ERF113 (PTHR31190:SF167)
									Response to water deprivation (GO:0009414)	AT1G32640	TRANSCRIPTION FACTOR MYC2 (PTHR11514:SF109)
									Response to water deprivation (GO:0009414)	AT1G78080	ETHYLENE-RESPONSIVE TRANSCRIPTION FACTOR RAP2-4 (PTHR31657:SF46)
									Response to water deprivation (GO:0009414)	AT5G52300	LOW-TEMPERATURE-INDUCED 65 KDA PROTEIN-RELATED (PTHR33836:SF6)
									Response to water deprivation (GO:0009414)	AT1G12610	DEHYDRATION-RESPONSIVE ELEMENT-BINDING PROTEIN 1F (PTHR31839:SF45)
									Response to water deprivation (GO:0009414)	AT1G18390	LEAF RUST 10 DISEASE-RESISTANCE LOCUS RECEPTOR-LIKE PROTEIN KINASE-LIKE 1.2 (PTHR46008:SF4)
									Response to water deprivation (GO:0009414)	AT5G59320	NON-SPECIFIC LIPID-TRANSFER PROTEIN 3-RELATED (PTHR33076:SF56)
									Response to water deprivation (GO:0009414)	AT1G69700	HVA22-LIKE PROTEIN C (PTHR12300:SF51)
									Response to water deprivation (GO:0009414)	AT2G38470	WRKY TRANSCRIPTION FACTOR 33-RELATED (PTHR31221:SF135)
									Response to water deprivation (GO:0009414)	AT5G67300	TRANSCRIPTION FACTOR MYB44 (PTHR45614:SF77)
									Response to water deprivation (GO:0009414)	AT2G39800	DELTA-1-PYRROLINE-5-CARBOXYLATE SYNTHASE A (PTHR11063:SF20)	amino acid kinase(PC00045);dehydrogenase(PC00092)
									Response to water deprivation (GO:0009414)	AT1G01470	DESICCATION-RELATED PROTEIN LEA14-RELATED (PTHR31459:SF19)
									Response to water deprivation (GO:0009414)	AT5G27930	PROTEIN PHOSPHATASE 2C 73-RELATED (PTHR13832:SF725)	kinase inhibitor(PC00139);protein phosphatase(PC00195)
									Response to water deprivation (GO:0009414)	AT3G56880	VQ MOTIF-CONTAINING PROTEIN (PTHR33179:SF41)
									Response to water deprivation (GO:0009414)	AT3G24500	MULTIPROTEIN BRIDGING FACTOR 1C-RELATED (PTHR10245:SF71)
									Response to water deprivation (GO:0009414)	AT4G00430	AQUAPORIN PIP1-4-RELATED (PTHR45687:SF1)
									Response to water deprivation (GO:0009414)	AT1G30100	9-CIS-EPOXYCAROTENOID DIOXYGENASE NCED5, CHLOROPLASTIC-RELATED (PTHR10543:SF26)
									Response to water deprivation (GO:0009414)	AT3G02130	LRR RECEPTOR-LIKE SERINE/THREONINE-PROTEIN KINASE RPK2 (PTHR27000:SF584)
									Response to water deprivation (GO:0009414)	AT4G02380	PROTEIN SENESCENCE-ASSOCIATED GENE 21, MITOCHONDRIAL (PTHR33509:SF26)
									Response to water deprivation (GO:0009414)	AT1G74520	HVA22-LIKE PROTEIN A (PTHR12300:SF120)
									Response to water deprivation (GO:0009414)	AT2G21660	GLYCINE-RICH RNA-BINDING PROTEIN 7 (PTHR15241:SF78)
									Response to water deprivation (GO:0009414)	AT3G15500	NAC DOMAIN-CONTAINING PROTEIN 55 (PTHR31719:SF144)
									Response to water deprivation (GO:0009414)	AT4G18780	CELLULOSE SYNTHASE A CATALYTIC SUBUNIT 8 [UDP-FORMING] (PTHR13301:SF31)
									Response to water deprivation (GO:0009414)	AT5G59550	E3 UBIQUITIN-PROTEIN LIGASE RDUF2 (PTHR15710:SF58)
									Response to water deprivation (GO:0009414)	AT4G39090	CYSTEINE PROTEASE RD19A (PTHR12411:SF611)	cysteine protease(PC00081);protease inhibitor(PC00191)
									Response to water deprivation (GO:0009414)	AT4G34100	E3 UBIQUITIN-PROTEIN LIGASE MARCH6 (PTHR13145:SF0)	ubiquitin-protein ligase(PC00234)
									Response to water deprivation (GO:0009414)	AT1G52890	NAC DOMAIN-CONTAINING PROTEIN 19 (PTHR31719:SF114)
									Response to water deprivation (GO:0009414)	AT2G25180	TWO-COMPONENT RESPONSE REGULATOR ARR12 (PTHR43874:SF39)	methyltransferase(PC00155);protein kinase(PC00193);transcription factor(PC00218)
									Response to water deprivation (GO:0009414)	AT1G20450	DEHYDRIN COR47-RELATED (PTHR33346:SF11)
									Response to water deprivation (GO:0009414)	AT2G26650	POTASSIUM CHANNEL AKT1 (PTHR45743:SF2)
									Response to water deprivation (GO:0009414)	AT1G77120	ALCOHOL DEHYDROGENASE CLASS-P (PTHR43880:SF26)	dehydrogenase(PC00092);reductase(PC00198)
									Response to water deprivation (GO:0009414)	AT2G17840	SPARTIN (PTHR21068:SF20)
									Response to water deprivation (GO:0009414)	AT1G22810	ETHYLENE-RESPONSIVE TRANSCRIPTION FACTOR ERF019 (PTHR31985:SF109)
									Response to water deprivation (GO:0009414)	AT4G37790	HOMEOBOX-LEUCINE ZIPPER PROTEIN HAT22 (PTHR45714:SF14)
									Response to water deprivation (GO:0009414)	AT5G40390	GALACTINOL--SUCROSE GALACTOSYLTRANSFERASE 5-RELATED (PTHR31268:SF14)
									Response to water deprivation (GO:0009414)	AT5G40010	AAA-ATPASE ASD, MITOCHONDRIAL (PTHR23070:SF128)
									Response to water deprivation (GO:0009414)	AT1G56600	GALACTINOL SYNTHASE 2 (PTHR11183:SF118)
									Response to water deprivation (GO:0009414)	AT2G14610	PATHOGENESIS-RELATED PROTEIN 1 (PTHR10334:SF406)	defense/immunity protein(PC00090)
									Response to water deprivation (GO:0009414)	AT2G21620	ADENINE NUCLEOTIDE ALPHA HYDROLASES-LIKE SUPERFAMILY PROTEIN (PTHR47583:SF1)
									Response to water deprivation (GO:0009414)	AT2G47190	ATMYB2 (PTHR45675:SF31)
									Response to water deprivation (GO:0009414)	AT2G45960	AQUAPORIN PIP1-2 (PTHR45687:SF45)
									Response to water deprivation (GO:0009414)	AT1G76180	DEHYDRIN ERD14 (PTHR33346:SF2)
									Response to water deprivation (GO:0009414)	AT2G32700	TRANSCRIPTIONAL COREPRESSOR LEUNIG_HOMOLOG (PTHR44376:SF10)
									Response to jasmonic acid (GO:0009753)	AT5G42650	ALLENE OXIDE SYNTHASE, CHLOROPLASTIC (PTHR24286:SF255)	oxygenase(PC00177)
									Response to jasmonic acid (GO:0009753)	AT5G13930	CHALCONE SYNTHASE (PTHR11877:SF14)	lyase(PC00144);transferase(PC00220)
									Response to jasmonic acid (GO:0009753)	AT1G53940	F15I1.5-RELATED (PTHR45966:SF1)
									Response to jasmonic acid (GO:0009753)	AT1G70170	METALLOENDOPROTEINASE 2-MMP (PTHR10201:SF247)	metalloprotease(PC00153)
									Response to jasmonic acid (GO:0009753)	AT2G31180	TRANSCRIPTION FACTOR MYB14 (PTHR10641:SF1129)	DNA binding protein(PC00009);homeodomain transcription factor(PC00119)
									Response to jasmonic acid (GO:0009753)	AT2G28900	OUTER ENVELOPE PORE PROTEIN 16-1, CHLOROPLASTIC (PTHR15371:SF2)	amino acid transporter(PC00046)
									Response to jasmonic acid (GO:0009753)	AT1G28480	GLUTAREDOXIN-C9 (PTHR10168:SF219)
									Response to jasmonic acid (GO:0009753)	AT5G13330	ETHYLENE-RESPONSIVE TRANSCRIPTION FACTOR ERF113 (PTHR31190:SF167)
									Response to jasmonic acid (GO:0009753)	AT1G32640	TRANSCRIPTION FACTOR MYC2 (PTHR11514:SF109)
									Response to jasmonic acid (GO:0009753)	AT1G14920	DELLA PROTEIN GAI-RELATED (PTHR31636:SF47)
									Response to jasmonic acid (GO:0009753)	AT1G18570	TRANSCRIPTION FACTOR MYB51 (PTHR10641:SF1199)	DNA binding protein(PC00009);homeodomain transcription factor(PC00119)
									Response to jasmonic acid (GO:0009753)	AT4G11280	1-AMINOCYCLOPROPANE-1-CARBOXYLATE SYNTHASE 6 (PTHR43795:SF61)	transaminase(PC00216)
									Response to jasmonic acid (GO:0009753)	AT1G44350	IAA-AMINO ACID HYDROLASE ILR1-LIKE 6 (PTHR11014:SF62)	deacetylase(PC00087);metalloprotease(PC00153)
									Response to jasmonic acid (GO:0009753)	AT1G21910	ETHYLENE-RESPONSIVE TRANSCRIPTION FACTOR ERF012 (PTHR31985:SF102)
									Response to jasmonic acid (GO:0009753)	AT5G67300	TRANSCRIPTION FACTOR MYB44 (PTHR45614:SF77)
									Response to jasmonic acid (GO:0009753)	AT5G13220	PROTEIN TIFY 9 (PTHR33077:SF5)
									Response to jasmonic acid (GO:0009753)	AT2G39770	MANNOSE-1-PHOSPHATE GUANYLTRANSFERASE BETA (PTHR22572:SF15)
									Response to jasmonic acid (GO:0009753)	AT3G15510	NAC TRANSCRIPTION FACTOR 56 (PTHR31719:SF97)
									Response to jasmonic acid (GO:0009753)	AT3G61250	TRANSCRIPTION FACTOR MYB41 (PTHR10641:SF622)	DNA binding protein(PC00009);homeodomain transcription factor(PC00119)
									Response to jasmonic acid (GO:0009753)	AT3G15500	NAC DOMAIN-CONTAINING PROTEIN 55 (PTHR31719:SF144)
									Response to jasmonic acid (GO:0009753)	AT1G73080	HIGHLY SIMILAR TO RECEPTOR-LIKE PROTEIN KINASE-RELATED (PTHR27000:SF608)
									Response to jasmonic acid (GO:0009753)	AT2G43790	MITOGEN-ACTIVATED PROTEIN KINASE (PTHR24055:SF158)	non-receptor serine/threonine protein kinase(PC00167)
									Response to jasmonic acid (GO:0009753)	AT5G07010	CYTOSOLIC SULFOTRANSFERASE 14-RELATED (PTHR11783:SF105)
									Response to jasmonic acid (GO:0009753)	AT1G19180	PROTEIN TIFY 10A (PTHR33077:SF52)
									Response to jasmonic acid (GO:0009753)	AT3G11820	SYNTAXIN-121 (PTHR19957:SF69)	SNARE protein(PC00034)
									Response to jasmonic acid (GO:0009753)	AT1G17420	LIPOXYGENASE 3, CHLOROPLASTIC (PTHR11771:SF130)	oxygenase(PC00177)
									Response to jasmonic acid (GO:0009753)	AT1G74950	PROTEIN TIFY 10B (PTHR33077:SF54)
									Response to jasmonic acid (GO:0009753)	AT1G61340	SUBFAMILY NOT NAMED (PTHR34049:SF7)
									Response to jasmonic acid (GO:0009753)	AT1G15520	ABC TRANSPORTER G FAMILY MEMBER 40 (PTHR19241:SF261)
									Response to jasmonic acid (GO:0009753)	AT3G16770	ETHYLENE-RESPONSIVE TRANSCRIPTION FACTOR ERF071-RELATED (PTHR31190:SF142)
									Response to jasmonic acid (GO:0009753)	AT5G67480	BTB/POZ AND TAZ DOMAIN-CONTAINING PROTEIN 4 (PTHR46287:SF11)
									Response to heat (GO:0009408)	AT3G09440	HEAT SHOCK 70 KDA PROTEIN 3-RELATED (PTHR19375:SF368)
									Response to heat (GO:0009408)	AT2G47180	GALACTINOL SYNTHASE 1 (PTHR11183:SF119)
									Response to heat (GO:0009408)	AT1G20440	DEHYDRIN COR47-RELATED (PTHR33346:SF11)
									Response to heat (GO:0009408)	AT1G53540	17.4 KDA CLASS I HEAT SHOCK PROTEIN-RELATED (PTHR11527:SF279)	chaperone(PC00072)
									Response to heat (GO:0009408)	AT2G29500	17.6 KDA CLASS I HEAT SHOCK PROTEIN 1-RELATED (PTHR11527:SF280)	chaperone(PC00072)
									Response to heat (GO:0009408)	AT1G12610	DEHYDRATION-RESPONSIVE ELEMENT-BINDING PROTEIN 1F (PTHR31839:SF45)
									Response to heat (GO:0009408)	AT4G10250	22.0 KDA HEAT SHOCK PROTEIN (PTHR11527:SF267)	chaperone(PC00072)
									Response to heat (GO:0009408)	AT2G30250	WRKY TRANSCRIPTION FACTOR 25-RELATED (PTHR31221:SF142)
									Response to heat (GO:0009408)	AT1G21910	ETHYLENE-RESPONSIVE TRANSCRIPTION FACTOR ERF012 (PTHR31985:SF102)
									Response to heat (GO:0009408)	AT2G38470	WRKY TRANSCRIPTION FACTOR 33-RELATED (PTHR31221:SF135)
									Response to heat (GO:0009408)	AT5G47910	RESPIRATORY BURST OXIDASE HOMOLOG PROTEIN D (PTHR11972:SF94)
									Response to heat (GO:0009408)	AT2G39770	MANNOSE-1-PHOSPHATE GUANYLTRANSFERASE BETA (PTHR22572:SF15)
									Response to heat (GO:0009408)	AT3G24500	MULTIPROTEIN BRIDGING FACTOR 1C-RELATED (PTHR10245:SF71)
									Response to heat (GO:0009408)	AT1G58340	PROTEIN DETOXIFICATION 48 (PTHR11206:SF92)	transporter(PC00227)
									Response to heat (GO:0009408)	AT1G79440	SUCCINATE-SEMIALDEHYDE DEHYDROGENASE, MITOCHONDRIAL (PTHR43353:SF5)	dehydrogenase(PC00092)
									Response to heat (GO:0009408)	AT2G46240	BAG FAMILY MOLECULAR CHAPERONE REGULATOR 6 (PTHR33322:SF16)
									Response to heat (GO:0009408)	AT4G27670	HEAT SHOCK PROTEIN 21, CHLOROPLASTIC (PTHR46733:SF4)
									Response to heat (GO:0009408)	AT5G57560	XYLOGLUCAN ENDOTRANSGLUCOSYLASE/HYDROLASE PROTEIN 22 (PTHR31062:SF188)
									Response to heat (GO:0009408)	AT4G36990	HEAT STRESS TRANSCRIPTION FACTOR B-1 (PTHR10015:SF329)	winged helix/forkhead transcription factor(PC00246)
									Response to heat (GO:0009408)	AT1G56410	HEAT SHOCK 70 KDA PROTEIN 18 (PTHR19375:SF398)
									Response to heat (GO:0009408)	AT5G56000	HEAT SHOCK PROTEIN 90-2-RELATED (PTHR11528:SF86)	Hsp90 family chaperone(PC00028)
									Response to heat (GO:0009408)	AT1G54050	17.4 KDA CLASS III HEAT SHOCK PROTEIN (PTHR11527:SF297)	chaperone(PC00072)
									Response to heat (GO:0009408)	AT5G12020	17.6 KDA CLASS II HEAT SHOCK PROTEIN-RELATED (PTHR11527:SF277)	chaperone(PC00072)
									Response to heat (GO:0009408)	AT5G02500	HEAT SHOCK 70 KDA PROTEIN 3-RELATED (PTHR19375:SF368)
									Response to heat (GO:0009408)	AT3G12580	HEAT SHOCK 70 KDA PROTEIN COGNATE 1-RELATED (PTHR19375:SF395)
									Response to heat (GO:0009408)	AT2G32120	HEAT SHOCK 70 KDA PROTEIN 8 (PTHR19375:SF101)
									Response to heat (GO:0009408)	AT5G47550	CYSTEINE PROTEINASE INHIBITOR 5 (PTHR47364:SF2)
									Response to heat (GO:0009408)	AT3G16770	ETHYLENE-RESPONSIVE TRANSCRIPTION FACTOR ERF071-RELATED (PTHR31190:SF142)
									Response to heat (GO:0009408)	AT2G26150	HEAT STRESS TRANSCRIPTION FACTOR A-2 (PTHR10015:SF338)	winged helix/forkhead transcription factor(PC00246)
									Response to heat (GO:0009408)	AT5G62020	HEAT STRESS TRANSCRIPTION FACTOR B-2A (PTHR10015:SF333)	winged helix/forkhead transcription factor(PC00246)
									Response to salicylic acid (GO:0009751)	AT2G40000	NEMATODE RESISTANCE PROTEIN-LIKE HSPRO2 (PTHR34795:SF1)
									Response to salicylic acid (GO:0009751)	AT1G22640	TRANSCRIPTION FACTOR MYB3-RELATED (PTHR10641:SF929)	DNA binding protein(PC00009);homeodomain transcription factor(PC00119)
									Response to salicylic acid (GO:0009751)	AT5G06320	NDR1/HIN1-LIKE PROTEIN 3 (PTHR31415:SF64)
									Response to salicylic acid (GO:0009751)	AT1G53940	F15I1.5-RELATED (PTHR45966:SF1)
									Response to salicylic acid (GO:0009751)	AT5G04760	DUPLICATED HOMEODOMAIN-LIKE SUPERFAMILY PROTEIN (PTHR44191:SF13)
									Response to salicylic acid (GO:0009751)	AT3G50930	PROTEIN HYPER-SENSITIVITY-RELATED 4 (PTHR23070:SF81)
									Response to salicylic acid (GO:0009751)	AT2G31180	TRANSCRIPTION FACTOR MYB14 (PTHR10641:SF1129)	DNA binding protein(PC00009);homeodomain transcription factor(PC00119)
									Response to salicylic acid (GO:0009751)	AT1G28480	GLUTAREDOXIN-C9 (PTHR10168:SF219)
									Response to salicylic acid (GO:0009751)	AT5G13330	ETHYLENE-RESPONSIVE TRANSCRIPTION FACTOR ERF113 (PTHR31190:SF167)
									Response to salicylic acid (GO:0009751)	AT1G14920	DELLA PROTEIN GAI-RELATED (PTHR31636:SF47)
									Response to salicylic acid (GO:0009751)	AT1G18570	TRANSCRIPTION FACTOR MYB51 (PTHR10641:SF1199)	DNA binding protein(PC00009);homeodomain transcription factor(PC00119)
									Response to salicylic acid (GO:0009751)	AT1G80840	WRKY TRANSCRIPTION FACTOR 40-RELATED (PTHR31429:SF3)
									Response to salicylic acid (GO:0009751)	AT1G21910	ETHYLENE-RESPONSIVE TRANSCRIPTION FACTOR ERF012 (PTHR31985:SF102)
									Response to salicylic acid (GO:0009751)	AT5G40990	F15I1.5-RELATED (PTHR45966:SF1)
									Response to salicylic acid (GO:0009751)	AT5G67300	TRANSCRIPTION FACTOR MYB44 (PTHR45614:SF77)
									Response to salicylic acid (GO:0009751)	AT5G48485	BIFUNCTIONAL INHIBITOR/LIPID-TRANSFER PROTEIN/SEED STORAGE 2S ALBUMIN SUPERFAMILY PROTEIN-RELATED (PTHR33122:SF38)
									Response to salicylic acid (GO:0009751)	AT3G61250	TRANSCRIPTION FACTOR MYB41 (PTHR10641:SF622)	DNA binding protein(PC00009);homeodomain transcription factor(PC00119)
									Response to salicylic acid (GO:0009751)	AT5G13170	BIDIRECTIONAL SUGAR TRANSPORTER SWEET15 (PTHR10791:SF147)
									Response to salicylic acid (GO:0009751)	AT3G11820	SYNTAXIN-121 (PTHR19957:SF69)	SNARE protein(PC00034)
									Response to salicylic acid (GO:0009751)	AT5G24110	WRKY TRANSCRIPTION FACTOR 30-RELATED (PTHR32096:SF20)
									Response to salicylic acid (GO:0009751)	AT1G61340	SUBFAMILY NOT NAMED (PTHR34049:SF7)
									Response to salicylic acid (GO:0009751)	AT1G15520	ABC TRANSPORTER G FAMILY MEMBER 40 (PTHR19241:SF261)
									Response to salicylic acid (GO:0009751)	AT2G47190	ATMYB2 (PTHR45675:SF31)
									Response to salicylic acid (GO:0009751)	AT2G29420	GLUTATHIONE S-TRANSFERASE U7 (PTHR11260:SF536)
									Response to salicylic acid (GO:0009751)	AT5G67480	BTB/POZ AND TAZ DOMAIN-CONTAINING PROTEIN 4 (PTHR46287:SF11)
									Response to salicylic acid (GO:0009751)	AT4G33680	LL-DIAMINOPIMELATE AMINOTRANSFERASE, CHLOROPLASTIC (PTHR43144:SF1)	transaminase(PC00216)
									Response to salicylic acid (GO:0009751)	AT1G21270	WALL-ASSOCIATED RECEPTOR KINASE 2-RELATED (PTHR27005:SF282)

## Sheet: gall only up (table)
							GO biological process	AGI code	Gene Name	Function
	GO biological process complete	REFLIST (27581)	Number of genes (409)	Fold Enrichment	P-value		translational elongation (GO:0006414)	AT5G60390	ELONGATION FACTOR 1-ALPHA (PTHR23115:SF170)	G-protein(PC00020);hydrolase(PC00121);translation elongation factor(PC00222);translation initiation factor(PC00224)
	translational elongation (GO:0006414)	47	8	11.48	3.52E-03		translational elongation (GO:0006414)	AT5G60390	ELONGATION FACTOR 1-ALPHA (PTHR23115:SF170)	G-protein(PC00020);hydrolase(PC00121);translation elongation factor(PC00222);translation initiation factor(PC00224)
	response to chitin (GO:0010200)	137	19	9.35	4.75E-09		translational elongation (GO:0006414)	AT4G25890	60S ACIDIC RIBOSOMAL PROTEIN P3-1-RELATED (PTHR47207:SF2)
	ethylene-activated signaling pathway (GO:0009873)	87	11	8.53	5.53E-04		translational elongation (GO:0006414)	AT5G57290	60S ACIDIC RIBOSOMAL PROTEIN P3-1-RELATED (PTHR47207:SF2)
	response to wounding (GO:0009611)	216	25	7.81	6.06E-11		translational elongation (GO:0006414)	AT5G60390	ELONGATION FACTOR 1-ALPHA (PTHR23115:SF170)	G-protein(PC00020);hydrolase(PC00121);translation elongation factor(PC00222);translation initiation factor(PC00224)
	regulation of cellular ketone metabolic process (GO:0010565)	89	9	6.82	3.78E-02		translational elongation (GO:0006414)	AT5G60390	ELONGATION FACTOR 1-ALPHA (PTHR23115:SF170)	G-protein(PC00020);hydrolase(PC00121);translation elongation factor(PC00222);translation initiation factor(PC00224)
	response to jasmonic acid (GO:0009753)	217	15	4.66	5.12E-03		translational elongation (GO:0006414)	AT1G69410	EUKARYOTIC TRANSLATION INITIATION FACTOR 5A-3 (PTHR11673:SF39)	translation initiation factor(PC00224)
	response to oxidative stress (GO:0006979)	425	28	4.44	5.07E-07		translational elongation (GO:0006414)	AT1G13950	EUKARYOTIC TRANSLATION INITIATION FACTOR 5A-1 (PTHR11673:SF33)	translation initiation factor(PC00224)
	defense response to fungus (GO:0050832)	232	15	4.36	1.11E-02		response to chitin (GO:0010200)	AT3G45640	MITOGEN-ACTIVATED PROTEIN KINASE 3 (PTHR24055:SF391)	non-receptor serine/threonine protein kinase(PC00167)
	response to cold (GO:0009409)	428	27	4.25	2.63E-06		response to chitin (GO:0010200)	AT1G27730	ZINC FINGER PROTEIN ZAT10 (PTHR45988:SF31)
	regulation of defense response (GO:0031347)	249	15	4.06	2.47E-02		response to chitin (GO:0010200)	AT4G34410	ETHYLENE-RESPONSIVE TRANSCRIPTION FACTOR ERF109 (PTHR31677:SF90)
	response to antibiotic (GO:0046677)	304	18	3.99	4.02E-03		response to chitin (GO:0010200)	AT3G52450	E3 UBIQUITIN-PROTEIN LIGASE PUB22 (PTHR22849:SF132)
	response to biotic stimulus (GO:0009607)	989	53	3.61	7.93E-12		response to chitin (GO:0010200)	AT3G18710	U-BOX DOMAIN-CONTAINING PROTEIN 29 (PTHR22849:SF113)
	defense response to bacterium (GO:0042742)	393	21	3.6	2.62E-03		response to chitin (GO:0010200)	AT2G44840	ETHYLENE-RESPONSIVE TRANSCRIPTION FACTOR 13 (PTHR31190:SF98)
	response to salt stress (GO:0009651)	590	31	3.54	9.63E-06		response to chitin (GO:0010200)	AT1G32640	TRANSCRIPTION FACTOR MYC2 (PTHR11514:SF109)
	response to water deprivation (GO:0009414)	346	18	3.51	2.21E-02		response to chitin (GO:0010200)	AT1G80840	WRKY TRANSCRIPTION FACTOR 40-RELATED (PTHR31429:SF3)
							response to chitin (GO:0010200)	AT5G49520	WRKY TRANSCRIPTION FACTOR 48-RELATED (PTHR31221:SF149)
							response to chitin (GO:0010200)	AT2G38470	WRKY TRANSCRIPTION FACTOR 33-RELATED (PTHR31221:SF135)
							response to chitin (GO:0010200)	AT4G18450	ETHYLENE-RESPONSIVE TRANSCRIPTION FACTOR ERF091 (PTHR31677:SF91)
							response to chitin (GO:0010200)	AT3G28210	ZINC FINGER, AN1-TYPE DOMAIN 2A (PTHR14677:SF20)	RNA binding protein(PC00031)
							response to chitin (GO:0010200)	AT5G59550	E3 UBIQUITIN-PROTEIN LIGASE RDUF2 (PTHR15710:SF58)
							response to chitin (GO:0010200)	AT4G17230	SCARECROW-LIKE PROTEIN 13 (PTHR31636:SF45)
							response to chitin (GO:0010200)	AT5G37490	U-BOX DOMAIN-CONTAINING PROTEIN 21 (PTHR22849:SF122)
							response to chitin (GO:0010200)	AT2G40140	ZINC FINGER CCCH DOMAIN-CONTAINING PROTEIN 29 (PTHR14493:SF99)
							response to chitin (GO:0010200)	AT2G28710	SUBFAMILY NOT NAMED (PTHR26374:SF343)
							response to chitin (GO:0010200)	AT3G44350	NAC DOMAIN-CONTAINING PROTEIN 61-RELATED (PTHR31989:SF232)
							response to chitin (GO:0010200)	AT4G01250	WRKY TRANSCRIPTION FACTOR 22 (PTHR32096:SF61)
							ethylene-activated signaling pathway (GO:0009873)	AT1G25560	AP2/ERF AND B3 DOMAIN-CONTAINING TRANSCRIPTION REPRESSOR TEM1 (PTHR31140:SF54)
							ethylene-activated signaling pathway (GO:0009873)	AT4G34410	ETHYLENE-RESPONSIVE TRANSCRIPTION FACTOR ERF109 (PTHR31677:SF90)
							ethylene-activated signaling pathway (GO:0009873)	AT2G44840	ETHYLENE-RESPONSIVE TRANSCRIPTION FACTOR 13 (PTHR31190:SF98)
							ethylene-activated signaling pathway (GO:0009873)	AT5G44210	ETHYLENE-RESPONSIVE TRANSCRIPTION FACTOR 11-RELATED (PTHR31677:SF72)
							ethylene-activated signaling pathway (GO:0009873)	AT1G78080	ETHYLENE-RESPONSIVE TRANSCRIPTION FACTOR RAP2-4 (PTHR31657:SF46)
							ethylene-activated signaling pathway (GO:0009873)	AT5G40990	F15I1.5-RELATED (PTHR45966:SF1)
							ethylene-activated signaling pathway (GO:0009873)	AT4G18450	ETHYLENE-RESPONSIVE TRANSCRIPTION FACTOR ERF091 (PTHR31677:SF91)
							ethylene-activated signaling pathway (GO:0009873)	AT5G25190	ETHYLENE-RESPONSIVE TRANSCRIPTION FACTOR ERF003 (PTHR31194:SF61)
							ethylene-activated signaling pathway (GO:0009873)	AT1G22810	ETHYLENE-RESPONSIVE TRANSCRIPTION FACTOR ERF019 (PTHR31985:SF109)
							ethylene-activated signaling pathway (GO:0009873)	AT1G28360	ETHYLENE-RESPONSIVE TRANSCRIPTION FACTOR 12 (PTHR31677:SF60)
							ethylene-activated signaling pathway (GO:0009873)	AT3G16770	ETHYLENE-RESPONSIVE TRANSCRIPTION FACTOR ERF071-RELATED (PTHR31190:SF142)
							response to wounding (GO:0009611)	AT5G42650	ALLENE OXIDE SYNTHASE, CHLOROPLASTIC (PTHR24286:SF255)	oxygenase(PC00177)
							response to wounding (GO:0009611)	AT5G13930	CHALCONE SYNTHASE (PTHR11877:SF14)	lyase(PC00144);transferase(PC00220)
							response to wounding (GO:0009611)	AT2G30020	PROTEIN PHOSPHATASE 2C FAMILY PROTEIN-RELATED (PTHR13832:SF676)	kinase inhibitor(PC00139);protein phosphatase(PC00195)
							response to wounding (GO:0009611)	AT5G06320	NDR1/HIN1-LIKE PROTEIN 3 (PTHR31415:SF64)
							response to wounding (GO:0009611)	AT3G45640	MITOGEN-ACTIVATED PROTEIN KINASE 3 (PTHR24055:SF391)	non-receptor serine/threonine protein kinase(PC00167)
							response to wounding (GO:0009611)	AT5G24090	ACIDIC ENDOCHITINASE (PTHR45708:SF21)
							response to wounding (GO:0009611)	AT1G27730	ZINC FINGER PROTEIN ZAT10 (PTHR45988:SF31)
							response to wounding (GO:0009611)	AT4G39980	PHOSPHO-2-DEHYDRO-3-DEOXYHEPTONATE ALDOLASE 1, CHLOROPLASTIC (PTHR21337:SF24)
							response to wounding (GO:0009611)	AT1G32640	TRANSCRIPTION FACTOR MYC2 (PTHR11514:SF109)
							response to wounding (GO:0009611)	AT4G11280	1-AMINOCYCLOPROPANE-1-CARBOXYLATE SYNTHASE 6 (PTHR43795:SF61)	transaminase(PC00216)
							response to wounding (GO:0009611)	AT1G01720	NAC DOMAIN-CONTAINING PROTEIN 2 (PTHR31719:SF94)
							response to wounding (GO:0009611)	AT1G78080	ETHYLENE-RESPONSIVE TRANSCRIPTION FACTOR RAP2-4 (PTHR31657:SF46)
							response to wounding (GO:0009611)	AT1G80840	WRKY TRANSCRIPTION FACTOR 40-RELATED (PTHR31429:SF3)
							response to wounding (GO:0009611)	AT5G40990	F15I1.5-RELATED (PTHR45966:SF1)
							response to wounding (GO:0009611)	AT5G47910	RESPIRATORY BURST OXIDASE HOMOLOG PROTEIN D (PTHR11972:SF94)
							response to wounding (GO:0009611)	AT5G13220	PROTEIN TIFY 9 (PTHR33077:SF5)
							response to wounding (GO:0009611)	AT3G44540	FATTY ACYL-COA REDUCTASE 4-RELATED (PTHR11011:SF63)
							response to wounding (GO:0009611)	AT3G53260	PHENYLALANINE AMMONIA-LYASE 2 (PTHR10362:SF41)
							response to wounding (GO:0009611)	AT1G19180	PROTEIN TIFY 10A (PTHR33077:SF52)
							response to wounding (GO:0009611)	AT1G17420	LIPOXYGENASE 3, CHLOROPLASTIC (PTHR11771:SF130)	oxygenase(PC00177)
							response to wounding (GO:0009611)	AT5G09810	ACTIN-7 (PTHR11937:SF395)	actin and actin related protein(PC00039)
							response to wounding (GO:0009611)	AT5G20230	BLUE COPPER PROTEIN (PTHR33021:SF190)
							response to wounding (GO:0009611)	AT1G74950	PROTEIN TIFY 10B (PTHR33077:SF54)
							response to wounding (GO:0009611)	AT1G61340	SUBFAMILY NOT NAMED (PTHR34049:SF7)
							response to wounding (GO:0009611)	AT1G30135	PROTEIN TIFY 5A (PTHR33077:SF70)
							regulation of cellular ketone metabolic process (GO:0010565)	AT5G04760	DUPLICATED HOMEODOMAIN-LIKE SUPERFAMILY PROTEIN (PTHR44191:SF13)
							regulation of cellular ketone metabolic process (GO:0010565)	AT1G65690	NDR1/HIN1-LIKE PROTEIN 6 (PTHR31852:SF127)
							regulation of cellular ketone metabolic process (GO:0010565)	AT3G09830	SERINE/THREONINE-PROTEIN KINASE PCRK1 (PTHR45621:SF53)
							regulation of cellular ketone metabolic process (GO:0010565)	AT5G26920	CALMODULIN-BINDING PROTEIN 60 G (PTHR31713:SF43)
							regulation of cellular ketone metabolic process (GO:0010565)	AT4G34410	ETHYLENE-RESPONSIVE TRANSCRIPTION FACTOR ERF109 (PTHR31677:SF90)
							regulation of cellular ketone metabolic process (GO:0010565)	AT1G12610	DEHYDRATION-RESPONSIVE ELEMENT-BINDING PROTEIN 1F (PTHR31839:SF45)
							regulation of cellular ketone metabolic process (GO:0010565)	AT1G28380	MACPF DOMAIN-CONTAINING PROTEIN NSL1 (PTHR33199:SF8)
							regulation of cellular ketone metabolic process (GO:0010565)	AT1G65770	SUBFAMILY NOT NAMED (PTHR33110:SF68)
							regulation of cellular ketone metabolic process (GO:0010565)	AT2G24300	CALMODULIN-BINDING PROTEIN 60 E-RELATED (PTHR31713:SF51)
							response to jasmonic acid (GO:0009753)	AT5G42650	ALLENE OXIDE SYNTHASE, CHLOROPLASTIC (PTHR24286:SF255)	oxygenase(PC00177)
							response to jasmonic acid (GO:0009753)	AT5G13930	CHALCONE SYNTHASE (PTHR11877:SF14)	lyase(PC00144);transferase(PC00220)
							response to jasmonic acid (GO:0009753)	AT1G53940	F15I1.5-RELATED (PTHR45966:SF1)
							response to jasmonic acid (GO:0009753)	AT1G70170	METALLOENDOPROTEINASE 2-MMP (PTHR10201:SF247)	metalloprotease(PC00153)
							response to jasmonic acid (GO:0009753)	AT2G31180	TRANSCRIPTION FACTOR MYB14 (PTHR10641:SF1129)	DNA binding protein(PC00009);homeodomain transcription factor(PC00119)
							response to jasmonic acid (GO:0009753)	AT1G32640	TRANSCRIPTION FACTOR MYC2 (PTHR11514:SF109)
							response to jasmonic acid (GO:0009753)	AT4G11280	1-AMINOCYCLOPROPANE-1-CARBOXYLATE SYNTHASE 6 (PTHR43795:SF61)	transaminase(PC00216)
							response to jasmonic acid (GO:0009753)	AT1G21910	ETHYLENE-RESPONSIVE TRANSCRIPTION FACTOR ERF012 (PTHR31985:SF102)
							response to jasmonic acid (GO:0009753)	AT5G13220	PROTEIN TIFY 9 (PTHR33077:SF5)
							response to jasmonic acid (GO:0009753)	AT2G43790	MITOGEN-ACTIVATED PROTEIN KINASE (PTHR24055:SF158)	non-receptor serine/threonine protein kinase(PC00167)
							response to jasmonic acid (GO:0009753)	AT1G19180	PROTEIN TIFY 10A (PTHR33077:SF52)
							response to jasmonic acid (GO:0009753)	AT1G17420	LIPOXYGENASE 3, CHLOROPLASTIC (PTHR11771:SF130)	oxygenase(PC00177)
							response to jasmonic acid (GO:0009753)	AT1G74950	PROTEIN TIFY 10B (PTHR33077:SF54)
							response to jasmonic acid (GO:0009753)	AT1G61340	SUBFAMILY NOT NAMED (PTHR34049:SF7)
							response to jasmonic acid (GO:0009753)	AT3G16770	ETHYLENE-RESPONSIVE TRANSCRIPTION FACTOR ERF071-RELATED (PTHR31190:SF142)
							response to oxidative stress (GO:0006979)	AT2G40000	NEMATODE RESISTANCE PROTEIN-LIKE HSPRO2 (PTHR34795:SF1)
							response to oxidative stress (GO:0006979)	AT5G16970	NADP-DEPENDENT ALKENAL DOUBLE BOND REDUCTASE P2-RELATED (PTHR43205:SF30)	dehydrogenase(PC00092);reductase(PC00198)
							response to oxidative stress (GO:0006979)	AT5G13930	CHALCONE SYNTHASE (PTHR11877:SF14)	lyase(PC00144);transferase(PC00220)
							response to oxidative stress (GO:0006979)	AT5G47650	NUDIX HYDROLASE 2 (PTHR13994:SF29)	nucleotide phosphatase(PC00173)
							response to oxidative stress (GO:0006979)	AT3G45640	MITOGEN-ACTIVATED PROTEIN KINASE 3 (PTHR24055:SF391)	non-receptor serine/threonine protein kinase(PC00167)
							response to oxidative stress (GO:0006979)	AT1G27730	ZINC FINGER PROTEIN ZAT10 (PTHR45988:SF31)
							response to oxidative stress (GO:0006979)	AT4G35090	CATALASE-RELATED (PTHR11465:SF23)	peroxidase(PC00180)
							response to oxidative stress (GO:0006979)	AT1G20620	CATALASE 3-RELATED (PTHR11465:SF43)	peroxidase(PC00180)
							response to oxidative stress (GO:0006979)	AT1G32640	TRANSCRIPTION FACTOR MYC2 (PTHR11514:SF109)
							response to oxidative stress (GO:0006979)	AT4G11280	1-AMINOCYCLOPROPANE-1-CARBOXYLATE SYNTHASE 6 (PTHR43795:SF61)	transaminase(PC00216)
							response to oxidative stress (GO:0006979)	AT3G28340	GALACTURONOSYLTRANSFERASE-LIKE 10-RELATED (PTHR13778:SF40)
							response to oxidative stress (GO:0006979)	AT3G09640	L-ASCORBATE PEROXIDASE 2, CYTOSOLIC (PTHR31356:SF35)
							response to oxidative stress (GO:0006979)	AT5G16990	NADP-DEPENDENT ALKENAL DOUBLE BOND REDUCTASE P2-RELATED (PTHR43205:SF30)	dehydrogenase(PC00092);reductase(PC00198)
							response to oxidative stress (GO:0006979)	AT1G20630	CATALASE-1 (PTHR11465:SF39)	peroxidase(PC00180)
							response to oxidative stress (GO:0006979)	AT4G02380	PROTEIN SENESCENCE-ASSOCIATED GENE 21, MITOCHONDRIAL (PTHR33509:SF26)
							response to oxidative stress (GO:0006979)	AT5G42380	CALCIUM-BINDING PROTEIN CML37 (PTHR23050:SF343)	calmodulin(PC00061)
							response to oxidative stress (GO:0006979)	AT3G01190	PEROXIDASE 27 (PTHR31235:SF232)
							response to oxidative stress (GO:0006979)	AT3G53260	PHENYLALANINE AMMONIA-LYASE 2 (PTHR10362:SF41)
							response to oxidative stress (GO:0006979)	AT2G43790	MITOGEN-ACTIVATED PROTEIN KINASE (PTHR24055:SF158)	non-receptor serine/threonine protein kinase(PC00167)
							response to oxidative stress (GO:0006979)	AT1G09940	GLUTAMYL-TRNA REDUCTASE 1, CHLOROPLASTIC-RELATED (PTHR43120:SF1)
							response to oxidative stress (GO:0006979)	AT4G21960	PEROXIDASE 42 (PTHR31235:SF224)
							response to oxidative stress (GO:0006979)	AT5G05300
							response to oxidative stress (GO:0006979)	AT2G17420	THIOREDOXIN REDUCTASE 2 (PTHR42863:SF15)	dehydrogenase(PC00092);oxidase(PC00175);reductase(PC00198)
							response to oxidative stress (GO:0006979)	AT5G40390	GALACTINOL--SUCROSE GALACTOSYLTRANSFERASE 5-RELATED (PTHR31268:SF14)
							response to oxidative stress (GO:0006979)	AT5G24110	WRKY TRANSCRIPTION FACTOR 30-RELATED (PTHR32096:SF20)
							response to oxidative stress (GO:0006979)	AT5G20230	BLUE COPPER PROTEIN (PTHR33021:SF190)
							response to oxidative stress (GO:0006979)	AT3G12580	HEAT SHOCK 70 KDA PROTEIN COGNATE 1-RELATED (PTHR19375:SF395)
							response to oxidative stress (GO:0006979)	AT1G35910	TREHALOSE-PHOSPHATE PHOSPHATASE C-RELATED (PTHR43768:SF32)
							defense response to fungus (GO:0050832)	AT5G42650	ALLENE OXIDE SYNTHASE, CHLOROPLASTIC (PTHR24286:SF255)	oxygenase(PC00177)
							defense response to fungus (GO:0050832)	AT2G30020	PROTEIN PHOSPHATASE 2C FAMILY PROTEIN-RELATED (PTHR13832:SF676)	kinase inhibitor(PC00139);protein phosphatase(PC00195)
							defense response to fungus (GO:0050832)	AT1G19670	CHLOROPHYLLASE-1 (PTHR33428:SF10)
							defense response to fungus (GO:0050832)	AT4G34410	ETHYLENE-RESPONSIVE TRANSCRIPTION FACTOR ERF109 (PTHR31677:SF90)
							defense response to fungus (GO:0050832)	AT1G80840	WRKY TRANSCRIPTION FACTOR 40-RELATED (PTHR31429:SF3)
							defense response to fungus (GO:0050832)	AT4G16990	DISEASE RESISTANCE PROTEIN RLM3 (PTHR11017:SF237)
							defense response to fungus (GO:0050832)	AT2G38470	WRKY TRANSCRIPTION FACTOR 33-RELATED (PTHR31221:SF135)
							defense response to fungus (GO:0050832)	AT5G40990	F15I1.5-RELATED (PTHR45966:SF1)
							defense response to fungus (GO:0050832)	AT5G47910	RESPIRATORY BURST OXIDASE HOMOLOG PROTEIN D (PTHR11972:SF94)
							defense response to fungus (GO:0050832)	AT4G20970	TRANSCRIPTION FACTOR BHLH162 (PTHR13935:SF90)	basic helix-loop-helix transcription factor(PC00055);nucleic acid binding(PC00171)
							defense response to fungus (GO:0050832)	AT5G64750	ETHYLENE-RESPONSIVE TRANSCRIPTION FACTOR ABR1 (PTHR31190:SF120)
							defense response to fungus (GO:0050832)	AT5G02500	HEAT SHOCK 70 KDA PROTEIN 3-RELATED (PTHR19375:SF368)
							defense response to fungus (GO:0050832)	AT2G40140	ZINC FINGER CCCH DOMAIN-CONTAINING PROTEIN 29 (PTHR14493:SF99)
							defense response to fungus (GO:0050832)	AT4G19230	ABSCISIC ACID 8'-HYDROXYLASE 1 (PTHR24286:SF10)	oxygenase(PC00177)
							defense response to fungus (GO:0050832)	AT5G52020	ETHYLENE-RESPONSIVE TRANSCRIPTION FACTOR ERF025 (PTHR31985:SF126)
							response to cold (GO:0009409)	AT2G36530	ENOLASE (PTHR11902:SF1)
							response to cold (GO:0009409)	AT3G45640	MITOGEN-ACTIVATED PROTEIN KINASE 3 (PTHR24055:SF391)	non-receptor serine/threonine protein kinase(PC00167)
							response to cold (GO:0009409)	AT5G24090	ACIDIC ENDOCHITINASE (PTHR45708:SF21)
							response to cold (GO:0009409)	AT1G27730	ZINC FINGER PROTEIN ZAT10 (PTHR45988:SF31)
							response to cold (GO:0009409)	AT2G31180	TRANSCRIPTION FACTOR MYB14 (PTHR10641:SF1129)	DNA binding protein(PC00009);homeodomain transcription factor(PC00119)
							response to cold (GO:0009409)	AT4G35090	CATALASE-RELATED (PTHR11465:SF23)	peroxidase(PC00180)
							response to cold (GO:0009409)	AT1G20620	CATALASE 3-RELATED (PTHR11465:SF43)	peroxidase(PC00180)
							response to cold (GO:0009409)	AT1G78080	ETHYLENE-RESPONSIVE TRANSCRIPTION FACTOR RAP2-4 (PTHR31657:SF46)
							response to cold (GO:0009409)	AT1G12610	DEHYDRATION-RESPONSIVE ELEMENT-BINDING PROTEIN 1F (PTHR31839:SF45)
							response to cold (GO:0009409)	AT2G30250	WRKY TRANSCRIPTION FACTOR 25-RELATED (PTHR31221:SF142)
							response to cold (GO:0009409)	AT2G26640	3-KETOACYL-COA SYNTHASE 11 (PTHR31561:SF103)
							response to cold (GO:0009409)	AT1G21910	ETHYLENE-RESPONSIVE TRANSCRIPTION FACTOR ERF012 (PTHR31985:SF102)
							response to cold (GO:0009409)	AT2G38470	WRKY TRANSCRIPTION FACTOR 33-RELATED (PTHR31221:SF135)
							response to cold (GO:0009409)	AT1G55920	SERINE ACETYLTRANSFERASE 1, CHLOROPLASTIC (PTHR42811:SF11)	acetyltransferase(PC00038);lyase(PC00144)
							response to cold (GO:0009409)	AT4G02380	PROTEIN SENESCENCE-ASSOCIATED GENE 21, MITOCHONDRIAL (PTHR33509:SF26)
							response to cold (GO:0009409)	AT5G16910	CELLULOSE SYNTHASE-LIKE PROTEIN D2 (PTHR13301:SF184)
							response to cold (GO:0009409)	AT4G25470	DEHYDRATION-RESPONSIVE ELEMENT-BINDING PROTEIN 1A-RELATED (PTHR31839:SF23)
							response to cold (GO:0009409)	AT5G57560	XYLOGLUCAN ENDOTRANSGLUCOSYLASE/HYDROLASE PROTEIN 22 (PTHR31062:SF188)
							response to cold (GO:0009409)	AT2G43790	MITOGEN-ACTIVATED PROTEIN KINASE (PTHR24055:SF158)	non-receptor serine/threonine protein kinase(PC00167)
							response to cold (GO:0009409)	AT1G20450	DEHYDRIN COR47-RELATED (PTHR33346:SF11)
							response to cold (GO:0009409)	AT3G11170	SN-2 ACYL-LIPID OMEGA-3 DESATURASE (FERREDOXIN), CHLOROPLASTIC (PTHR32100:SF41)
							response to cold (GO:0009409)	AT2G17840	SPARTIN (PTHR21068:SF20)
							response to cold (GO:0009409)	AT5G02500	HEAT SHOCK 70 KDA PROTEIN 3-RELATED (PTHR19375:SF368)
							response to cold (GO:0009409)	AT2G40140	ZINC FINGER CCCH DOMAIN-CONTAINING PROTEIN 29 (PTHR14493:SF99)
							response to cold (GO:0009409)	AT5G20230	BLUE COPPER PROTEIN (PTHR33021:SF190)
							response to cold (GO:0009409)	AT5G40010	AAA-ATPASE ASD, MITOCHONDRIAL (PTHR23070:SF128)
							response to cold (GO:0009409)	AT1G76180	DEHYDRIN ERD14 (PTHR33346:SF2)
							regulation of defense response (GO:0031347)	AT1G02660	ALPHA/BETA-HYDROLASES SUPERFAMILY PROTEIN (PTHR46483:SF4)
							regulation of defense response (GO:0031347)	AT5G24090	ACIDIC ENDOCHITINASE (PTHR45708:SF21)
							regulation of defense response (GO:0031347)	AT3G09830	SERINE/THREONINE-PROTEIN KINASE PCRK1 (PTHR45621:SF53)
							regulation of defense response (GO:0031347)	AT5G26920	CALMODULIN-BINDING PROTEIN 60 G (PTHR31713:SF43)
							regulation of defense response (GO:0031347)	AT1G32640	TRANSCRIPTION FACTOR MYC2 (PTHR11514:SF109)
							regulation of defense response (GO:0031347)	AT1G80840	WRKY TRANSCRIPTION FACTOR 40-RELATED (PTHR31429:SF3)
							regulation of defense response (GO:0031347)	AT4G16990	DISEASE RESISTANCE PROTEIN RLM3 (PTHR11017:SF237)
							regulation of defense response (GO:0031347)	AT5G40990	F15I1.5-RELATED (PTHR45966:SF1)
							regulation of defense response (GO:0031347)	AT5G13220	PROTEIN TIFY 9 (PTHR33077:SF5)
							regulation of defense response (GO:0031347)	AT2G43790	MITOGEN-ACTIVATED PROTEIN KINASE (PTHR24055:SF158)	non-receptor serine/threonine protein kinase(PC00167)
							regulation of defense response (GO:0031347)	AT4G35580	PROTEIN NTM1-LIKE 9 (PTHR31989:SF203)
							regulation of defense response (GO:0031347)	AT1G19180	PROTEIN TIFY 10A (PTHR33077:SF52)
							regulation of defense response (GO:0031347)	AT5G05300
							regulation of defense response (GO:0031347)	AT1G74950	PROTEIN TIFY 10B (PTHR33077:SF54)
							regulation of defense response (GO:0031347)	AT1G30135	PROTEIN TIFY 5A (PTHR33077:SF70)
							response to antibiotic (GO:0046677)	AT2G40000	NEMATODE RESISTANCE PROTEIN-LIKE HSPRO2 (PTHR34795:SF1)
							response to antibiotic (GO:0046677)	AT5G06320	NDR1/HIN1-LIKE PROTEIN 3 (PTHR31415:SF64)
							response to antibiotic (GO:0046677)	AT1G53940	F15I1.5-RELATED (PTHR45966:SF1)
							response to antibiotic (GO:0046677)	AT5G04760	DUPLICATED HOMEODOMAIN-LIKE SUPERFAMILY PROTEIN (PTHR44191:SF13)
							response to antibiotic (GO:0046677)	AT2G31180	TRANSCRIPTION FACTOR MYB14 (PTHR10641:SF1129)	DNA binding protein(PC00009);homeodomain transcription factor(PC00119)
							response to antibiotic (GO:0046677)	AT4G35090	CATALASE-RELATED (PTHR11465:SF23)	peroxidase(PC00180)
							response to antibiotic (GO:0046677)	AT1G20620	CATALASE 3-RELATED (PTHR11465:SF43)	peroxidase(PC00180)
							response to antibiotic (GO:0046677)	AT1G80840	WRKY TRANSCRIPTION FACTOR 40-RELATED (PTHR31429:SF3)
							response to antibiotic (GO:0046677)	AT1G21910	ETHYLENE-RESPONSIVE TRANSCRIPTION FACTOR ERF012 (PTHR31985:SF102)
							response to antibiotic (GO:0046677)	AT1G20630	CATALASE-1 (PTHR11465:SF39)	peroxidase(PC00180)
							response to antibiotic (GO:0046677)	AT5G40990	F15I1.5-RELATED (PTHR45966:SF1)
							response to antibiotic (GO:0046677)	AT5G42380	CALCIUM-BINDING PROTEIN CML37 (PTHR23050:SF343)	calmodulin(PC00061)
							response to antibiotic (GO:0046677)	AT2G43790	MITOGEN-ACTIVATED PROTEIN KINASE (PTHR24055:SF158)	non-receptor serine/threonine protein kinase(PC00167)
							response to antibiotic (GO:0046677)	AT5G05300
							response to antibiotic (GO:0046677)	AT5G24110	WRKY TRANSCRIPTION FACTOR 30-RELATED (PTHR32096:SF20)
							response to antibiotic (GO:0046677)	AT3G12580	HEAT SHOCK 70 KDA PROTEIN COGNATE 1-RELATED (PTHR19375:SF395)
							response to antibiotic (GO:0046677)	AT1G61340	SUBFAMILY NOT NAMED (PTHR34049:SF7)
							response to antibiotic (GO:0046677)	AT2G47190	ATMYB2 (PTHR45675:SF31)
							response to biotic stimulus (GO:0009607)	AT2G40000	NEMATODE RESISTANCE PROTEIN-LIKE HSPRO2 (PTHR34795:SF1)
							response to biotic stimulus (GO:0009607)	AT3G25780	ALLENE OXIDE CYCLASE 3, CHLOROPLASTIC (PTHR31843:SF11)
							response to biotic stimulus (GO:0009607)	AT2G47260	WRKY TRANSCRIPTION FACTOR 23-RELATED (PTHR31221:SF129)
							response to biotic stimulus (GO:0009607)	AT2G38290	AMMONIUM TRANSPORTER MEP2 (PTHR43029:SF10)	transporter(PC00227)
							response to biotic stimulus (GO:0009607)	AT3G09440	HEAT SHOCK 70 KDA PROTEIN 3-RELATED (PTHR19375:SF368)
							response to biotic stimulus (GO:0009607)	AT5G42650	ALLENE OXIDE SYNTHASE, CHLOROPLASTIC (PTHR24286:SF255)	oxygenase(PC00177)
							response to biotic stimulus (GO:0009607)	AT2G27880	PROTEIN ARGONAUTE 5 (PTHR22891:SF144)
							response to biotic stimulus (GO:0009607)	AT2G39210	SUBFAMILY NOT NAMED (PTHR21576:SF40)
							response to biotic stimulus (GO:0009607)	AT1G02660	ALPHA/BETA-HYDROLASES SUPERFAMILY PROTEIN (PTHR46483:SF4)
							response to biotic stimulus (GO:0009607)	AT2G30020	PROTEIN PHOSPHATASE 2C FAMILY PROTEIN-RELATED (PTHR13832:SF676)	kinase inhibitor(PC00139);protein phosphatase(PC00195)
							response to biotic stimulus (GO:0009607)	AT5G06320	NDR1/HIN1-LIKE PROTEIN 3 (PTHR31415:SF64)
							response to biotic stimulus (GO:0009607)	AT1G53940	F15I1.5-RELATED (PTHR45966:SF1)
							response to biotic stimulus (GO:0009607)	AT3G45640	MITOGEN-ACTIVATED PROTEIN KINASE 3 (PTHR24055:SF391)	non-receptor serine/threonine protein kinase(PC00167)
							response to biotic stimulus (GO:0009607)	AT5G24090	ACIDIC ENDOCHITINASE (PTHR45708:SF21)
							response to biotic stimulus (GO:0009607)	AT4G19840	PROTEIN PHLOEM PROTEIN 2-LIKE A1 (PTHR32278:SF29)
							response to biotic stimulus (GO:0009607)	AT3G16640	TRANSLATIONALLY-CONTROLLED TUMOR PROTEIN 1 (PTHR11991:SF14)	non-motor microtubule binding protein(PC00166)
							response to biotic stimulus (GO:0009607)	AT3G09830	SERINE/THREONINE-PROTEIN KINASE PCRK1 (PTHR45621:SF53)
							response to biotic stimulus (GO:0009607)	AT5G26920	CALMODULIN-BINDING PROTEIN 60 G (PTHR31713:SF43)
							response to biotic stimulus (GO:0009607)	AT1G19670	CHLOROPHYLLASE-1 (PTHR33428:SF10)
							response to biotic stimulus (GO:0009607)	AT4G34410	ETHYLENE-RESPONSIVE TRANSCRIPTION FACTOR ERF109 (PTHR31677:SF90)
							response to biotic stimulus (GO:0009607)	AT4G39980	PHOSPHO-2-DEHYDRO-3-DEOXYHEPTONATE ALDOLASE 1, CHLOROPLASTIC (PTHR21337:SF24)
							response to biotic stimulus (GO:0009607)	AT3G50950	DISEASE RESISTANCE RPP13-LIKE PROTEIN 4 (PTHR23155:SF759)
							response to biotic stimulus (GO:0009607)	AT1G80840	WRKY TRANSCRIPTION FACTOR 40-RELATED (PTHR31429:SF3)
							response to biotic stimulus (GO:0009607)	AT5G49520	WRKY TRANSCRIPTION FACTOR 48-RELATED (PTHR31221:SF149)
							response to biotic stimulus (GO:0009607)	AT4G16990	DISEASE RESISTANCE PROTEIN RLM3 (PTHR11017:SF237)
							response to biotic stimulus (GO:0009607)	AT2G38470	WRKY TRANSCRIPTION FACTOR 33-RELATED (PTHR31221:SF135)
							response to biotic stimulus (GO:0009607)	AT5G40990	F15I1.5-RELATED (PTHR45966:SF1)
							response to biotic stimulus (GO:0009607)	AT5G47910	RESPIRATORY BURST OXIDASE HOMOLOG PROTEIN D (PTHR11972:SF94)
							response to biotic stimulus (GO:0009607)	AT2G23810	TETRASPANIN-14-RELATED (PTHR32191:SF2)
							response to biotic stimulus (GO:0009607)	AT2G01340	SUBFAMILY NOT NAMED (PTHR33148:SF3)
							response to biotic stimulus (GO:0009607)	AT4G02380	PROTEIN SENESCENCE-ASSOCIATED GENE 21, MITOCHONDRIAL (PTHR33509:SF26)
							response to biotic stimulus (GO:0009607)	AT2G05940	SERINE/THREONINE-PROTEIN KINASE RIPK (PTHR45621:SF28)
							response to biotic stimulus (GO:0009607)	AT1G12220	DISEASE RESISTANCE PROTEIN RPS5 (PTHR23155:SF1044)
							response to biotic stimulus (GO:0009607)	AT4G20970	TRANSCRIPTION FACTOR BHLH162 (PTHR13935:SF90)	basic helix-loop-helix transcription factor(PC00055);nucleic acid binding(PC00171)
							response to biotic stimulus (GO:0009607)	AT2G43790	MITOGEN-ACTIVATED PROTEIN KINASE (PTHR24055:SF158)	non-receptor serine/threonine protein kinase(PC00167)
							response to biotic stimulus (GO:0009607)	AT5G64750	ETHYLENE-RESPONSIVE TRANSCRIPTION FACTOR ABR1 (PTHR31190:SF120)
							response to biotic stimulus (GO:0009607)	AT2G28790	PATHOGENESIS-RELATED THAUMATIN SUPERFAMILY PROTEIN (PTHR31048:SF117)
							response to biotic stimulus (GO:0009607)	AT4G23160	CYSTEINE-RICH RECEPTOR-LIKE PROTEIN KINASE 10-RELATED (PTHR27002:SF615)
							response to biotic stimulus (GO:0009607)	AT2G43700	L-TYPE LECTIN-DOMAIN CONTAINING RECEPTOR KINASE V.4 (PTHR27007:SF218)
							response to biotic stimulus (GO:0009607)	AT1G19180	PROTEIN TIFY 10A (PTHR33077:SF52)
							response to biotic stimulus (GO:0009607)	AT5G02500	HEAT SHOCK 70 KDA PROTEIN 3-RELATED (PTHR19375:SF368)
							response to biotic stimulus (GO:0009607)	AT5G05300
							response to biotic stimulus (GO:0009607)	AT2G40140	ZINC FINGER CCCH DOMAIN-CONTAINING PROTEIN 29 (PTHR14493:SF99)
							response to biotic stimulus (GO:0009607)	AT1G17420	LIPOXYGENASE 3, CHLOROPLASTIC (PTHR11771:SF130)	oxygenase(PC00177)
							response to biotic stimulus (GO:0009607)	AT5G20230	BLUE COPPER PROTEIN (PTHR33021:SF190)
							response to biotic stimulus (GO:0009607)	AT4G36010	PATHOGENESIS-RELATED THAUMATIN SUPERFAMILY PROTEIN (PTHR31048:SF125)
							response to biotic stimulus (GO:0009607)	AT3G12580	HEAT SHOCK 70 KDA PROTEIN COGNATE 1-RELATED (PTHR19375:SF395)
							response to biotic stimulus (GO:0009607)	AT1G61340	SUBFAMILY NOT NAMED (PTHR34049:SF7)
							response to biotic stimulus (GO:0009607)	AT4G19230	ABSCISIC ACID 8'-HYDROXYLASE 1 (PTHR24286:SF10)	oxygenase(PC00177)
							response to biotic stimulus (GO:0009607)	AT5G23960	ALPHA-HUMULENE/(-)-(E)-BETA-CARYOPHYLLENE SYNTHASE (PTHR31225:SF48)
							response to biotic stimulus (GO:0009607)	AT5G52020	ETHYLENE-RESPONSIVE TRANSCRIPTION FACTOR ERF025 (PTHR31985:SF126)
							response to biotic stimulus (GO:0009607)	AT1G09750	ASPARTYL PROTEASE AED3 (PTHR13683:SF259)	aspartic protease(PC00053)
							response to biotic stimulus (GO:0009607)	AT3G16770	ETHYLENE-RESPONSIVE TRANSCRIPTION FACTOR ERF071-RELATED (PTHR31190:SF142)
							defense response to bacterium (GO:0042742)	AT2G40000	NEMATODE RESISTANCE PROTEIN-LIKE HSPRO2 (PTHR34795:SF1)
							defense response to bacterium (GO:0042742)	AT5G06320	NDR1/HIN1-LIKE PROTEIN 3 (PTHR31415:SF64)
							defense response to bacterium (GO:0042742)	AT1G53940	F15I1.5-RELATED (PTHR45966:SF1)
							defense response to bacterium (GO:0042742)	AT3G16640	TRANSLATIONALLY-CONTROLLED TUMOR PROTEIN 1 (PTHR11991:SF14)	non-motor microtubule binding protein(PC00166)
							defense response to bacterium (GO:0042742)	AT3G09830	SERINE/THREONINE-PROTEIN KINASE PCRK1 (PTHR45621:SF53)
							defense response to bacterium (GO:0042742)	AT5G26920	CALMODULIN-BINDING PROTEIN 60 G (PTHR31713:SF43)
							defense response to bacterium (GO:0042742)	AT1G19670	CHLOROPHYLLASE-1 (PTHR33428:SF10)
							defense response to bacterium (GO:0042742)	AT3G50950	DISEASE RESISTANCE RPP13-LIKE PROTEIN 4 (PTHR23155:SF759)
							defense response to bacterium (GO:0042742)	AT1G80840	WRKY TRANSCRIPTION FACTOR 40-RELATED (PTHR31429:SF3)
							defense response to bacterium (GO:0042742)	AT5G49520	WRKY TRANSCRIPTION FACTOR 48-RELATED (PTHR31221:SF149)
							defense response to bacterium (GO:0042742)	AT2G38470	WRKY TRANSCRIPTION FACTOR 33-RELATED (PTHR31221:SF135)
							defense response to bacterium (GO:0042742)	AT5G40990	F15I1.5-RELATED (PTHR45966:SF1)
							defense response to bacterium (GO:0042742)	AT2G23810	TETRASPANIN-14-RELATED (PTHR32191:SF2)
							defense response to bacterium (GO:0042742)	AT2G05940	SERINE/THREONINE-PROTEIN KINASE RIPK (PTHR45621:SF28)
							defense response to bacterium (GO:0042742)	AT1G12220	DISEASE RESISTANCE PROTEIN RPS5 (PTHR23155:SF1044)
							defense response to bacterium (GO:0042742)	AT2G43790	MITOGEN-ACTIVATED PROTEIN KINASE (PTHR24055:SF158)	non-receptor serine/threonine protein kinase(PC00167)
							defense response to bacterium (GO:0042742)	AT4G23160	CYSTEINE-RICH RECEPTOR-LIKE PROTEIN KINASE 10-RELATED (PTHR27002:SF615)
							defense response to bacterium (GO:0042742)	AT2G43700	L-TYPE LECTIN-DOMAIN CONTAINING RECEPTOR KINASE V.4 (PTHR27007:SF218)
							defense response to bacterium (GO:0042742)	AT1G19180	PROTEIN TIFY 10A (PTHR33077:SF52)
							defense response to bacterium (GO:0042742)	AT5G02500	HEAT SHOCK 70 KDA PROTEIN 3-RELATED (PTHR19375:SF368)
							defense response to bacterium (GO:0042742)	AT5G05300
							response to salt stress (GO:0009651)	AT3G25780	ALLENE OXIDE CYCLASE 3, CHLOROPLASTIC (PTHR31843:SF11)
							response to salt stress (GO:0009651)	AT4G14960	TUBULIN ALPHA-6 CHAIN (PTHR11588:SF342)	tubulin(PC00228)
							response to salt stress (GO:0009651)	AT3G44110	CHAPERONE PROTEIN DNAJ 2-RELATED (PTHR43888:SF28)
							response to salt stress (GO:0009651)	AT2G36530	ENOLASE (PTHR11902:SF1)
							response to salt stress (GO:0009651)	AT1G53210	SODIUM/CALCIUM EXCHANGER NCL (PTHR31503:SF36)
							response to salt stress (GO:0009651)	AT1G70170	METALLOENDOPROTEINASE 2-MMP (PTHR10201:SF247)	metalloprotease(PC00153)
							response to salt stress (GO:0009651)	AT5G24090	ACIDIC ENDOCHITINASE (PTHR45708:SF21)
							response to salt stress (GO:0009651)	AT1G27730	ZINC FINGER PROTEIN ZAT10 (PTHR45988:SF31)
							response to salt stress (GO:0009651)	AT2G31180	TRANSCRIPTION FACTOR MYB14 (PTHR10641:SF1129)	DNA binding protein(PC00009);homeodomain transcription factor(PC00119)
							response to salt stress (GO:0009651)	AT1G78080	ETHYLENE-RESPONSIVE TRANSCRIPTION FACTOR RAP2-4 (PTHR31657:SF46)
							response to salt stress (GO:0009651)	AT1G12610	DEHYDRATION-RESPONSIVE ELEMENT-BINDING PROTEIN 1F (PTHR31839:SF45)
							response to salt stress (GO:0009651)	AT2G30250	WRKY TRANSCRIPTION FACTOR 25-RELATED (PTHR31221:SF142)
							response to salt stress (GO:0009651)	AT1G28380	MACPF DOMAIN-CONTAINING PROTEIN NSL1 (PTHR33199:SF8)
							response to salt stress (GO:0009651)	AT2G38470	WRKY TRANSCRIPTION FACTOR 33-RELATED (PTHR31221:SF135)
							response to salt stress (GO:0009651)	AT1G04410	MALATE DEHYDROGENASE, CYTOPLASMIC (PTHR23382:SF3)	dehydrogenase(PC00092)
							response to salt stress (GO:0009651)	AT3G44540	FATTY ACYL-COA REDUCTASE 4-RELATED (PTHR11011:SF63)
							response to salt stress (GO:0009651)	AT5G57630	CBL-INTERACTING SERINE/THREONINE-PROTEIN KINASE 21-RELATED (PTHR24343:SF123)	non-receptor serine/threonine protein kinase(PC00167)
							response to salt stress (GO:0009651)	AT2G20880	ETHYLENE-RESPONSIVE TRANSCRIPTION FACTOR ERF053 (PTHR31657:SF19)
							response to salt stress (GO:0009651)	AT5G23750	REMORIN FAMILY PROTEIN (PTHR31775:SF22)
							response to salt stress (GO:0009651)	AT2G43790	MITOGEN-ACTIVATED PROTEIN KINASE (PTHR24055:SF158)	non-receptor serine/threonine protein kinase(PC00167)
							response to salt stress (GO:0009651)	AT2G17840	SPARTIN (PTHR21068:SF20)
							response to salt stress (GO:0009651)	AT5G05300
							response to salt stress (GO:0009651)	AT1G03220	EUKARYOTIC ASPARTYL PROTEASE FAMILY PROTEIN (PTHR13683:SF708)	aspartic protease(PC00053)
							response to salt stress (GO:0009651)	AT5G13180	NAC DOMAIN-CONTAINING PROTEIN 83 (PTHR31989:SF178)
							response to salt stress (GO:0009651)	AT5G40010	AAA-ATPASE ASD, MITOCHONDRIAL (PTHR23070:SF128)
							response to salt stress (GO:0009651)	AT1G50010	TUBULIN ALPHA-2 CHAIN-RELATED (PTHR11588:SF312)	tubulin(PC00228)
							response to salt stress (GO:0009651)	AT1G61340	SUBFAMILY NOT NAMED (PTHR34049:SF7)
							response to salt stress (GO:0009651)	AT2G36460	FRUCTOSE-BISPHOSPHATE ALDOLASE 6, CYTOSOLIC (PTHR11627:SF45)
							response to salt stress (GO:0009651)	AT2G47190	ATMYB2 (PTHR45675:SF31)
							response to salt stress (GO:0009651)	AT1G59960	ALDO/KETO REDUCTASE-RELATED (PTHR11732:SF415)	reductase(PC00198)
							response to salt stress (GO:0009651)	AT1G35910	TREHALOSE-PHOSPHATE PHOSPHATASE C-RELATED (PTHR43768:SF32)
							response to water deprivation (GO:0009414)	AT5G24090	ACIDIC ENDOCHITINASE (PTHR45708:SF21)
							response to water deprivation (GO:0009414)	AT3G16640	TRANSLATIONALLY-CONTROLLED TUMOR PROTEIN 1 (PTHR11991:SF14)	non-motor microtubule binding protein(PC00166)
							response to water deprivation (GO:0009414)	AT1G27730	ZINC FINGER PROTEIN ZAT10 (PTHR45988:SF31)
							response to water deprivation (GO:0009414)	AT3G52450	E3 UBIQUITIN-PROTEIN LIGASE PUB22 (PTHR22849:SF132)
							response to water deprivation (GO:0009414)	AT1G32640	TRANSCRIPTION FACTOR MYC2 (PTHR11514:SF109)
							response to water deprivation (GO:0009414)	AT1G78080	ETHYLENE-RESPONSIVE TRANSCRIPTION FACTOR RAP2-4 (PTHR31657:SF46)
							response to water deprivation (GO:0009414)	AT1G12610	DEHYDRATION-RESPONSIVE ELEMENT-BINDING PROTEIN 1F (PTHR31839:SF45)
							response to water deprivation (GO:0009414)	AT2G38470	WRKY TRANSCRIPTION FACTOR 33-RELATED (PTHR31221:SF135)
							response to water deprivation (GO:0009414)	AT5G27930	PROTEIN PHOSPHATASE 2C 73-RELATED (PTHR13832:SF725)	kinase inhibitor(PC00139);protein phosphatase(PC00195)
							response to water deprivation (GO:0009414)	AT4G02380	PROTEIN SENESCENCE-ASSOCIATED GENE 21, MITOCHONDRIAL (PTHR33509:SF26)
							response to water deprivation (GO:0009414)	AT5G59550	E3 UBIQUITIN-PROTEIN LIGASE RDUF2 (PTHR15710:SF58)
							response to water deprivation (GO:0009414)	AT1G20450	DEHYDRIN COR47-RELATED (PTHR33346:SF11)
							response to water deprivation (GO:0009414)	AT2G17840	SPARTIN (PTHR21068:SF20)
							response to water deprivation (GO:0009414)	AT1G22810	ETHYLENE-RESPONSIVE TRANSCRIPTION FACTOR ERF019 (PTHR31985:SF109)
							response to water deprivation (GO:0009414)	AT5G40390	GALACTINOL--SUCROSE GALACTOSYLTRANSFERASE 5-RELATED (PTHR31268:SF14)
							response to water deprivation (GO:0009414)	AT5G40010	AAA-ATPASE ASD, MITOCHONDRIAL (PTHR23070:SF128)
							response to water deprivation (GO:0009414)	AT2G47190	ATMYB2 (PTHR45675:SF31)
							response to water deprivation (GO:0009414)	AT1G76180	DEHYDRIN ERD14 (PTHR33346:SF2)

## Sheet: flower only (table)
								GO biological process	AGI code	Gene Name	Function
	GO biological process complete	REFLIST (27581)	Number of genes (325)	Fold Enrichment	P-value			ATP synthesis coupled proton transport (GO:0015986)	ATCG00470	ATP SYNTHASE EPSILON CHAIN, CHLOROPLASTIC (PTHR13822:SF10)
	ATP synthesis coupled proton transport (GO:0015986)	36	7	16.5	1.66E-03			ATP synthesis coupled proton transport (GO:0015986)	ATCG00130	ATP SYNTHASE SUBUNIT B, CHLOROPLASTIC (PTHR34264:SF3)
	oxidative phosphorylation (GO:0006119)	51	9	14.98	8.41E-05			ATP synthesis coupled proton transport (GO:0015986)	ATMG01190	ATP SYNTHASE SUBUNIT ALPHA, MITOCHONDRIAL (PTHR43089:SF8)	ATP synthase(PC00002);DNA binding protein(PC00009);anion channel(PC00049);hydrolase(PC00121);ligand-gated ion channel(PC00141)
	cellular respiration (GO:0045333)	123	13	8.97	2.08E-05			ATP synthesis coupled proton transport (GO:0015986)	ATMG00480	ATP SYNTHASE PROTEIN YMF19 (PTHR36816:SF1)
	electron transport chain (GO:0022900)	101	10	8.4	1.98E-03			ATP synthesis coupled proton transport (GO:0015986)	ATCG00140	ATP SYNTHASE SUBUNIT C, CHLOROPLASTIC (PTHR10031:SF34)	ATP synthase(PC00002)
	photosynthesis, light reaction (GO:0019684)	127	10	6.68	1.35E-02			ATP synthesis coupled proton transport (GO:0015986)	ATMG00410	ATP SYNTHASE SUBUNIT A (PTHR11410:SF0)
	inorganic cation transmembrane transport (GO:0098662)	172	11	5.43	2.95E-02			ATP synthesis coupled proton transport (GO:0015986)	ATCG00480	ATP SYNTHASE SUBUNIT BETA, CHLOROPLASTIC (PTHR15184:SF8)	ATP synthase(PC00002);DNA binding protein(PC00009);anion channel(PC00049);ligand-gated ion channel(PC00141);protease(PC00190)
	flower development (GO:0009908)	389	20	4.36	2.36E-04			oxidative phosphorylation (GO:0006119)	AT2G07689	NADH-UBIQUINONE OXIDOREDUCTASE CHAIN 2 (PTHR22773:SF41)	dehydrogenase(PC00092);reductase(PC00198)
								oxidative phosphorylation (GO:0006119)	ATCG00470	ATP SYNTHASE EPSILON CHAIN, CHLOROPLASTIC (PTHR13822:SF10)
								oxidative phosphorylation (GO:0006119)	ATCG00130	ATP SYNTHASE SUBUNIT B, CHLOROPLASTIC (PTHR34264:SF3)
								oxidative phosphorylation (GO:0006119)	ATMG00220	CYTOCHROME B (PTHR19271:SF5)
								oxidative phosphorylation (GO:0006119)	ATMG01360	CYTOCHROME C OXIDASE SUBUNIT 1 (PTHR10422:SF18)	oxidase(PC00175)
								oxidative phosphorylation (GO:0006119)	ATMG00160	CYTOCHROME C OXIDASE SUBUNIT 2 (PTHR22888:SF9)	oxidoreductase(PC00176)
								oxidative phosphorylation (GO:0006119)	ATMG00580	NADH-UBIQUINONE OXIDOREDUCTASE CHAIN 4 (PTHR43507:SF1)	dehydrogenase(PC00092);reductase(PC00198)
								oxidative phosphorylation (GO:0006119)	ATMG00730	CYTOCHROME C OXIDASE SUBUNIT 3 (PTHR11403:SF7)	oxidase(PC00175)
								oxidative phosphorylation (GO:0006119)	ATMG00410	ATP SYNTHASE SUBUNIT A (PTHR11410:SF0)
								cellular respiration (GO:0045333)	AT2G07689	NADH-UBIQUINONE OXIDOREDUCTASE CHAIN 2 (PTHR22773:SF41)	dehydrogenase(PC00092);reductase(PC00198)
								cellular respiration (GO:0045333)	ATCG00470	ATP SYNTHASE EPSILON CHAIN, CHLOROPLASTIC (PTHR13822:SF10)
								cellular respiration (GO:0045333)	ATCG00130	ATP SYNTHASE SUBUNIT B, CHLOROPLASTIC (PTHR34264:SF3)
								cellular respiration (GO:0045333)	ATCG00430	NAD(P)H-QUINONE OXIDOREDUCTASE SUBUNIT K, CHLOROPLASTIC (PTHR11995:SF14)	dehydrogenase(PC00092);reductase(PC00198)
								cellular respiration (GO:0045333)	ATMG00220	CYTOCHROME B (PTHR19271:SF5)
								cellular respiration (GO:0045333)	ATMG01275	SUBFAMILY NOT NAMED (PTHR11432:SF18)	dehydrogenase(PC00092);reductase(PC00198)
								cellular respiration (GO:0045333)	ATMG01360	CYTOCHROME C OXIDASE SUBUNIT 1 (PTHR10422:SF18)	oxidase(PC00175)
								cellular respiration (GO:0045333)	ATMG00160	CYTOCHROME C OXIDASE SUBUNIT 2 (PTHR22888:SF9)	oxidoreductase(PC00176)
								cellular respiration (GO:0045333)	ATMG00510	NADH DEHYDROGENASE [UBIQUINONE] IRON-SULFUR PROTEIN 2, MITOCHONDRIAL (PTHR11993:SF10)	dehydrogenase(PC00092);reductase(PC00198)
								cellular respiration (GO:0045333)	ATMG00580	NADH-UBIQUINONE OXIDOREDUCTASE CHAIN 4 (PTHR43507:SF1)	dehydrogenase(PC00092);reductase(PC00198)
								cellular respiration (GO:0045333)	ATMG00730	CYTOCHROME C OXIDASE SUBUNIT 3 (PTHR11403:SF7)	oxidase(PC00175)
								cellular respiration (GO:0045333)	ATMG00410	ATP SYNTHASE SUBUNIT A (PTHR11410:SF0)
								cellular respiration (GO:0045333)	ATMG00270	NADH-UBIQUINONE OXIDOREDUCTASE CHAIN 6 (PTHR33269:SF5)
								electron transport chain (GO:0022900)	ATCG00280	PHOTOSYSTEM II CP43 REACTION CENTER PROTEIN (PTHR33180:SF9)
								electron transport chain (GO:0022900)	ATCG00340	PHOTOSYSTEM I P700 CHLOROPHYLL A APOPROTEIN A2 (PTHR30128:SF46)
								electron transport chain (GO:0022900)	ATCG00540	CYTOCHROME F (PTHR33288:SF3)
								electron transport chain (GO:0022900)	ATCG00020	PHOTOSYSTEM II PROTEIN D1 (PTHR33149:SF14)
								electron transport chain (GO:0022900)	ATCG00270	PHOTOSYSTEM II D2 PROTEIN (PTHR33149:SF17)
								electron transport chain (GO:0022900)	ATCG00680	PHOTOSYSTEM II CP47 REACTION CENTER PROTEIN (PTHR33180:SF5)
								electron transport chain (GO:0022900)	AT2G34430	CHLOROPHYLL A-B BINDING PROTEIN 1, CHLOROPLASTIC-RELATED (PTHR21649:SF93)
								electron transport chain (GO:0022900)	ATCG00710	PHOTOSYSTEM II REACTION CENTER PROTEIN H (PTHR34469:SF4)
								electron transport chain (GO:0022900)	AT3G54050	FRUCTOSE-1,6-BISPHOSPHATASE 1, CHLOROPLASTIC (PTHR11556:SF2)	carbohydrate phosphatase(PC00066)
								electron transport chain (GO:0022900)	ATCG00720	CYTOCHROME B6 (PTHR19271:SF8)
								photosynthesis, light reaction (GO:0019684)	ATCG00280	PHOTOSYSTEM II CP43 REACTION CENTER PROTEIN (PTHR33180:SF9)
								photosynthesis, light reaction (GO:0019684)	ATCG00340	PHOTOSYSTEM I P700 CHLOROPHYLL A APOPROTEIN A2 (PTHR30128:SF46)
								photosynthesis, light reaction (GO:0019684)	ATCG00540	CYTOCHROME F (PTHR33288:SF3)
								photosynthesis, light reaction (GO:0019684)	ATCG00020	PHOTOSYSTEM II PROTEIN D1 (PTHR33149:SF14)
								photosynthesis, light reaction (GO:0019684)	ATCG00270	PHOTOSYSTEM II D2 PROTEIN (PTHR33149:SF17)
								photosynthesis, light reaction (GO:0019684)	ATCG00680	PHOTOSYSTEM II CP47 REACTION CENTER PROTEIN (PTHR33180:SF5)
								photosynthesis, light reaction (GO:0019684)	AT2G34430	CHLOROPHYLL A-B BINDING PROTEIN 1, CHLOROPLASTIC-RELATED (PTHR21649:SF93)
								photosynthesis, light reaction (GO:0019684)	ATCG00710	PHOTOSYSTEM II REACTION CENTER PROTEIN H (PTHR34469:SF4)
								photosynthesis, light reaction (GO:0019684)	AT3G54050	FRUCTOSE-1,6-BISPHOSPHATASE 1, CHLOROPLASTIC (PTHR11556:SF2)	carbohydrate phosphatase(PC00066)
								photosynthesis, light reaction (GO:0019684)	ATCG00720	CYTOCHROME B6 (PTHR19271:SF8)
								inorganic cation transmembrane transport (GO:0098662)	ATCG00470	ATP SYNTHASE EPSILON CHAIN, CHLOROPLASTIC (PTHR13822:SF10)
								inorganic cation transmembrane transport (GO:0098662)	ATCG00130	ATP SYNTHASE SUBUNIT B, CHLOROPLASTIC (PTHR34264:SF3)
								inorganic cation transmembrane transport (GO:0098662)	ATCG00430	NAD(P)H-QUINONE OXIDOREDUCTASE SUBUNIT K, CHLOROPLASTIC (PTHR11995:SF14)	dehydrogenase(PC00092);reductase(PC00198)
								inorganic cation transmembrane transport (GO:0098662)	ATMG01360	CYTOCHROME C OXIDASE SUBUNIT 1 (PTHR10422:SF18)	oxidase(PC00175)
								inorganic cation transmembrane transport (GO:0098662)	ATMG01190	ATP SYNTHASE SUBUNIT ALPHA, MITOCHONDRIAL (PTHR43089:SF8)	ATP synthase(PC00002);DNA binding protein(PC00009);anion channel(PC00049);hydrolase(PC00121);ligand-gated ion channel(PC00141)
								inorganic cation transmembrane transport (GO:0098662)	ATMG00480	ATP SYNTHASE PROTEIN YMF19 (PTHR36816:SF1)
								inorganic cation transmembrane transport (GO:0098662)	AT5G14880	POTASSIUM TRANSPORTER 8 (PTHR30540:SF10)
								inorganic cation transmembrane transport (GO:0098662)	ATMG00580	NADH-UBIQUINONE OXIDOREDUCTASE CHAIN 4 (PTHR43507:SF1)	dehydrogenase(PC00092);reductase(PC00198)
								inorganic cation transmembrane transport (GO:0098662)	ATCG00140	ATP SYNTHASE SUBUNIT C, CHLOROPLASTIC (PTHR10031:SF34)	ATP synthase(PC00002)
								inorganic cation transmembrane transport (GO:0098662)	ATMG00410	ATP SYNTHASE SUBUNIT A (PTHR11410:SF0)
								inorganic cation transmembrane transport (GO:0098662)	ATCG00480	ATP SYNTHASE SUBUNIT BETA, CHLOROPLASTIC (PTHR15184:SF8)	ATP synthase(PC00002);DNA binding protein(PC00009);anion channel(PC00049);ligand-gated ion channel(PC00141);protease(PC00190)
								flower development (GO:0009908)	AT5G07280	LEUCINE-RICH REPEAT RECEPTOR PROTEIN KINASE EMS1 (PTHR27000:SF653)
								flower development (GO:0009908)	AT1G13710	CYTOCHROME P450 78A5 (PTHR24298:SF637)	oxygenase(PC00177)
								flower development (GO:0009908)	AT1G01040	ENDORIBONUCLEASE DICER HOMOLOG 1 (PTHR14950:SF44)
								flower development (GO:0009908)	AT3G54340	FLORAL HOMEOTIC PROTEIN APETALA 3 (PTHR11945:SF406)	MADS box transcription factor(PC00250)
								flower development (GO:0009908)	AT1G64405	SUBFAMILY NOT NAMED (PTHR35704:SF4)
								flower development (GO:0009908)	AT1G05230	HOMEOBOX-LEUCINE ZIPPER PROTEIN HDG2-RELATED (PTHR45654:SF30)
								flower development (GO:0009908)	AT4G04890	HOMEOBOX-LEUCINE ZIPPER PROTEIN PROTODERMAL FACTOR 2 (PTHR45654:SF33)
								flower development (GO:0009908)	AT4G37180	TRANSCRIPTION FACTOR HHO5 (PTHR31003:SF22)
								flower development (GO:0009908)	AT1G69120	FLORAL HOMEOTIC PROTEIN APETALA 1 (PTHR11945:SF456)	MADS box transcription factor(PC00250)
								flower development (GO:0009908)	AT5G20240	FLORAL HOMEOTIC PROTEIN PISTILLATA (PTHR11945:SF411)	MADS box transcription factor(PC00250)
								flower development (GO:0009908)	AT3G28860	ABC TRANSPORTER B FAMILY MEMBER 19 (PTHR24221:SF384)	cysteine protease(PC00081);serine protease(PC00203)
								flower development (GO:0009908)	AT3G61250	TRANSCRIPTION FACTOR MYB41 (PTHR10641:SF622)	DNA binding protein(PC00009);homeodomain transcription factor(PC00119)
								flower development (GO:0009908)	AT5G51230	POLYCOMB PROTEIN SUZ12 (PTHR22597:SF0)	nucleic acid binding(PC00171)
								flower development (GO:0009908)	AT5G62000	AUXIN RESPONSE FACTOR 2 (PTHR31384:SF79)
								flower development (GO:0009908)	AT5G15800	AGAMOUS-LIKE MADS-BOX PROTEIN AGL63-RELATED (PTHR11945:SF517)	MADS box transcription factor(PC00250)
								flower development (GO:0009908)	AT5G05560	ANAPHASE-PROMOTING COMPLEX SUBUNIT 1 (PTHR12827:SF3)	ligase(PC00142)
								flower development (GO:0009908)	AT1G26310	TRANSCRIPTION FACTOR CAULIFLOWER (PTHR11945:SF473)	MADS box transcription factor(PC00250)
								flower development (GO:0009908)	AT5G61850	PROTEIN LEAFY (PTHR36079:SF1)

## Sheet: gall+fruits (table)
							GO biological process	AGI code	Gene Name	Function
	GO biological process complete	REFLIST (27581)	Number fo genes (233)	Fold Enrichment	P-value		response to hydrogen peroxide (GO:0042542)	AT2G47180	GALACTINOL SYNTHASE 1 (PTHR11183:SF119)
	response to hydrogen peroxide (GO:0042542)	78	10	15.18	9.71e-06		response to hydrogen peroxide (GO:0042542)	AT1G20620	CATALASE 3-RELATED (PTHR11465:SF43)	peroxidase(PC00180)
	response to high light intensity (GO:0009644)	81	7	10.23	0.0256		response to hydrogen peroxide (GO:0042542)	AT4G10250	22.0 KDA HEAT SHOCK PROTEIN (PTHR11527:SF267)	chaperone(PC00072)
	response to water deprivation (GO:0009414)	346	19	6.5	8.58e-07		response to hydrogen peroxide (GO:0042542)	AT2G46240	BAG FAMILY MOLECULAR CHAPERONE REGULATOR 6 (PTHR33322:SF16)
	response to heat (GO:0009408)	220	12	6.46	0.00184		response to hydrogen peroxide (GO:0042542)	AT4G27670	HEAT SHOCK PROTEIN 21, CHLOROPLASTIC (PTHR46733:SF4)
	defense response to fungus (GO:0050832)	232	12	6.12	0.00313		response to hydrogen peroxide (GO:0042542)	AT2G43790	MITOGEN-ACTIVATED PROTEIN KINASE (PTHR24055:SF158)	non-receptor serine/threonine protein kinase(PC00167)
	response to wounding (GO:0009611)	216	11	6.03	0.0101		response to hydrogen peroxide (GO:0042542)	AT1G77120	ALCOHOL DEHYDROGENASE CLASS-P (PTHR43880:SF26)	dehydrogenase(PC00092);reductase(PC00198)
	response to cold (GO:0009409)	428	17	4.7	0.000682		response to hydrogen peroxide (GO:0042542)	AT5G24110	WRKY TRANSCRIPTION FACTOR 30-RELATED (PTHR32096:SF20)
	response to cadmium ion (GO:0046686)	345	13	4.46	0.0312		response to hydrogen peroxide (GO:0042542)	AT3G12580	HEAT SHOCK 70 KDA PROTEIN COGNATE 1-RELATED (PTHR19375:SF395)
	response to abscisic acid (GO:0009737)	554	20	4.27	0.000258		response to hydrogen peroxide (GO:0042542)	AT2G26150	HEAT STRESS TRANSCRIPTION FACTOR A-2 (PTHR10015:SF338)	winged helix/forkhead transcription factor(PC00246)
	response to osmotic stress (GO:0006970)	666	20	3.55	0.00421		response to high light intensity (GO:0009644)	AT2G47180	GALACTINOL SYNTHASE 1 (PTHR11183:SF119)
							response to high light intensity (GO:0009644)	AT1G01470	DESICCATION-RELATED PROTEIN LEA14-RELATED (PTHR31459:SF19)
							response to high light intensity (GO:0009644)	AT2G46240	BAG FAMILY MOLECULAR CHAPERONE REGULATOR 6 (PTHR33322:SF16)
							response to high light intensity (GO:0009644)	AT4G27670	HEAT SHOCK PROTEIN 21, CHLOROPLASTIC (PTHR46733:SF4)
							response to high light intensity (GO:0009644)	AT2G17840	SPARTIN (PTHR21068:SF20)
							response to high light intensity (GO:0009644)	AT3G12580	HEAT SHOCK 70 KDA PROTEIN COGNATE 1-RELATED (PTHR19375:SF395)
							response to high light intensity (GO:0009644)	AT2G26150	HEAT STRESS TRANSCRIPTION FACTOR A-2 (PTHR10015:SF338)	winged helix/forkhead transcription factor(PC00246)
							response to water deprivation (GO:0009414)	AT2G47180	GALACTINOL SYNTHASE 1 (PTHR11183:SF119)
							response to water deprivation (GO:0009414)	AT1G20440	DEHYDRIN COR47-RELATED (PTHR33346:SF11)
							response to water deprivation (GO:0009414)	AT1G48130	1-CYS PEROXIREDOXIN PER1 (PTHR43503:SF8)	peroxidase(PC00180)
							response to water deprivation (GO:0009414)	AT3G16640	TRANSLATIONALLY-CONTROLLED TUMOR PROTEIN 1 (PTHR11991:SF14)	non-motor microtubule binding protein(PC00166)
							response to water deprivation (GO:0009414)	AT4G27410	NAC DOMAIN-CONTAINING PROTEIN 72 (PTHR31719:SF129)
							response to water deprivation (GO:0009414)	AT5G52300	LOW-TEMPERATURE-INDUCED 65 KDA PROTEIN-RELATED (PTHR33836:SF6)
							response to water deprivation (GO:0009414)	AT2G38470	WRKY TRANSCRIPTION FACTOR 33-RELATED (PTHR31221:SF135)
							response to water deprivation (GO:0009414)	AT2G39800	DELTA-1-PYRROLINE-5-CARBOXYLATE SYNTHASE A (PTHR11063:SF20)	amino acid kinase(PC00045);dehydrogenase(PC00092)
							response to water deprivation (GO:0009414)	AT1G01470	DESICCATION-RELATED PROTEIN LEA14-RELATED (PTHR31459:SF19)
							response to water deprivation (GO:0009414)	AT4G02380	PROTEIN SENESCENCE-ASSOCIATED GENE 21, MITOCHONDRIAL (PTHR33509:SF26)
							response to water deprivation (GO:0009414)	AT1G52890	NAC DOMAIN-CONTAINING PROTEIN 19 (PTHR31719:SF114)
							response to water deprivation (GO:0009414)	AT1G20450	DEHYDRIN COR47-RELATED (PTHR33346:SF11)
							response to water deprivation (GO:0009414)	AT1G77120	ALCOHOL DEHYDROGENASE CLASS-P (PTHR43880:SF26)	dehydrogenase(PC00092);reductase(PC00198)
							response to water deprivation (GO:0009414)	AT2G17840	SPARTIN (PTHR21068:SF20)
							response to water deprivation (GO:0009414)	AT5G40010	AAA-ATPASE ASD, MITOCHONDRIAL (PTHR23070:SF128)
							response to water deprivation (GO:0009414)	AT1G56600	GALACTINOL SYNTHASE 2 (PTHR11183:SF118)
							response to water deprivation (GO:0009414)	AT2G47190	ATMYB2 (PTHR45675:SF31)
							response to water deprivation (GO:0009414)	AT2G45960	AQUAPORIN PIP1-2 (PTHR45687:SF45)
							response to water deprivation (GO:0009414)	AT1G76180	DEHYDRIN ERD14 (PTHR33346:SF2)
							response to heat (GO:0009408)	AT2G47180	GALACTINOL SYNTHASE 1 (PTHR11183:SF119)
							response to heat (GO:0009408)	AT1G20440	DEHYDRIN COR47-RELATED (PTHR33346:SF11)
							response to heat (GO:0009408)	AT4G10250	22.0 KDA HEAT SHOCK PROTEIN (PTHR11527:SF267)	chaperone(PC00072)
							response to heat (GO:0009408)	AT2G38470	WRKY TRANSCRIPTION FACTOR 33-RELATED (PTHR31221:SF135)
							response to heat (GO:0009408)	AT5G47910	RESPIRATORY BURST OXIDASE HOMOLOG PROTEIN D (PTHR11972:SF94)
							response to heat (GO:0009408)	AT1G79440	SUCCINATE-SEMIALDEHYDE DEHYDROGENASE, MITOCHONDRIAL (PTHR43353:SF5)	dehydrogenase(PC00092)
							response to heat (GO:0009408)	AT2G46240	BAG FAMILY MOLECULAR CHAPERONE REGULATOR 6 (PTHR33322:SF16)
							response to heat (GO:0009408)	AT4G27670	HEAT SHOCK PROTEIN 21, CHLOROPLASTIC (PTHR46733:SF4)
							response to heat (GO:0009408)	AT5G02500	HEAT SHOCK 70 KDA PROTEIN 3-RELATED (PTHR19375:SF368)
							response to heat (GO:0009408)	AT3G12580	HEAT SHOCK 70 KDA PROTEIN COGNATE 1-RELATED (PTHR19375:SF395)
							response to heat (GO:0009408)	AT5G47550	CYSTEINE PROTEINASE INHIBITOR 5 (PTHR47364:SF2)
							response to heat (GO:0009408)	AT2G26150	HEAT STRESS TRANSCRIPTION FACTOR A-2 (PTHR10015:SF338)	winged helix/forkhead transcription factor(PC00246)
							defense response to fungus (GO:0050832)	AT3G13790	BETA-FRUCTOFURANOSIDASE, INSOLUBLE ISOENZYME CWINV1 (PTHR31953:SF56)
							defense response to fungus (GO:0050832)	AT1G20440	DEHYDRIN COR47-RELATED (PTHR33346:SF11)
							defense response to fungus (GO:0050832)	AT2G38470	WRKY TRANSCRIPTION FACTOR 33-RELATED (PTHR31221:SF135)
							defense response to fungus (GO:0050832)	AT5G40990	F15I1.5-RELATED (PTHR45966:SF1)
							defense response to fungus (GO:0050832)	AT5G47910	RESPIRATORY BURST OXIDASE HOMOLOG PROTEIN D (PTHR11972:SF94)
							defense response to fungus (GO:0050832)	AT1G01470	DESICCATION-RELATED PROTEIN LEA14-RELATED (PTHR31459:SF19)
							defense response to fungus (GO:0050832)	AT3G48990	OXALATE--COA LIGASE (PTHR43201:SF14)	dehydrogenase(PC00092);ligase(PC00142)
							defense response to fungus (GO:0050832)	AT2G46240	BAG FAMILY MOLECULAR CHAPERONE REGULATOR 6 (PTHR33322:SF16)
							defense response to fungus (GO:0050832)	AT4G20970	TRANSCRIPTION FACTOR BHLH162 (PTHR13935:SF90)	basic helix-loop-helix transcription factor(PC00055);nucleic acid binding(PC00171)
							defense response to fungus (GO:0050832)	AT4G37870	PHOSPHOENOLPYRUVATE CARBOXYKINASE (ATP) (PTHR30031:SF0)	lyase(PC00144)
							defense response to fungus (GO:0050832)	AT5G02500	HEAT SHOCK 70 KDA PROTEIN 3-RELATED (PTHR19375:SF368)
							defense response to fungus (GO:0050832)	AT5G52020	ETHYLENE-RESPONSIVE TRANSCRIPTION FACTOR ERF025 (PTHR31985:SF126)
							response to wounding (GO:0009611)	AT5G13930	CHALCONE SYNTHASE (PTHR11877:SF14)	lyase(PC00144);transferase(PC00220)
							response to wounding (GO:0009611)	AT3G13790	BETA-FRUCTOFURANOSIDASE, INSOLUBLE ISOENZYME CWINV1 (PTHR3195
							response to wounding (GO:0009611)	AT5G06320	NDR1/HIN1-LIKE PROTEIN 3 (PTHR31415:SF64)
							response to wounding (GO:0009611)	AT3G45640	MITOGEN-ACTIVATED PROTEIN KINASE 3 (PTHR24055:SF391)	non-receptor serine/threonine protein kinase(PC00167)
							response to wounding (GO:0009611)	AT2G27690	CYTOCHROME P450 94C1 (PTHR24296:SF30)	oxygenase(PC00177)
							response to wounding (GO:0009611)	AT4G10270	SUBFAMILY NOT NAMED (PTHR33090:SF39)
							response to wounding (GO:0009611)	AT5G40990	F15I1.5-RELATED (PTHR45966:SF1)
							response to wounding (GO:0009611)	AT5G47910	RESPIRATORY BURST OXIDASE HOMOLOG PROTEIN D (PTHR11972:SF94)
							response to wounding (GO:0009611)	AT1G01470	DESICCATION-RELATED PROTEIN LEA14-RELATED (PTHR31459:SF19)
							response to wounding (GO:0009611)	AT3G54420	ENDOCHITINASE EP3 (PTHR22595:SF131)
							response to wounding (GO:0009611)	AT4G10265	SUBFAMILY NOT NAMED (PTHR33090:SF28)
							response to cold (GO:0009409)	AT2G47180	GALACTINOL SYNTHASE 1 (PTHR11183:SF119)
							response to cold (GO:0009409)	AT1G20440	DEHYDRIN COR47-RELATED (PTHR33346:SF11)
							response to cold (GO:0009409)	AT3G45640	MITOGEN-ACTIVATED PROTEIN KINASE 3 (PTHR24055:SF391)	non-receptor serine/threonine protein kinase(PC00167)
							response to cold (GO:0009409)	AT1G20620	CATALASE 3-RELATED (PTHR11465:SF43)	peroxidase(PC00180)
							response to cold (GO:0009409)	AT5G52300	LOW-TEMPERATURE-INDUCED 65 KDA PROTEIN-RELATED (PTHR33836:SF6)
							response to cold (GO:0009409)	AT1G67090	RIBULOSE BISPHOSPHATE CARBOXYLASE SMALL CHAIN 1A, CHLOROPLASTIC-RELATED (PTHR31262:SF10)
							response to cold (GO:0009409)	AT2G38470	WRKY TRANSCRIPTION FACTOR 33-RELATED (PTHR31221:SF135)
							response to cold (GO:0009409)	AT4G02380	PROTEIN SENESCENCE-ASSOCIATED GENE 21, MITOCHONDRIAL (PTHR33509:SF26)
							response to cold (GO:0009409)	AT1G79440	SUCCINATE-SEMIALDEHYDE DEHYDROGENASE, MITOCHONDRIAL (PTHR43353:SF5)	dehydrogenase(PC00092)
							response to cold (GO:0009409)	AT2G43790	MITOGEN-ACTIVATED PROTEIN KINASE (PTHR24055:SF158)	non-receptor serine/threonine protein kinase(PC00167)
							response to cold (GO:0009409)	AT1G20450	DEHYDRIN COR47-RELATED (PTHR33346:SF11)
							response to cold (GO:0009409)	AT1G77120	ALCOHOL DEHYDROGENASE CLASS-P (PTHR43880:SF26)	dehydrogenase(PC00092);reductase(PC00198)
							response to cold (GO:0009409)	AT2G17840	SPARTIN (PTHR21068:SF20)
							response to cold (GO:0009409)	AT5G02500	HEAT SHOCK 70 KDA PROTEIN 3-RELATED (PTHR19375:SF368)
							response to cold (GO:0009409)	AT5G40010	AAA-ATPASE ASD, MITOCHONDRIAL (PTHR23070:SF128)
							response to cold (GO:0009409)	AT1G56600	GALACTINOL SYNTHASE 2 (PTHR11183:SF118)
							response to cold (GO:0009409)	AT1G76180	DEHYDRIN ERD14 (PTHR33346:SF2)
							response to cadmium ion (GO:0046686)	AT3G09270	GLUTATHIONE S-TRANSFERASE U8 (PTHR11260:SF486)
							response to cadmium ion (GO:0046686)	AT1G07440	SUBFAMILY NOT NAMED (PTHR42898:SF18)	dehydrogenase(PC00092);reductase(PC00198)
							response to cadmium ion (GO:0046686)	AT5G08680	ATP SYNTHASE SUBUNIT BETA-1, MITOCHONDRIAL-RELATED (PTHR15184:SF53)	ATP synthase(PC00002);DNA binding protein(PC00009);anion channel(PC00049);ligand-gated ion channel(PC00141);protease(PC00190)
							response to cadmium ion (GO:0046686)	AT3G16640	TRANSLATIONALLY-CONTROLLED TUMOR PROTEIN 1 (PTHR11991:SF14)	non-motor microtubule binding protein(PC00166)
							response to cadmium ion (GO:0046686)	AT2G30970	ASPARTATE AMINOTRANSFERASE, MITOCHONDRIAL (PTHR11879:SF10)
							response to cadmium ion (GO:0046686)	AT1G20620	CATALASE 3-RELATED (PTHR11465:SF43)	peroxidase(PC00180)
							response to cadmium ion (GO:0046686)	AT3G48990	OXALATE--COA LIGASE (PTHR43201:SF14)	dehydrogenase(PC00092);ligase(PC00142)
							response to cadmium ion (GO:0046686)	AT4G11600	PHOSPHOLIPID HYDROPEROXIDE GLUTATHIONE PEROXIDASE 6, MITOCHONDRIAL-RELATED (PTHR11592:SF51)	peroxidase(PC00180)
							response to cadmium ion (GO:0046686)	AT1G77120	ALCOHOL DEHYDROGENASE CLASS-P (PTHR43880:SF26)	dehydrogenase(PC00092);reductase(PC00198)
							response to cadmium ion (GO:0046686)	AT4G37870	PHOSPHOENOLPYRUVATE CARBOXYKINASE (ATP) (PTHR30031:SF0)	lyase(PC00144)
							response to cadmium ion (GO:0046686)	AT5G02500	HEAT SHOCK 70 KDA PROTEIN 3-RELATED (PTHR19375:SF368)
							response to cadmium ion (GO:0046686)	AT3G12580	HEAT SHOCK 70 KDA PROTEIN COGNATE 1-RELATED (PTHR19375:SF395)
							response to cadmium ion (GO:0046686)	AT2G47190	ATMYB2 (PTHR45675:SF31)
							response to abscisic acid (GO:0009737)	AT3G10660	CALCIUM-DEPENDENT PROTEIN KINASE 2 (PTHR24349:SF320)	non-motor microtubule binding protein(PC00166);non-receptor serine/threonine protein kinase(PC00167)
							response to abscisic acid (GO:0009737)	AT2G47180	GALACTINOL SYNTHASE 1 (PTHR11183:SF119)
							response to abscisic acid (GO:0009737)	AT5G51760	PROTEIN PHOSPHATASE 2C 75-RELATED (PTHR13832:SF553)	kinase inhibitor(PC00139);protein phosphatase(PC00195)
							response to abscisic acid (GO:0009737)	AT1G20440	DEHYDRIN COR47-RELATED (PTHR33346:SF11)
							response to abscisic acid (GO:0009737)	AT3G45640	MITOGEN-ACTIVATED PROTEIN KINASE 3 (PTHR24055:SF391)	non-receptor serine/threonine protein kinase(PC00167)
							response to abscisic acid (GO:0009737)	AT4G27410	NAC DOMAIN-CONTAINING PROTEIN 72 (PTHR31719:SF129)
							response to abscisic acid (GO:0009737)	AT5G52300	LOW-TEMPERATURE-INDUCED 65 KDA PROTEIN-RELATED (PTHR33836:SF6)
							response to abscisic acid (GO:0009737)	AT2G39800	DELTA-1-PYRROLINE-5-CARBOXYLATE SYNTHASE A (PTHR11063:SF20)	amino acid kinase(PC00045);dehydrogenase(PC00092)
							response to abscisic acid (GO:0009737)	AT4G02380	PROTEIN SENESCENCE-ASSOCIATED GENE 21, MITOCHONDRIAL (PTHR33509:SF26)
							response to abscisic acid (GO:0009737)	AT5G13200	GEM-LIKE PROTEIN 5 (PTHR31969:SF3)
							response to abscisic acid (GO:0009737)	AT3G28580	SUBFAMILY NOT NAMED (PTHR23070:SF91)
							response to abscisic acid (GO:0009737)	AT2G43790	MITOGEN-ACTIVATED PROTEIN KINASE (PTHR24055:SF158)	non-receptor serine/threonine protein kinase(PC00167)
							response to abscisic acid (GO:0009737)	AT1G20450	DEHYDRIN COR47-RELATED (PTHR33346:SF11)
							response to abscisic acid (GO:0009737)	AT1G77120	ALCOHOL DEHYDROGENASE CLASS-P (PTHR43880:SF26)	dehydrogenase(PC00092);reductase(PC00198)
							response to abscisic acid (GO:0009737)	AT5G13170	BIDIRECTIONAL SUGAR TRANSPORTER SWEET15 (PTHR10791:SF147)
							response to abscisic acid (GO:0009737)	AT2G17840	SPARTIN (PTHR21068:SF20)
							response to abscisic acid (GO:0009737)	AT5G40010	AAA-ATPASE ASD, MITOCHONDRIAL (PTHR23070:SF128)
							response to abscisic acid (GO:0009737)	AT1G56600	GALACTINOL SYNTHASE 2 (PTHR11183:SF118)
							response to abscisic acid (GO:0009737)	AT2G47190	ATMYB2 (PTHR45675:SF31)
							response to abscisic acid (GO:0009737)	AT1G76180	DEHYDRIN ERD14 (PTHR33346:SF2)
							response to osmotic stress (GO:0006970)	AT3G25780	ALLENE OXIDE CYCLASE 3, CHLOROPLASTIC (PTHR31843:SF11)
							response to osmotic stress (GO:0006970)	AT2G47180	GALACTINOL SYNTHASE 1 (PTHR11183:SF119)
							response to osmotic stress (GO:0006970)	AT1G20440	DEHYDRIN COR47-RELATED (PTHR33346:SF11)
							response to osmotic stress (GO:0006970)	AT3G45640	MITOGEN-ACTIVATED PROTEIN KINASE 3 (PTHR24055:SF391)	non-receptor serine/threonine protein kinase(PC00167)
							response to osmotic stress (GO:0006970)	AT5G52300	LOW-TEMPERATURE-INDUCED 65 KDA PROTEIN-RELATED (PTHR33836:SF6)
							response to osmotic stress (GO:0006970)	AT3G02230	UDP-ARABINOPYRANOSE MUTASE 1 (PTHR31682:SF18)
							response to osmotic stress (GO:0006970)	AT4G10250	22.0 KDA HEAT SHOCK PROTEIN (PTHR11527:SF267)	chaperone(PC00072)
							response to osmotic stress (GO:0006970)	AT2G38470	WRKY TRANSCRIPTION FACTOR 33-RELATED (PTHR31221:SF135)
							response to osmotic stress (GO:0006970)	AT5G47910	RESPIRATORY BURST OXIDASE HOMOLOG PROTEIN D (PTHR11972:SF94)
							response to osmotic stress (GO:0006970)	AT2G39800	DELTA-1-PYRROLINE-5-CARBOXYLATE SYNTHASE A (PTHR11063:SF20)	amino acid kinase(PC00045);dehydrogenase(PC00092)
							response to osmotic stress (GO:0006970)	AT2G43790	MITOGEN-ACTIVATED PROTEIN KINASE (PTHR24055:SF158)	non-receptor serine/threonine protein kinase(PC00167)
							response to osmotic stress (GO:0006970)	AT4G11600	PHOSPHOLIPID HYDROPEROXIDE GLUTATHIONE PEROXIDASE 6, MITOCHONDRIAL-RELATED (PTHR11592:SF51)	peroxidase(PC00180)
							response to osmotic stress (GO:0006970)	AT1G77120	ALCOHOL DEHYDROGENASE CLASS-P (PTHR43880:SF26)	dehydrogenase(PC00092);reductase(PC00198)
							response to osmotic stress (GO:0006970)	AT5G13170	BIDIRECTIONAL SUGAR TRANSPORTER SWEET15 (PTHR10791:SF147)
							response to osmotic stress (GO:0006970)	AT2G17840	SPARTIN (PTHR21068:SF20)
							response to osmotic stress (GO:0006970)	AT5G40010	AAA-ATPASE ASD, MITOCHONDRIAL (PTHR23070:SF128)
							response to osmotic stress (GO:0006970)	AT1G56600	GALACTINOL SYNTHASE 2 (PTHR11183:SF118)
							response to osmotic stress (GO:0006970)	AT2G47190	ATMYB2 (PTHR45675:SF31)
							response to osmotic stress (GO:0006970)	AT1G59960	ALDO/KETO REDUCTASE-RELATED (PTHR11732:SF415)	reductase(PC00198)
							response to osmotic stress (GO:0006970)	AT2G45960	AQUAPORIN PIP1-2 (PTHR45687:SF45)

## Sheet: gl+fr+Fl (table)
GO biological process complete	REFLIST (27581)	Nunber of genes (177)	Fold Enrichment	P-value		Biological process	AGI code	Gene Name	Function
monoterpene biosynthetic process (GO:0043693)	4	3	> 100	2.38E-02		monoterpene biosynthetic process (GO:0043693)	AT4G38460	HETERODIMERIC GERANYLGERANYL PYROPHOSPHATE SYNTHASE SMALL SUBUNIT, CHLOROPLASTIC (PTHR43281:SF5)	acyltransferase(PC00042)
monoterpene metabolic process (GO:0043692)	4	3	> 100	2.38E-02		monoterpene biosynthetic process (GO:0043693)	AT3G25810	1,8-CINEOLE SYNTHASE 1, CHLOROPLASTIC-RELATED (PTHR31225:SF62)
plant ovule development (GO:0048481)	54	6	17.31	6.31E-03		monoterpene biosynthetic process (GO:0043693)	AT4G36810	HETERODIMERIC GERANYLGERANYL PYROPHOSPHATE SYNTHASE LARGE SUBUNIT 1, CHLOROPLASTIC (PTHR43281:SF12)	acyltransferase(PC00042)
carpel development (GO:0048440)	75	8	16.62	1.66E-04		plant ovule development (GO:0048481)	AT3G02310	SEPALLATA 2
response to hydrogen peroxide (GO:0042542)	78	6	11.99	4.52E-02		plant ovule development (GO:0048481)	AT1G24260	SEPALLATA 3
floral organ development (GO:0048437)	235	11	7.29	1.54E-03		plant ovule development (GO:0048481)	AT3G58780	AGL1/SHP1	protein
response to heat (GO:0009408)	220	9	6.37	4.73E-02		plant ovule development (GO:0048481)	AT4G18960	AGAMOUS;AG	protein
reproductive shoot system development (GO:0090567)	405	15	5.77	2.48E-04		plant ovule development (GO:0048481)	AT5G15800	SEPALLATA 1
response to metal ion (GO:0010038)	478	14	4.56	9.85E-03		plant ovule development (GO:0048481)	AT5G23260	TT16	TESTA
cell differentiation (GO:0030154)	661	17	4.01	4.85E-03		carpel development (GO:0048440)	AT3G02310	DEVELOPMENTAL PROTEIN SEPALLATA 2 (PTHR11945:SF415)	MADS box transcription factor(PC00250)
anatomical structure morphogenesis (GO:0009653)	854	18	3.28	3.49E-02		carpel development (GO:0048440)	AT1G24260	DEVELOPMENTAL PROTEIN SEPALLATA 3 (PTHR11945:SF525)	MADS box transcription factor(PC00250)
						carpel development (GO:0048440)	AT1G70510	HOMEOBOX PROTEIN KNOTTED-1-LIKE 2 (PTHR11850:SF258)/KNAT2	homeodomain transcription factor(PC00119)
						carpel development (GO:0048440)	AT3G58780	AGAMOUS-LIKE MADS-BOX PROTEIN AGL1-RELATED (PTHR11945:SF150)/SHP1	MADS box transcription factor(PC00250)
						carpel development (GO:0048440)	AT4G18960	FLORAL HOMEOTIC PROTEIN AGAMOUS (PTHR11945:SF437)	MADS box transcription factor(PC00250)
						carpel development (GO:0048440)	AT1G62360	HOMEOBOX PROTEIN SHOOT MERISTEMLESS (PTHR11850:SF100)/STM	homeodomain transcription factor(PC00119)
						carpel development (GO:0048440)	AT5G15800	AGAMOUS-LIKE MADS-BOX PROTEIN AGL63-RELATED (PTHR11945:SF517)/SEP1	MADS box transcription factor(PC00250)
						carpel development (GO:0048440)	AT5G23260	PROTEIN TRANSPARENT TESTA 16 (PTHR11945:SF454)/AGL32	MADS box transcription factor(PC00250)
						response to hydrogen peroxide (GO:0042542)	AT2G29500	17.6 KDA CLASS I HEAT SHOCK PROTEIN 1-RELATED (PTHR11527:SF280)	chaperone(PC00072)
						response to hydrogen peroxide (GO:0042542)	AT4G27670	HEAT SHOCK PROTEIN 21, CHLOROPLASTIC (PTHR46733:SF4)
						response to hydrogen peroxide (GO:0042542)	AT1G77120	ALCOHOL DEHYDROGENASE CLASS-P (PTHR43880:SF26)	dehydrogenase(PC00092);reductase(PC00198)
						response to hydrogen peroxide (GO:0042542)	AT1G54050	17.4 KDA CLASS III HEAT SHOCK PROTEIN (PTHR11527:SF297)	chaperone(PC00072)
						response to hydrogen peroxide (GO:0042542)	AT5G12020	17.6 KDA CLASS II HEAT SHOCK PROTEIN-RELATED (PTHR11527:SF277)	chaperone(PC00072)
						response to hydrogen peroxide (GO:0042542)	AT3G12580	HEAT SHOCK 70 KDA PROTEIN COGNATE 1-RELATED (PTHR19375:SF395)
						floral organ development (GO:0048437)	AT2G02850	BASIC BLUE PROTEIN (PTHR33021:SF251)
						floral organ development (GO:0048437)	AT3G02310	DEVELOPMENTAL PROTEIN SEPALLATA 2 (PTHR11945:SF415)	MADS box transcription factor(PC00250)
						floral organ development (GO:0048437)	AT3G54340	FLORAL HOMEOTIC PROTEIN APETALA 3 (PTHR11945:SF406)	MADS box transcription factor(PC00250)
						floral organ development (GO:0048437)	AT1G24260	DEVELOPMENTAL PROTEIN SEPALLATA 3 (PTHR11945:SF525)	MADS box transcription factor(PC00250)
						floral organ development (GO:0048437)	AT1G70510	HOMEOBOX PROTEIN KNOTTED-1-LIKE 2 (PTHR11850:SF258)	homeodomain transcription factor(PC00119)
						floral organ development (GO:0048437)	AT1G08320	TRANSCRIPTION FACTOR TGA9 (PTHR45693:SF9)
						floral organ development (GO:0048437)	AT3G58780	AGAMOUS-LIKE MADS-BOX PROTEIN AGL1-RELATED (PTHR11945:SF150)	MADS box transcription factor(PC00250)
						floral organ development (GO:0048437)	AT4G18960	FLORAL HOMEOTIC PROTEIN AGAMOUS (PTHR11945:SF437)	MADS box transcription factor(PC00250)
						floral organ development (GO:0048437)	AT1G62360	HOMEOBOX PROTEIN SHOOT MERISTEMLESS (PTHR11850:SF100)/STM	homeodomain transcription factor(PC00119)
						floral organ development (GO:0048437)	AT5G15800	AGAMOUS-LIKE MADS-BOX PROTEIN AGL63-RELATED (PTHR11945:SF517)	MADS box transcription factor(PC00250)
						floral organ development (GO:0048437)	AT5G23260	PROTEIN TRANSPARENT TESTA 16 (PTHR11945:SF454)	MADS box transcription factor(PC00250)
						response to heat (GO:0009408)	AT2G29500	17.6 KDA CLASS I HEAT SHOCK PROTEIN 1-RELATED (PTHR11527:SF280)	chaperone(PC00072)
						response to heat (GO:0009408)	AT3G24500	MULTIPROTEIN BRIDGING FACTOR 1C-RELATED (PTHR10245:SF71)
						response to heat (GO:0009408)	AT1G58340	PROTEIN DETOXIFICATION 48 (PTHR11206:SF92)	transporter(PC00227)
						response to heat (GO:0009408)	AT4G27670	HEAT SHOCK PROTEIN 21, CHLOROPLASTIC (PTHR46733:SF4)
						response to heat (GO:0009408)	AT1G54050	17.4 KDA CLASS III HEAT SHOCK PROTEIN (PTHR11527:SF297)	chaperone(PC00072)
						response to heat (GO:0009408)	AT5G12020	17.6 KDA CLASS II HEAT SHOCK PROTEIN-RELATED (PTHR11527:SF277)	chaperone(PC00072)
						response to heat (GO:0009408)	AT5G02500	HEAT SHOCK 70 KDA PROTEIN 3-RELATED (PTHR19375:SF368)
						response to heat (GO:0009408)	AT3G12580	HEAT SHOCK 70 KDA PROTEIN COGNATE 1-RELATED (PTHR19375:SF395)
						response to heat (GO:0009408)	AT5G62020	HEAT STRESS TRANSCRIPTION FACTOR B-2A (PTHR10015:SF333)	winged helix/forkhead transcription factor(PC00246)
						reproductive shoot system development (GO:0090567)	AT2G02850	BASIC BLUE PROTEIN (PTHR33021:SF251)
						reproductive shoot system development (GO:0090567)	AT3G02310	DEVELOPMENTAL PROTEIN SEPALLATA 2 (PTHR11945:SF415)	MADS box transcription factor(PC00250)
						reproductive shoot system development (GO:0090567)	AT3G54340	FLORAL HOMEOTIC PROTEIN APETALA 3 (PTHR11945:SF406)	MADS box transcription factor(PC00250)
						reproductive shoot system development (GO:0090567)	AT5G60910	AGAMOUS-LIKE MADS-BOX PROTEIN AGL8 (PTHR11945:SF402)	MADS box transcription factor(PC00250)
						reproductive shoot system development (GO:0090567)	AT1G24260	DEVELOPMENTAL PROTEIN SEPALLATA 3 (PTHR11945:SF525)	MADS box transcription factor(PC00250)
						reproductive shoot system development (GO:0090567)	AT1G70510	HOMEOBOX PROTEIN KNOTTED-1-LIKE 2 (PTHR11850:SF258)	homeodomain transcription factor(PC00119)
						reproductive shoot system development (GO:0090567)	AT1G69120	FLORAL HOMEOTIC PROTEIN APETALA 1 (PTHR11945:SF456)	MADS box transcription factor(PC00250)
						reproductive shoot system development (GO:0090567)	AT1G08320	TRANSCRIPTION FACTOR TGA9 (PTHR45693:SF9)
						reproductive shoot system development (GO:0090567)	AT3G58780	AGAMOUS-LIKE MADS-BOX PROTEIN AGL1-RELATED (PTHR11945:SF150)	MADS box transcription factor(PC00250)
						reproductive shoot system development (GO:0090567)	AT3G57670	ZINC FINGER PROTEIN WIP2 (PTHR45878:SF1)
						reproductive shoot system development (GO:0090567)	AT4G18960	FLORAL HOMEOTIC PROTEIN AGAMOUS (PTHR11945:SF437)	MADS box transcription factor(PC00250)
						reproductive shoot system development (GO:0090567)	AT1G62360	HOMEOBOX PROTEIN SHOOT MERISTEMLESS (PTHR11850:SF100)	homeodomain transcription factor(PC00119)
						reproductive shoot system development (GO:0090567)	AT5G15800	AGAMOUS-LIKE MADS-BOX PROTEIN AGL63-RELATED (PTHR11945:SF517)	MADS box transcription factor(PC00250)
						reproductive shoot system development (GO:0090567)	AT5G23260	PROTEIN TRANSPARENT TESTA 16 (PTHR11945:SF454)	MADS box transcription factor(PC00250)
						reproductive shoot system development (GO:0090567)	AT5G61850	PROTEIN LEAFY (PTHR36079:SF1)
						response to metal ion (GO:0010038)	AT4G38740	PEPTIDYL-PROLYL CIS-TRANS ISOMERASE CYP18-3-RELATED (PTHR11071:SF326)
						response to metal ion (GO:0010038)	AT2G30970	ASPARTATE AMINOTRANSFERASE, MITOCHONDRIAL (PTHR11879:SF10)
						response to metal ion (GO:0010038)	AT2G23440	PRECURSOR OF CEP3 (PTHR33348:SF15)
						response to metal ion (GO:0010038)	AT4G39260	COLD, CIRCADIAN RHYTHM, AND RNA BINDING 1-RELATED (PTHR15241:SF200)
						response to metal ion (GO:0010038)	AT3G12500	BASIC ENDOCHITINASE B (PTHR22595:SF137)
						response to metal ion (GO:0010038)	AT1G75040	PATHOGENESIS-RELATED PROTEIN 5-RELATED (PTHR31048:SF10)
						response to metal ion (GO:0010038)	AT1G56340	CALRETICULIN (PTHR11073:SF2)	calcium-binding protein(PC00060)
						response to metal ion (GO:0010038)	AT5G60390	ELONGATION FACTOR 1-ALPHA (PTHR23115:SF170)	G-protein(PC00020);hydrolase(PC00121);translation elongation factor(PC00222);translation initiation factor(PC00224)
						response to metal ion (GO:0010038)	AT2G21660	GLYCINE-RICH RNA-BINDING PROTEIN 7 (PTHR15241:SF78)
						response to metal ion (GO:0010038)	AT1G77120	ALCOHOL DEHYDROGENASE CLASS-P (PTHR43880:SF26)	dehydrogenase(PC00092);reductase(PC00198)
						response to metal ion (GO:0010038)	AT5G02500	HEAT SHOCK 70 KDA PROTEIN 3-RELATED (PTHR19375:SF368)
						response to metal ion (GO:0010038)	AT3G12580	HEAT SHOCK 70 KDA PROTEIN COGNATE 1-RELATED (PTHR19375:SF395)
						response to metal ion (GO:0010038)	AT2G47190	ATMYB2 (PTHR45675:SF31)
						response to metal ion (GO:0010038)	AT3G12750	ZINC TRANSPORTER 1 (PTHR11040:SF160)	transmembrane receptor regulatory/adaptor protein(PC00226)
						cell differentiation (GO:0030154)	AT1G56430	NICOTIANAMINE SYNTHASE 4-RELATED (PTHR32266:SF16)
						cell differentiation (GO:0030154)	AT3G02310	DEVELOPMENTAL PROTEIN SEPALLATA 2 (PTHR11945:SF415)	MADS box transcription factor(PC00250)
						cell differentiation (GO:0030154)	AT3G20630	UBIQUITINYL HYDROLASE 1 (PTHR24006:SF700)
						cell differentiation (GO:0030154)	AT3G53750	ACTIN-1 (PTHR11937:SF402)	actin and actin related protein(PC00039)
						cell differentiation (GO:0030154)	AT3G54340	FLORAL HOMEOTIC PROTEIN APETALA 3 (PTHR11945:SF406)	MADS box transcription factor(PC00250)
						cell differentiation (GO:0030154)	AT3G13540	TRANSCRIPTION REPRESSOR MYB5 (PTHR10641:SF1117)	DNA binding protein(PC00009);homeodomain transcription factor(PC00119)
						cell differentiation (GO:0030154)	AT5G60910	AGAMOUS-LIKE MADS-BOX PROTEIN AGL8 (PTHR11945:SF402)	MADS box transcription factor(PC00250)
						cell differentiation (GO:0030154)	AT1G24260	DEVELOPMENTAL PROTEIN SEPALLATA 3 (PTHR11945:SF525)	MADS box transcription factor(PC00250)
						cell differentiation (GO:0030154)	AT1G03430	HISTIDINE-CONTAINING PHOSPHOTRANSFER PROTEIN 5 (PTHR28242:SF36)
						cell differentiation (GO:0030154)	AT3G17210	STRESS-RESPONSE A/B BARREL DOMAIN-CONTAINING PROTEIN HS1 (PTHR33178:SF10)
						cell differentiation (GO:0030154)	AT1G69120	FLORAL HOMEOTIC PROTEIN APETALA 1 (PTHR11945:SF456)	MADS box transcription factor(PC00250)
						cell differentiation (GO:0030154)	AT4G08150	HOMEOBOX PROTEIN KNOTTED-1-LIKE 1 (PTHR11850:SF102)/KNAT1	homeodomain transcription factor(PC00119)
						cell differentiation (GO:0030154)	AT5G59340	WUSCHEL-RELATED HOMEOBOX 2 (PTHR45940:SF6)/WOX2
						cell differentiation (GO:0030154)	AT3G57670	ZINC FINGER PROTEIN WIP2 (PTHR45878:SF1)
						cell differentiation (GO:0030154)	AT4G18960	FLORAL HOMEOTIC PROTEIN AGAMOUS (PTHR11945:SF437)	MADS box transcription factor(PC00250)
						cell differentiation (GO:0030154)	AT5G15800	AGAMOUS-LIKE MADS-BOX PROTEIN AGL63-RELATED (PTHR11945:SF517)	MADS box transcription factor(PC00250)
						cell differentiation (GO:0030154)	AT5G57620	TRANSCRIPTION FACTOR MYB36 (PTHR10641:SF1048)	DNA binding protein(PC00009);homeodomain transcription factor(PC00119)
						anatomical structure morphogenesis (GO:0009653)	AT1G56430	NICOTIANAMINE SYNTHASE 4-RELATED (PTHR32266:SF16)
						anatomical structure morphogenesis (GO:0009653)	AT3G20630	UBIQUITINYL HYDROLASE 1 (PTHR24006:SF700)
						anatomical structure morphogenesis (GO:0009653)	AT3G53750	ACTIN-1 (PTHR11937:SF402)	actin and actin related protein(PC00039)
						anatomical structure morphogenesis (GO:0009653)	AT3G54340	FLORAL HOMEOTIC PROTEIN APETALA 3 (PTHR11945:SF406)	MADS box transcription factor(PC00250)
						anatomical structure morphogenesis (GO:0009653)	AT3G13540	TRANSCRIPTION REPRESSOR MYB5 (PTHR10641:SF1117)	DNA binding protein(PC00009);homeodomain transcription factor(PC00119)
						anatomical structure morphogenesis (GO:0009653)	AT5G60910	AGAMOUS-LIKE MADS-BOX PROTEIN AGL8 (PTHR11945:SF402)	MADS box transcription factor(PC00250)
						anatomical structure morphogenesis (GO:0009653)	AT1G24260	DEVELOPMENTAL PROTEIN SEPALLATA 3 (PTHR11945:SF525)	MADS box transcription factor(PC00250)
						anatomical structure morphogenesis (GO:0009653)	AT3G17210	STRESS-RESPONSE A/B BARREL DOMAIN-CONTAINING PROTEIN HS1 (PTHR33178:SF10)
						anatomical structure morphogenesis (GO:0009653)	AT1G70510	HOMEOBOX PROTEIN KNOTTED-1-LIKE 2 (PTHR11850:SF258)	homeodomain transcription factor(PC00119)
						anatomical structure morphogenesis (GO:0009653)	AT1G69120	FLORAL HOMEOTIC PROTEIN APETALA 1 (PTHR11945:SF456)	MADS box transcription factor(PC00250)
						anatomical structure morphogenesis (GO:0009653)	AT1G69530	EXPANSIN-A1 (PTHR31867:SF116)
						anatomical structure morphogenesis (GO:0009653)	AT1G58340	PROTEIN DETOXIFICATION 48 (PTHR11206:SF92)	transporter(PC00227)
						anatomical structure morphogenesis (GO:0009653)	AT5G59340	WUSCHEL-RELATED HOMEOBOX 2 (PTHR45940:SF6)
						anatomical structure morphogenesis (GO:0009653)	AT3G24240	RECEPTOR-LIKE PROTEIN KINASE 2 (PTHR27000:SF696)
						anatomical structure morphogenesis (GO:0009653)	AT3G57670	ZINC FINGER PROTEIN WIP2 (PTHR45878:SF1)
						anatomical structure morphogenesis (GO:0009653)	AT5G57620	TRANSCRIPTION FACTOR MYB36 (PTHR10641:SF1048)	DNA binding protein(PC00009);homeodomain transcription factor(PC00119)
						anatomical structure morphogenesis (GO:0009653)	AT2G25180	TWO-COMPONENT RESPONSE REGULATOR ARR12 (PTHR43874:SF39)	methyltransferase(PC00155);protein kinase(PC00193);transcription factor(PC00218)
						anatomical structure morphogenesis (GO:0009653)	AT1G68540	TETRAKETIDE ALPHA-PYRONE REDUCTASE 2 (PTHR10366:SF503)	dehydratase(PC00091);epimerase/racemase(PC00096);oxidoreductase(PC00176)

## Sheet: Fruits only (table)
							Biological process	AGI code	Gene Name	Function
	GO biological process complete	REFLIST (27581)	Number of genes (604)	Fold Enrichment	P-value		seed oilbody biogenesis (GO:0010344)	AT3G27660	OLEOSIN 20.3 KDA (PTHR33203:SF33)
	seed oilbody biogenesis (GO:0010344)	9	5	25.37	2.06E-02		seed oilbody biogenesis (GO:0010344)	AT3G01570	OLEOSIN 5 (PTHR33203:SF38)
	lipid storage (GO:0019915)	27	10	16.91	1.07E-05		seed oilbody biogenesis (GO:0010344)	AT5G40420	OLEOSIN 21.2 KDA (PTHR33203:SF32)
	seed maturation (GO:0010431)	53	10	8.62	2.37E-03		seed oilbody biogenesis (GO:0010344)	AT4G25140	OLEOSIN 18.5 KDA (PTHR33203:SF25)
	response to hydrogen peroxide (GO:0042542)	78	14	8.2	2.73E-05		seed oilbody biogenesis (GO:0010344)	AT5G16460	SEIPIN-1 (PTHR21212:SF5)
	multicellular organismal reproductive process (GO:0048609)	171	15	4.01	3.44E-02		lipid storage (GO:0019915)	AT4G18550	PHOSPHOLIPASE A1-IIGAMMA (PTHR31828:SF1)
							lipid storage (GO:0019915)	AT3G27660	OLEOSIN 20.3 KDA (PTHR33203:SF33)
							lipid storage (GO:0019915)	AT2G25890	OLEOSIN (PTHR33203:SF24)
							lipid storage (GO:0019915)	AT5G51210	OLEOSIN 14.9 KDA (PTHR33203:SF35)
							lipid storage (GO:0019915)	AT3G18570	OLEOSIN FAMILY PROTEIN (PTHR33203:SF29)
							lipid storage (GO:0019915)	AT3G01570	OLEOSIN 5 (PTHR33203:SF38)
							lipid storage (GO:0019915)	AT5G40420	OLEOSIN 21.2 KDA (PTHR33203:SF32)
							lipid storage (GO:0019915)	AT3G05500	SUBFAMILY NOT NAMED (PTHR33732:SF8)
							lipid storage (GO:0019915)	AT4G25140	OLEOSIN 18.5 KDA (PTHR33203:SF25)
							lipid storage (GO:0019915)	AT5G16460	SEIPIN-1 (PTHR21212:SF5)
							seed maturation (GO:0010431)	AT1G48130	1-CYS PEROXIREDOXIN PER1 (PTHR43503:SF8)	peroxidase(PC00180)
							seed maturation (GO:0010431)	AT1G03890	12S SEED STORAGE PROTEIN CRD (PTHR31189:SF38)
							seed maturation (GO:0010431)	AT5G23660	BIDIRECTIONAL SUGAR TRANSPORTER SWEET12 (PTHR10791:SF140)
							seed maturation (GO:0010431)	AT2G40170	EM-LIKE PROTEIN GEA6 (PTHR34671:SF9)
							seed maturation (GO:0010431)	AT5G49190	SUCROSE SYNTHASE 2 (PTHR45839:SF9)
							seed maturation (GO:0010431)	AT1G03880	12S SEED STORAGE PROTEIN CRB (PTHR31189:SF48)
							seed maturation (GO:0010431)	AT5G44120	12S SEED STORAGE PROTEIN CRA1 (PTHR31189:SF30)
							seed maturation (GO:0010431)	AT5G13170	BIDIRECTIONAL SUGAR TRANSPORTER SWEET15 (PTHR10791:SF147)
							seed maturation (GO:0010431)	AT4G28520	12S SEED STORAGE PROTEIN CRC (PTHR31189:SF42)
							seed maturation (GO:0010431)	AT5G16460	SEIPIN-1 (PTHR21212:SF5)
							response to hydrogen peroxide (GO:0042542)	AT2G47180	GALACTINOL SYNTHASE 1 (PTHR11183:SF119)
							response to hydrogen peroxide (GO:0042542)	AT1G05680	UDP-GLYCOSYLTRANSFERASE 74E1-RELATED (PTHR11926:SF1202)
							response to hydrogen peroxide (GO:0042542)	AT5G59720	18.1 KDA CLASS I HEAT SHOCK PROTEIN (PTHR11527:SF294)	chaperone(PC00072)
							response to hydrogen peroxide (GO:0042542)	AT1G53540	17.4 KDA CLASS I HEAT SHOCK PROTEIN-RELATED (PTHR11527:SF279)	chaperone(PC00072)
							response to hydrogen peroxide (GO:0042542)	AT2G29500	17.6 KDA CLASS I HEAT SHOCK PROTEIN 1-RELATED (PTHR11527:SF280)	chaperone(PC00072)
							response to hydrogen peroxide (GO:0042542)	AT1G05690	BTB/POZ AND TAZ DOMAIN-CONTAINING PROTEIN 3 (PTHR46287:SF1)
							response to hydrogen peroxide (GO:0042542)	AT1G07400	17.6 KDA CLASS I HEAT SHOCK PROTEIN 1-RELATED (PTHR11527:SF280)	chaperone(PC00072)
							response to hydrogen peroxide (GO:0042542)	AT5G01600	FERRITIN-1, CHLOROPLASTIC (PTHR11431:SF98)	storage protein(PC00210)
							response to hydrogen peroxide (GO:0042542)	AT1G77120	ALCOHOL DEHYDROGENASE CLASS-P (PTHR43880:SF26)	dehydrogenase(PC00092);reductase(PC00198)
							response to hydrogen peroxide (GO:0042542)	AT1G54050	17.4 KDA CLASS III HEAT SHOCK PROTEIN (PTHR11527:SF297)	chaperone(PC00072)
							response to hydrogen peroxide (GO:0042542)	AT5G12020	17.6 KDA CLASS II HEAT SHOCK PROTEIN-RELATED (PTHR11527:SF277)	chaperone(PC00072)
							response to hydrogen peroxide (GO:0042542)	AT1G74310	CHAPERONE PROTEIN CLPB1-RELATED (PTHR11638:SF146)
							response to hydrogen peroxide (GO:0042542)	AT5G37670	15.7 KDA HEAT SHOCK PROTEIN, PEROXISOMAL (PTHR11527:SF142)	chaperone(PC00072)
							response to hydrogen peroxide (GO:0042542)	AT2G26150	HEAT STRESS TRANSCRIPTION FACTOR A-2 (PTHR10015:SF338)	winged helix/forkhead transcription factor(PC00246)
							multicellular organismal reproductive process (GO:0048609)	AT1G48130	1-CYS PEROXIREDOXIN PER1 (PTHR43503:SF8)	peroxidase(PC00180)
							multicellular organismal reproductive process (GO:0048609)	AT1G03890	12S SEED STORAGE PROTEIN CRD (PTHR31189:SF38)
							multicellular organismal reproductive process (GO:0048609)	AT3G57510	POLYGALACTURONASE ADPG1 (PTHR31375:SF112)
							multicellular organismal reproductive process (GO:0048609)	AT5G23660	BIDIRECTIONAL SUGAR TRANSPORTER SWEET12 (PTHR10791:SF140)
							multicellular organismal reproductive process (GO:0048609)	AT5G49450	BASIC LEUCINE ZIPPER 1 (PTHR45764:SF31)
							multicellular organismal reproductive process (GO:0048609)	AT5G66460	MANNAN ENDO-1,4-BETA-MANNOSIDASE 7 (PTHR31451:SF38)
							multicellular organismal reproductive process (GO:0048609)	AT1G14520	INOSITOL OXYGENASE 1 (PTHR12588:SF3)	oxygenase(PC00177)
							multicellular organismal reproductive process (GO:0048609)	AT2G40170	EM-LIKE PROTEIN GEA6 (PTHR34671:SF9)
							multicellular organismal reproductive process (GO:0048609)	AT1G06520	GLYCEROL-3-PHOSPHATE ACYLTRANSFERASE 1 (PTHR15486:SF18)	acyltransferase(PC00042)
							multicellular organismal reproductive process (GO:0048609)	AT5G49190	SUCROSE SYNTHASE 2 (PTHR45839:SF9)
							multicellular organismal reproductive process (GO:0048609)	AT1G03880	12S SEED STORAGE PROTEIN CRB (PTHR31189:SF48)
							multicellular organismal reproductive process (GO:0048609)	AT5G44120	12S SEED STORAGE PROTEIN CRA1 (PTHR31189:SF30)
							multicellular organismal reproductive process (GO:0048609)	AT5G13170	BIDIRECTIONAL SUGAR TRANSPORTER SWEET15 (PTHR10791:SF147)
							multicellular organismal reproductive process (GO:0048609)	AT4G28520	12S SEED STORAGE PROTEIN CRC (PTHR31189:SF42)
							multicellular organismal reproductive process (GO:0048609)	AT5G16460	SEIPIN-1 (PTHR21212:SF5)

## Sheet: gl+fr+fl
Column1	Column2	Column3	Column4	Column5	Column6	Column7
Analysis Type:	PANTHER Overrepresentation Test (Released 20190606)
Annotation Version and Release Date:	GO Ontology database Released 2019-02-02
Analyzed List:	upload_1 (Arabidopsis thaliana)
Reference List:	Arabidopsis thaliana (all genes in database)
Test Type:	FISHER
Correction:	BONFERRONI
Bonferroni count:	2716
GO biological process complete	Arabidopsis thaliana - REFLIST (27581)	upload_1 (177)	upload_1 (expected)	upload_1 (over/under)	upload_1 (fold Enrichment)	upload_1 (P-value)
monoterpene biosynthetic process (GO:0043693)	4	3	.03	+	> 100	2.38E-02
monoterpene metabolic process (GO:0043692)	4	3	.03	+	> 100	2.38E-02
plant ovule development (GO:0048481)	54	6	.35	+	17.31	6.31E-03
plant-type ovary development (GO:0035670)	56	6	.36	+	16.7	7.67E-03
carpel development (GO:0048440)	75	8	.48	+	16.62	1.66E-04
gynoecium development (GO:0048467)	87	9	.56	+	16.12	3.11E-05
response to hydrogen peroxide (GO:0042542)	78	6	.50	+	11.99	4.52E-02
floral whorl development (GO:0048438)	186	11	1.19	+	9.22	1.65E-04
positive regulation of transcription by RNA polymerase II (GO:0045944)	192	10	1.23	+	8.12	2.03E-03
floral organ development (GO:0048437)	235	11	1.51	+	7.29	1.54E-03
response to heat (GO:0009408)	220	9	1.41	+	6.37	4.73E-02
flower development (GO:0009908)	389	15	2.50	+	6.01	1.50E-04
reproductive shoot system development (GO:0090567)	405	15	2.60	+	5.77	2.48E-04
response to metal ion (GO:0010038)	478	14	3.07	+	4.56	9.85E-03
response to temperature stimulus (GO:0009266)	622	18	3.99	+	4.51	4.49E-04
positive regulation of nucleobase-containing compound metabolic process (GO:0045935)	524	15	3.36	+	4.46	5.74E-03
positive regulation of RNA metabolic process (GO:0051254)	506	14	3.25	+	4.31	1.85E-02
cell differentiation (GO:0030154)	661	17	4.24	+	4.01	4.85E-03
response to inorganic substance (GO:0010035)	945	23	6.06	+	3.79	1.69E-04
shoot system development (GO:0048367)	743	17	4.77	+	3.57	2.20E-02
cellular developmental process (GO:0048869)	872	19	5.60	+	3.40	1.25E-02
anatomical structure morphogenesis (GO:0009653)	854	18	5.48	+	3.28	3.49E-02
plant organ development (GO:0099402)	945	19	6.06	+	3.13	3.78E-02
reproductive structure development (GO:0048608)	1219	22	7.82	+	2.81	4.00E-02
reproductive system development (GO:0061458)	1221	22	7.84	+	2.81	4.10E-02
developmental process involved in reproduction (GO:0003006)	1444	25	9.27	+	2.70	2.00E-02
response to abiotic stimulus (GO:0009628)	2099	35	13.47	+	2.60	5.29E-04
response to oxygen-containing compound (GO:1901700)	1595	26	10.24	+	2.54	3.66E-02
response to organic substance (GO:0010033)	1915	29	12.29	+	2.36	5.00E-02
multicellular organismal process (GO:0032501)	2853	43	18.31	+	2.35	2.68E-04
response to chemical (GO:0042221)	2776	41	17.81	+	2.30	1.28E-03
multicellular organism development (GO:0007275)	2613	38	16.77	+	2.27	5.13E-03
developmental process (GO:0032502)	3147	44	20.20	+	2.18	1.73E-03
anatomical structure development (GO:0048856)	2965	41	19.03	+	2.15	6.17E-03
response to stimulus (GO:0050896)	5729	68	36.77	+	1.85	3.23E-04
regulation of biological process (GO:0050789)	4997	58	32.07	+	1.81	8.48E-03
biological regulation (GO:0065007)	5678	63	36.44	+	1.73	1.07E-02
cellular process (GO:0009987)	10275	99	65.94	+	1.50	1.83E-03
Unclassified (UNCLASSIFIED)	6353	27	40.77	-	.66	0.00E00

## Sheet: gall only
Column1	Column2	Column3	Column4	Column5	Column6	Column7
Analysis Type:	PANTHER Overrepresentation Test (Released 20190606)
Annotation Version and Release Date:	GO Ontology database Released 2019-02-02
Analyzed List:	upload_1 (Arabidopsis thaliana)
Reference List:	Arabidopsis thaliana (all genes in database)
Test Type:	FISHER
Correction:	BONFERRONI
Bonferroni count:	2716
GO biological process complete	Arabidopsis thaliana - REFLIST (27581)	upload_1 (409)	upload_1 (expected)	upload_1 (over/under)	upload_1 (fold Enrichment)	upload_1 (P-value)
translational elongation (GO:0006414)	47	8	.70	+	11.48	3.52E-03
response to chitin (GO:0010200)	137	19	2.03	+	9.35	4.75E-09
ethylene-activated signaling pathway (GO:0009873)	87	11	1.29	+	8.53	5.53E-04
response to wounding (GO:0009611)	216	25	3.20	+	7.81	6.06E-11
regulation of cellular ketone metabolic process (GO:0010565)	89	9	1.32	+	6.82	3.78E-02
cellular response to ethylene stimulus (GO:0071369)	109	11	1.62	+	6.81	4.30E-03
phosphorelay signal transduction system (GO:0000160)	112	11	1.66	+	6.62	5.49E-03
response to organonitrogen compound (GO:0010243)	232	21	3.44	+	6.10	5.16E-07
response to ethylene (GO:0009723)	216	17	3.20	+	5.31	1.89E-04
response to jasmonic acid (GO:0009753)	217	15	3.22	+	4.66	5.12E-03
response to nitrogen compound (GO:1901698)	307	21	4.55	+	4.61	5.40E-05
response to oxidative stress (GO:0006979)	425	28	6.30	+	4.44	5.07E-07
response to drug (GO:0042493)	593	39	8.79	+	4.44	1.21E-10
defense response to fungus (GO:0050832)	232	15	3.44	+	4.36	1.11E-02
response to cold (GO:0009409)	428	27	6.35	+	4.25	2.63E-06
regulation of defense response (GO:0031347)	249	15	3.69	+	4.06	2.47E-02
response to antibiotic (GO:0046677)	304	18	4.51	+	3.99	4.02E-03
response to fungus (GO:0009620)	310	18	4.60	+	3.92	5.22E-03
response to osmotic stress (GO:0006970)	666	37	9.88	+	3.75	6.12E-08
response to external biotic stimulus (GO:0043207)	988	53	14.65	+	3.62	7.63E-12
response to other organism (GO:0051707)	988	53	14.65	+	3.62	7.63E-12
response to biotic stimulus (GO:0009607)	989	53	14.67	+	3.61	7.93E-12
defense response to bacterium (GO:0042742)	393	21	5.83	+	3.60	2.62E-03
response to salt stress (GO:0009651)	590	31	8.75	+	3.54	9.63E-06
response to water deprivation (GO:0009414)	346	18	5.13	+	3.51	2.21E-02
response to water (GO:0009415)	353	18	5.23	+	3.44	2.86E-02
response to bacterium (GO:0009617)	493	25	7.31	+	3.42	6.17E-04
regulation of response to stress (GO:0080134)	359	18	5.32	+	3.38	3.55E-02
defense response to other organism (GO:0098542)	682	34	10.11	+	3.36	5.86E-06
response to temperature stimulus (GO:0009266)	622	31	9.22	+	3.36	3.10E-05
response to external stimulus (GO:0009605)	1387	65	20.57	+	3.16	1.99E-12
response to oxygen-containing compound (GO:1901700)	1595	71	23.65	+	3.00	9.38E-13
defense response (GO:0006952)	1145	49	16.98	+	2.89	2.25E-07
response to acid chemical (GO:0001101)	1178	50	17.47	+	2.86	1.87E-07
response to light stimulus (GO:0009416)	739	31	10.96	+	2.83	1.21E-03
response to organic substance (GO:0010033)	1915	80	28.40	+	2.82	2.78E-13
response to abscisic acid (GO:0009737)	554	23	8.22	+	2.80	4.43E-02
response to abiotic stimulus (GO:0009628)	2099	87	31.13	+	2.80	1.45E-14
response to inorganic substance (GO:0010035)	945	39	14.01	+	2.78	5.60E-05
response to alcohol (GO:0097305)	558	23	8.27	+	2.78	4.94E-02
response to radiation (GO:0009314)	760	31	11.27	+	2.75	2.13E-03
response to hormone (GO:0009725)	1599	64	23.71	+	2.70	3.35E-09
response to endogenous stimulus (GO:0009719)	1615	64	23.95	+	2.67	5.10E-09
multi-organism process (GO:0051704)	1482	58	21.98	+	2.64	1.04E-07
response to stress (GO:0006950)	3157	118	46.82	+	2.52	8.25E-18
response to chemical (GO:0042221)	2776	96	41.17	+	2.33	1.79E-11
response to stimulus (GO:0050896)	5729	172	84.96	+	2.02	2.16E-18
regulation of transcription, DNA-templated (GO:0006355)	2112	60	31.32	+	1.92	6.24E-03
regulation of RNA biosynthetic process (GO:2001141)	2113	60	31.33	+	1.91	6.27E-03
regulation of nucleic acid-templated transcription (GO:1903506)	2113	60	31.33	+	1.91	6.27E-03
regulation of biosynthetic process (GO:0009889)	2408	67	35.71	+	1.88	2.68E-03
regulation of cellular biosynthetic process (GO:0031326)	2384	66	35.35	+	1.87	3.79E-03
regulation of RNA metabolic process (GO:0051252)	2186	60	32.42	+	1.85	1.47E-02
regulation of nucleobase-containing compound metabolic process (GO:0019219)	2242	60	33.25	+	1.80	3.02E-02
biological regulation (GO:0065007)	5678	127	84.20	+	1.51	2.08E-03
regulation of biological process (GO:0050789)	4997	110	74.10	+	1.48	3.80E-02
Unclassified (UNCLASSIFIED)	6353	75	94.21	-	.80	0.00E00

## Sheet: gall only-up
Column1	Column2	Column3	Column4	Column5	Column6	Column7
Analysis Type:	PANTHER Overrepresentation Test (Released 20190606)
Annotation Version and Release Date:	GO Ontology database Released 2019-02-02
Analyzed List:	upload_1 (Arabidopsis thaliana)
Reference List:	Arabidopsis thaliana (all genes in database)
Test Type:	FISHER
Correction:	BONFERRONI
Bonferroni count:	2716
GO biological process complete	Arabidopsis thaliana - REFLIST (27581)	upload_1 (409)	upload_1 (expected)	upload_1 (over/under)	upload_1 (fold Enrichment)	upload_1 (P-value)
translational elongation (GO:0006414)	47	8	.70	+	11.48	3.52E-03
response to chitin (GO:0010200)	137	19	2.03	+	9.35	4.75E-09
ethylene-activated signaling pathway (GO:0009873)	87	11	1.29	+	8.53	5.53E-04
response to wounding (GO:0009611)	216	25	3.20	+	7.81	6.06E-11
regulation of cellular ketone metabolic process (GO:0010565)	89	9	1.32	+	6.82	3.78E-02
cellular response to ethylene stimulus (GO:0071369)	109	11	1.62	+	6.81	4.30E-03
phosphorelay signal transduction system (GO:0000160)	112	11	1.66	+	6.62	5.49E-03
response to organonitrogen compound (GO:0010243)	232	21	3.44	+	6.10	5.16E-07
response to ethylene (GO:0009723)	216	17	3.20	+	5.31	1.89E-04
response to jasmonic acid (GO:0009753)	217	15	3.22	+	4.66	5.12E-03
response to nitrogen compound (GO:1901698)	307	21	4.55	+	4.61	5.40E-05
response to oxidative stress (GO:0006979)	425	28	6.30	+	4.44	5.07E-07
response to drug (GO:0042493)	593	39	8.79	+	4.44	1.21E-10
defense response to fungus (GO:0050832)	232	15	3.44	+	4.36	1.11E-02
response to cold (GO:0009409)	428	27	6.35	+	4.25	2.63E-06
regulation of defense response (GO:0031347)	249	15	3.69	+	4.06	2.47E-02
response to antibiotic (GO:0046677)	304	18	4.51	+	3.99	4.02E-03
response to fungus (GO:0009620)	310	18	4.60	+	3.92	5.22E-03
response to osmotic stress (GO:0006970)	666	37	9.88	+	3.75	6.12E-08
response to external biotic stimulus (GO:0043207)	988	53	14.65	+	3.62	7.63E-12
response to other organism (GO:0051707)	988	53	14.65	+	3.62	7.63E-12
response to biotic stimulus (GO:0009607)	989	53	14.67	+	3.61	7.93E-12
defense response to bacterium (GO:0042742)	393	21	5.83	+	3.60	2.62E-03
response to salt stress (GO:0009651)	590	31	8.75	+	3.54	9.63E-06
response to water deprivation (GO:0009414)	346	18	5.13	+	3.51	2.21E-02
response to water (GO:0009415)	353	18	5.23	+	3.44	2.86E-02
response to bacterium (GO:0009617)	493	25	7.31	+	3.42	6.17E-04
regulation of response to stress (GO:0080134)	359	18	5.32	+	3.38	3.55E-02
defense response to other organism (GO:0098542)	682	34	10.11	+	3.36	5.86E-06
response to temperature stimulus (GO:0009266)	622	31	9.22	+	3.36	3.10E-05
response to external stimulus (GO:0009605)	1387	65	20.57	+	3.16	1.99E-12
response to oxygen-containing compound (GO:1901700)	1595	71	23.65	+	3.00	9.38E-13
defense response (GO:0006952)	1145	49	16.98	+	2.89	2.25E-07
response to acid chemical (GO:0001101)	1178	50	17.47	+	2.86	1.87E-07
response to light stimulus (GO:0009416)	739	31	10.96	+	2.83	1.21E-03
response to organic substance (GO:0010033)	1915	80	28.40	+	2.82	2.78E-13
response to abscisic acid (GO:0009737)	554	23	8.22	+	2.80	4.43E-02
response to abiotic stimulus (GO:0009628)	2099	87	31.13	+	2.80	1.45E-14
response to inorganic substance (GO:0010035)	945	39	14.01	+	2.78	5.60E-05
response to alcohol (GO:0097305)	558	23	8.27	+	2.78	4.94E-02
response to radiation (GO:0009314)	760	31	11.27	+	2.75	2.13E-03
response to hormone (GO:0009725)	1599	64	23.71	+	2.70	3.35E-09
response to endogenous stimulus (GO:0009719)	1615	64	23.95	+	2.67	5.10E-09
multi-organism process (GO:0051704)	1482	58	21.98	+	2.64	1.04E-07
response to stress (GO:0006950)	3157	118	46.82	+	2.52	8.25E-18
response to chemical (GO:0042221)	2776	96	41.17	+	2.33	1.79E-11
response to stimulus (GO:0050896)	5729	172	84.96	+	2.02	2.16E-18
regulation of transcription, DNA-templated (GO:0006355)	2112	60	31.32	+	1.92	6.24E-03
regulation of RNA biosynthetic process (GO:2001141)	2113	60	31.33	+	1.91	6.27E-03
regulation of nucleic acid-templated transcription (GO:1903506)	2113	60	31.33	+	1.91	6.27E-03
regulation of biosynthetic process (GO:0009889)	2408	67	35.71	+	1.88	2.68E-03
regulation of cellular biosynthetic process (GO:0031326)	2384	66	35.35	+	1.87	3.79E-03
regulation of RNA metabolic process (GO:0051252)	2186	60	32.42	+	1.85	1.47E-02
regulation of nucleobase-containing compound metabolic process (GO:0019219)	2242	60	33.25	+	1.80	3.02E-02
biological regulation (GO:0065007)	5678	127	84.20	+	1.51	2.08E-03
regulation of biological process (GO:0050789)	4997	110	74.10	+	1.48	3.80E-02
Unclassified (UNCLASSIFIED)	6353	75	94.21	-	.80	0.00E00

## Sheet: Flower only
Column1	Column2	Column3	Column4	Column5	Column6	Column7
Analysis Type:	PANTHER Overrepresentation Test (Released 20190606)
Annotation Version and Release Date:	GO Ontology database Released 2019-02-02
Analyzed List:	upload_1 (Arabidopsis thaliana)
Reference List:	Arabidopsis thaliana (all genes in database)
Test Type:	FISHER
Correction:	BONFERRONI
Bonferroni count:	2716
GO biological process complete	Arabidopsis thaliana - REFLIST (27581)	upload_1 (325)	upload_1 (expected)	upload_1 (over/under)	upload_1 (fold Enrichment)	upload_1 (P-value)
purine nucleoside triphosphate biosynthetic process (GO:0009145)	41	8	.48	+	16.56	2.51E-04
ATP synthesis coupled proton transport (GO:0015986)	36	7	.42	+	16.50	1.66E-03
energy coupled proton transport, down electrochemical gradient (GO:0015985)	36	7	.42	+	16.50	1.66E-03
ATP biosynthetic process (GO:0006754)	37	7	.44	+	16.06	1.96E-03
purine nucleoside triphosphate metabolic process (GO:0009144)	44	8	.52	+	15.43	4.07E-04
oxidative phosphorylation (GO:0006119)	51	9	.60	+	14.98	8.41E-05
purine ribonucleoside triphosphate biosynthetic process (GO:0009206)	40	7	.47	+	14.85	3.12E-03
purine ribonucleoside triphosphate metabolic process (GO:0009205)	40	7	.47	+	14.85	3.12E-03
nucleoside triphosphate biosynthetic process (GO:0009142)	50	8	.59	+	13.58	9.75E-04
ribonucleoside triphosphate biosynthetic process (GO:0009201)	45	7	.53	+	13.20	6.32E-03
ribonucleoside triphosphate metabolic process (GO:0009199)	45	7	.53	+	13.20	6.32E-03
nucleoside triphosphate metabolic process (GO:0009141)	55	8	.65	+	12.34	1.87E-03
proton transmembrane transport (GO:1902600)	69	10	.81	+	12.30	7.69E-05
cellular respiration (GO:0045333)	123	13	1.45	+	8.97	2.08E-05
purine nucleotide biosynthetic process (GO:0006164)	87	9	1.03	+	8.78	5.11E-03
purine ribonucleotide biosynthetic process (GO:0009152)	78	8	.92	+	8.70	2.03E-02
electron transport chain (GO:0022900)	101	10	1.19	+	8.40	1.98E-03
energy derivation by oxidation of organic compounds (GO:0015980)	136	13	1.60	+	8.11	6.27E-05
ATP metabolic process (GO:0046034)	140	13	1.65	+	7.88	8.61E-05
purine-containing compound biosynthetic process (GO:0072522)	100	9	1.18	+	7.64	1.47E-02
photosynthesis, light reaction (GO:0019684)	127	10	1.50	+	6.68	1.35E-02
monovalent inorganic cation transport (GO:0015672)	160	11	1.89	+	5.83	1.55E-02
generation of precursor metabolites and energy (GO:0006091)	352	24	4.15	+	5.79	5.47E-08
inorganic cation transmembrane transport (GO:0098662)	172	11	2.03	+	5.43	2.95E-02
floral organ development (GO:0048437)	235	14	2.77	+	5.06	4.15E-03
flower development (GO:0009908)	389	20	4.58	+	4.36	2.36E-04
reproductive shoot system development (GO:0090567)	405	20	4.77	+	4.19	4.38E-04
shoot system development (GO:0048367)	743	24	8.76	+	2.74	3.59E-02
cellular metabolic process (GO:0044237)	7144	122	84.18	+	1.45	1.51E-02
cellular process (GO:0009987)	10275	166	121.08	+	1.37	1.64E-03
Unclassified (UNCLASSIFIED)	6353	60	74.86	-	.80	0.00E00

[truncated: 5 more sheets: Gall+Fruits, LogFC >2, LogFC<-2, Fruits only, down-regulation(table)]
