# Supplementary material for: Reprogramming of the Developmental Program of Rhus javanica During Initial Stage of Gall Induction by Schlechtendalia chinensis
Source: Front Plant Sci. 2020 May 15;11:471. doi: 10.3389/fpls.2020.00471 (PMC7243852; doi:10.3389/fpls.2020.00471)
Supplement: TABLE S8 — List of upregulated genes categorized by the biological processes. [file Table_8.XLSX]

## Sheet: TOP1000
	cpm	sum	stdv	mean	cv	a_leaf	b_gall	c_flow	d_frui	cpm_for_each_sanmple	a_leaf_1_759	a_leaf_2_760	a_leaf_3_761	b_gall_1_778	b_gall_2_779	b_gall_3_780	c_flow_1_1207	c_flow_2_1208	c_flow_3_1209	d_frui_1_1211	d_frui_2_1212	d_frui_3_1213	scaled_data	sc_a_leaf	sc_b_gall	sc_c_flow	sc_d_frui	anova	logFC.groupb_gall	logFC.groupc_flow	logFC.groupd_frui	logCPM	LR	PValue	FDR_anova	DEGs_a_leaf_vs_b_gall	a_leaf_vs_b_gall_logFC	a_leaf_vs_b_gall_LR	a_leaf_vs_b_gall_PValue	a_leaf_vs_b_gall_FDR	DEGs_a_leaf_vs_c_flow.	a_leaf_vs_c_flow._logFC	a_leaf_vs_c_flow._LR	a_leaf_vs_c_flow._PValue	a_leaf_vs_c_flow_FDR	DEGs_a_leaf_vs_d_frui	a_leaf_vs_d_frui_logFC	a_leaf_vs_d_frui_LR	a_leaf_vs_d_frui_PValue
TRINITY_DN1415_c0_g2_i1	cpm	150.881	44.3499	37.7203	1.17576	0	87.5493	62.6634	0.668439	cpm_for_each_sanmple	0	0	0	102.879	87.4168	72.3526	61.8685	69.2584	56.8633	0.642615	0.182543	1.18016	scaled_data	-0.850515	1.12354	0.562415	-0.835443	anova	14.7705	14.2881	7.73671	5.23448	365.788	5.68778e-79	2.22038e-76	DEGs_a_leaf_vs_b_gall	14.7705	229.335	8.32406e-52	4.39288e-48	DEGs_a_leaf_vs_c_flow	14.2881	215.039	1.09264e-48	3.38454e-45	DEGs_a_leaf_vs_d_frui	7.73671	42.564	6.84061e-11
TRINITY_DN11831_c0_g1_i3	cpm	64.9635	21.1707	16.2409	1.30354	0	46.3402	3.03341	15.5899	cpm_for_each_sanmple	0	0	0	48.5325	39.784	50.7042	2.54404	2.7672	3.78898	11.7384	21.2723	13.7589	scaled_data	-0.767139	1.42174	-0.623856	-0.0307493	anova	13.8526	9.91833	12.2816	4.01518	422.537	2.90436e-91	2.00892e-88	DEGs_a_leaf_vs_b_gall	13.8526	340.664	4.57362e-76	1.62921e-71	DEGs_a_leaf_vs_c_flow	9.91833	130.818	2.71443e-30	2.18516e-27	DEGs_a_leaf_vs_d_frui	12.2816	252.31	8.14219e-57
TRINITY_DN807_c0_g1_i1	cpm	94.8333	16.2548	23.7083	0.685614	0	36.8217	30.1197	27.892	cpm_for_each_sanmple	0	0	0	47.183	29.7342	33.5479	29.5855	27.3849	33.3886	24.962	35.888	22.826	scaled_data	-1.45855	0.806738	0.394427	0.257381	anova	13.5206	13.2311	13.1205	4.57181	331.809	1.29532e-71	3.57689e-69	DEGs_a_leaf_vs_b_gall	13.5206	323.03	3.16853e-72	9.02955e-68	DEGs_a_leaf_vs_c_flow	13.2311	306.735	1.12353e-68	1.45536e-64	DEGs_a_leaf_vs_d_frui	13.1205	300.648	2.38053e-67
TRINITY_DN807_c0_g1_i5	cpm	66.0488	11.6507	16.5122	0.70558	0	26.7864	21.816	17.4464	cpm_for_each_sanmple	0	0	0	33.4797	20.9302	25.9495	23.2911	18.4828	23.674	15.8512	21.4914	14.9967	scaled_data	-1.41727	0.881856	0.455234	0.0801838	anova	13.0614	12.766	12.4438	4.05068	322.83	1.1377e-69	2.82913e-67	DEGs_a_leaf_vs_b_gall	13.0614	315.043	1.74086e-70	3.54359e-66	DEGs_a_leaf_vs_c_flow	12.766	297.377	1.22791e-66	1.24973e-62	DEGs_a_leaf_vs_d_frui	12.4438	278.135	1.91455e-62
TRINITY_DN807_c0_g1_i7	cpm	52.3021	9.72129	13.0755	0.743472	0	22.9606	16.8773	12.4642	cpm_for_each_sanmple	0	0	0	28.4447	17.0681	23.3689	16.9091	15.6895	18.0333	11.6956	15.2484	10.4487	scaled_data	-1.34504	1.01684	0.391077	-0.0628803	anova	12.8389	12.3956	11.9588	3.71306	312.502	1.95805e-67	4.4855e-65	DEGs_a_leaf_vs_b_gall	12.8389	307.519	7.58071e-69	1.3502e-64	DEGs_a_leaf_vs_c_flow	12.3956	280.347	6.30971e-63	4.73188e-59	DEGs_a_leaf_vs_d_frui	11.9588	254.015	3.46031e-57
TRINITY_DN9796_c0_g1_i3	cpm	23.4299	9.37728	5.85747	1.60091	0	19.79	0.642595	2.99729	cpm_for_each_sanmple	0	0	0	10.1737	21.0963	28.1	0.745668	0.469902	0.712215	4.31266	2.2757	2.4035	scaled_data	-0.624644	1.48577	-0.556117	-0.305011	anova	12.6259	7.68965	9.90291	2.51902	292.404	4.38268e-63	8.18452e-61	DEGs_a_leaf_vs_b_gall	12.6259	199.48	2.71242e-45	6.13472e-42	DEGs_a_leaf_vs_c_flow	7.68965	44.6244	2.38701e-11	1.52179e-09	DEGs_a_leaf_vs_d_frui	9.90291	104.54	1.5405e-24
TRINITY_DN8567_c0_g1_i1	cpm	163.977	49.7504	40.9943	1.21359	0.0133755	100.791	0.0174038	63.1553	cpm_for_each_sanmple	0	0.0401266	0	112.741	89.0364	100.596	0	0.0522114	0	34.3156	90.2128	64.9375	scaled_data	-0.82373	1.20194	-0.823649	0.445444	anova	12.5619	0.262848	11.8877	5.35744	558.644	9.29721e-121	1.89249e-117	DEGs_a_leaf_vs_b_gall	12.5619	279.108	1.17513e-62	1.19602e-58	DEGs_a_leaf_vs_c_flow	0.262848	0.0312653	0.85965	0.969767	DEGs_a_leaf_vs_d_frui	11.8877	253.606	4.24893e-57
TRINITY_DN14088_c0_g2_i3	cpm	47.3639	14.0505	11.841	1.1866	0	18.2161	28.6534	0.494445	cpm_for_each_sanmple	0	0	0	45.5739	5.10796	3.96649	22.6551	25.2442	38.0608	0.228485	0.851867	0.402981	scaled_data	-0.842743	0.453729	1.19657	-0.807553	anova	12.505	13.1591	7.31566	3.56358	136.564	2.08057e-29	6.82137e-28	DEGs_a_leaf_vs_b_gall	12.505	85.1368	2.78427e-20	5.15228e-18	DEGs_a_leaf_vs_c_flow	13.1591	93.5009	4.06024e-22	1.42496e-19	DEGs_a_leaf_vs_d_frui	7.31566	24.9743	5.80992e-07
TRINITY_DN955_c0_g1_i1	cpm	23.8857	6.7939	5.97143	1.13773	0	15.7253	4.59147	3.569	cpm_for_each_sanmple	0	0	0	17.9077	15.0747	14.1934	5.13195	4.25523	4.38724	3.12739	4.12547	3.45412	scaled_data	-0.87894	1.43567	-0.203118	-0.353617	anova	12.2933	10.5194	10.156	2.56334	322.936	1.07927e-69	2.69322e-67	DEGs_a_leaf_vs_b_gall	12.2933	300.305	2.8266e-67	3.66143e-63	DEGs_a_leaf_vs_c_flow	10.5194	183.562	8.08681e-42	1.85851e-38	DEGs_a_leaf_vs_d_frui	10.156	163.904	1.58779e-37
TRINITY_DN55837_c0_g1_i2	cpm	15.6832	7.51423	3.92081	1.9165	0	15.1872	0.0146209	0.481469	cpm_for_each_sanmple	0	0	0	9.55079	17.8986	18.1121	0.0438628	0	0	0.728297	0.25556	0.46055	scaled_data	-0.521785	1.49934	-0.51984	-0.457711	anova	12.2442	2.65653	7.26632	1.90099	406.463	8.81557e-88	5.34516e-85	DEGs_a_leaf_vs_b_gall	12.2442	179.189	7.28677e-41	1.2073e-37	DEGs_a_leaf_vs_c_flow	2.65653	1.87427	0.170987	0.35141	DEGs_a_leaf_vs_d_frui	7.26632	37.1384	1.10035e-09
TRINITY_DN955_c0_g1_i6	cpm	21.3622	6.60577	5.34056	1.23691	0	14.9818	3.49433	2.88607	cpm_for_each_sanmple	0	0	0	18.0115	13.1229	13.811	3.88186	3.211	3.39014	2.3991	3.71171	2.54742	scaled_data	-0.808469	1.45952	-0.279487	-0.371567	anova	12.2231	10.1258	9.85064	2.39454	300.792	6.70356e-65	1.33778e-62	DEGs_a_leaf_vs_b_gall	12.2231	269.277	1.63106e-60	1.45254e-56	DEGs_a_leaf_vs_c_flow	10.1258	149.593	2.12768e-34	2.56923e-31	DEGs_a_leaf_vs_d_frui	9.85064	137.428	9.72271e-32
TRINITY_DN26073_c0_g1_i1	cpm	13.7891	6.88496	3.44728	1.99722	0	13.7747	0	0.0143922	cpm_for_each_sanmple	0	0	0	40.7985	0	0.52568	0	0	0	0	0	0.0431766	scaled_data	-0.500697	1.5	-0.500697	-0.498606	anova	12.1024	0	2.45867	1.65659	68.877	7.42496e-15	7.64815e-14	DEGs_a_leaf_vs_b_gall	12.1024	25.0759	5.51188e-07	7.55098e-06	DEGs_a_leaf_vs_c_flow	0	0	1	1	DEGs_a_leaf_vs_d_frui	2.45867	1.41019	0.235025
TRINITY_DN1799_c1_g1_i4	cpm	94.053	20.3264	23.5133	0.864468	0	13.2889	37.8356	42.9285	cpm_for_each_sanmple	0	0	0	15.001	8.13952	16.7262	32.8971	38.2187	42.391	41.7414	52.2438	34.8003	scaled_data	-1.15678	-0.503008	0.704617	0.955172	anova	12.0496	13.5601	13.7425	4.56857	331.209	1.74614e-71	4.80317e-69	DEGs_a_leaf_vs_b_gall	12.0496	222.835	2.17794e-50	8.86659e-47	DEGs_a_leaf_vs_c_flow	13.5601	300.813	2.19144e-67	2.40196e-63	DEGs_a_leaf_vs_d_frui	13.7425	310.448	1.74455e-69
TRINITY_DN90805_c0_g1_i3	cpm	17.7106	6.17903	4.42766	1.39555	0	13.1301	0.0466457	4.53388	cpm_for_each_sanmple	0	0	0	9.86223	14.6179	14.9102	0.0877256	0.0522114	0	6.36903	3.18842	4.0442	scaled_data	-0.716562	1.40838	-0.709013	0.0171911	anova	12.0343	4.07922	10.4995	2.12852	371.193	3.84076e-80	1.6096e-77	DEGs_a_leaf_vs_b_gall	12.0343	203.469	3.65534e-46	8.82782e-43	DEGs_a_leaf_vs_c_flow	4.07922	5.45478	0.0195149	0.0783718	DEGs_a_leaf_vs_d_frui	10.4995	139.56	3.32285e-32
TRINITY_DN1799_c0_g1_i1	cpm	93.1658	31.3845	23.2914	1.34747	0	12.1486	11.3929	69.6243	cpm_for_each_sanmple	0	0	0	13.7552	10.8388	11.8517	12.457	9.52857	12.1931	75.4287	76.595	56.8491	scaled_data	-0.742132	-0.355043	-0.379121	1.4763	anova	11.9208	11.829	14.44	4.55964	469.04	2.44143e-101	2.50269e-98	DEGs_a_leaf_vs_b_gall	11.9208	251.815	1.04396e-56	7.08342e-53	DEGs_a_leaf_vs_c_flow	11.829	247.368	9.73127e-56	4.78134e-52	DEGs_a_leaf_vs_d_frui	14.44	415.27	2.6117e-92
TRINITY_DN4882_c0_g1_i2	cpm	87.2777	29.6969	21.8194	1.36103	0.0159865	65.0689	5.18733	17.0054	cpm_for_each_sanmple	0.0479596	0	0	94.1583	38.2059	62.8426	2.93881	5.89988	6.72331	6.85456	31.9572	12.2046	scaled_data	-0.7342	1.45637	-0.560062	-0.162104	anova	11.9175	8.26823	9.98218	4.44005	203.947	5.91998e-44	4.51084e-42	DEGs_a_leaf_vs_b_gall	11.9175	173.571	1.22847e-39	1.75043e-36	DEGs_a_leaf_vs_c_flow	8.26823	88.3672	5.43635e-21	1.65163e-18	DEGs_a_leaf_vs_d_frui	9.98218	127.779	1.25443e-29
TRINITY_DN980_c0_g1_i3	cpm	13.0865	5.26691	3.27163	1.60987	0	11.075	0.182293	1.8292	cpm_for_each_sanmple	0	0	0	13.6514	8.05646	11.5172	0.219314	0.156634	0.170932	2.01353	1.54553	1.92855	scaled_data	-0.621167	1.48159	-0.586556	-0.273865	anova	11.7866	5.89992	9.19104	1.65032	365.821	5.59385e-79	2.18972e-76	DEGs_a_leaf_vs_b_gall	11.7866	217.815	2.71072e-49	9.65613e-46	DEGs_a_leaf_vs_c_flow	5.89992	18.3492	1.83898e-05	0.000281211	DEGs_a_leaf_vs_d_frui	9.19104	99.7754	1.70695e-23
TRINITY_DN955_c0_g1_i5	cpm	15.9234	4.85865	3.98086	1.2205	0	11.0633	2.4449	2.4152	cpm_for_each_sanmple	0	0	0	12.9766	11.4202	8.79319	3.11426	1.8274	2.39304	1.8136	3.90642	1.52557	scaled_data	-0.819335	1.45771	-0.31613	-0.322243	anova	11.7864	9.61215	9.59493	1.96918	192.863	1.46913e-41	9.8556e-40	DEGs_a_leaf_vs_b_gall	11.7864	175.155	5.53898e-40	8.48643e-37	DEGs_a_leaf_vs_c_flow	9.61215	97.6985	4.87186e-23	1.91763e-20	DEGs_a_leaf_vs_d_frui	9.59493	97.9998	4.18418e-23
TRINITY_DN1799_c1_g1_i6	cpm	72.2341	15.2012	18.0585	0.841772	0	11.0651	29.1	32.069	cpm_for_each_sanmple	0	0	0	12.0423	7.72424	13.4287	24.5193	31.3007	31.4799	33.1304	37.8473	25.2295	scaled_data	-1.18797	-0.460059	0.726355	0.921674	anova	11.7854	13.1813	13.3218	4.191	337.914	6.17458e-73	1.84059e-70	DEGs_a_leaf_vs_b_gall	11.7854	227.618	1.97208e-51	9.68958e-48	DEGs_a_leaf_vs_c_flow	13.1813	308.456	4.73747e-69	6.75033e-65	DEGs_a_leaf_vs_d_frui	13.3218	316.9	6.85649e-71
TRINITY_DN8999_c0_g3_i2	cpm	33.0493	7.76775	8.26232	0.940141	0	10.7997	17.8301	4.41951	cpm_for_each_sanmple	0	0	0	7.88978	13.0398	11.4694	20.3962	14.4625	18.6315	5.38369	4.63659	3.23824	scaled_data	-1.06367	0.326652	1.23173	-0.494714	anova	11.7532	12.4751	10.4635	3.05895	284.418	2.3436e-61	4.1083e-59	DEGs_a_leaf_vs_b_gall	11.7532	225.419	5.94752e-51	2.56803e-47	DEGs_a_leaf_vs_c_flow	12.4751	267.008	5.09281e-60	3.29847e-56	DEGs_a_leaf_vs_d_frui	10.4635	159.614	1.3737e-36
TRINITY_DN1799_c1_g1_i2	cpm	73.3925	15.7227	18.3481	0.856913	0	10.51	32.0172	30.8654	cpm_for_each_sanmple	0	0	0	10.4851	7.80729	13.2376	27.5897	31.1702	37.2916	30.1743	37.1779	25.2439	scaled_data	-1.16698	-0.498523	0.869379	0.796124	anova	11.7115	13.3191	13.2666	4.21362	348.199	3.66215e-75	1.2079e-72	DEGs_a_leaf_vs_b_gall	11.7115	226.505	3.4486e-51	1.58511e-47	DEGs_a_leaf_vs_c_flow	13.3191	321.422	7.0999e-72	1.26456e-67	DEGs_a_leaf_vs_d_frui	13.2666	318.528	3.03024e-71
TRINITY_DN40724_c0_g1_i1	cpm	11.3761	4.8915	2.84402	1.71992	0	10.1333	0.0393352	1.20343	cpm_for_each_sanmple	0	0	0	0.415252	9.05314	20.9316	0.0657942	0.0522114	0	2.04209	0.79102	0.777178	scaled_data	-0.581422	1.4902	-0.57338	-0.335397	anova	11.6603	3.81134	8.58874	1.44186	104.765	1.46794e-22	2.92659e-21	DEGs_a_leaf_vs_b_gall	11.6603	58.2438	2.31561e-14	1.50523e-12	DEGs_a_leaf_vs_c_flow	3.81134	3.92553	0.0475582	0.149258	DEGs_a_leaf_vs_d_frui	8.58874	31.1445	2.3952e-08
TRINITY_DN955_c0_g1_i2	cpm	17.032	4.2668	4.25801	1.00206	0	10.1345	2.88157	4.01598	cpm_for_each_sanmple	0	0	0	12.4576	9.34384	8.60203	3.28971	2.50615	2.84886	3.71289	5.1112	3.22385	scaled_data	-0.99794	1.37726	-0.322592	-0.0567231	anova	11.6591	9.84824	10.3263	2.0856	232.845	3.35564e-50	3.46226e-48	DEGs_a_leaf_vs_b_gall	11.6591	225.029	7.23513e-51	3.03211e-47	DEGs_a_leaf_vs_c_flow	9.84824	131.462	1.96201e-30	1.60669e-27	DEGs_a_leaf_vs_d_frui	10.3263	155.875	9.01481e-36
TRINITY_DN1799_c0_g1_i5	cpm	72.1393	24.1333	18.0348	1.33815	0	10.0392	8.475	53.6251	cpm_for_each_sanmple	0	0	0	11.679	8.92855	9.51002	8.53132	7.17906	9.71461	58.0638	60.081	42.7304	scaled_data	-0.747301	-0.331312	-0.396126	1.47474	anova	11.6455	11.4019	14.0634	4.19526	448.35	7.42565e-97	6.4912e-94	DEGs_a_leaf_vs_b_gall	11.6455	237.141	1.65237e-53	9.41772e-50	DEGs_a_leaf_vs_c_flow	11.4019	223.728	1.391e-50	4.60931e-47	DEGs_a_leaf_vs_d_frui	14.0634	395.223	6.03791e-88
TRINITY_DN807_c0_g1_i2	cpm	15.9072	3.99244	3.9768	1.00393	0	9.52348	3.13765	3.24607	cpm_for_each_sanmple	0	0	0	11.9904	7.30896	9.27108	3.53096	2.66278	3.21921	2.99887	4.07679	2.66255	scaled_data	-0.996083	1.3893	-0.210185	-0.183028	anova	11.5687	9.97048	10.0196	1.98249	219.949	2.05912e-47	1.85814e-45	DEGs_a_leaf_vs_b_gall	11.5687	214.113	1.74044e-48	5.1665e-45	DEGs_a_leaf_vs_c_flow	9.97048	134.357	4.56511e-31	3.9663e-28	DEGs_a_leaf_vs_d_frui	10.0196	137.954	7.4574e-32
TRINITY_DN1799_c1_g1_i1	cpm	51.5479	10.1978	12.887	0.791327	0	9.44248	21.6397	20.4657	cpm_for_each_sanmple	0	0	0	9.75841	6.47839	12.0906	17.5671	23.3646	23.9874	20.6351	23.6211	17.1411	scaled_data	-1.2637	-0.337768	0.858292	0.743176	anova	11.5566	12.7539	12.6739	3.70786	303.534	1.70966e-65	3.52032e-63	DEGs_a_leaf_vs_b_gall	11.5566	216.924	4.2396e-49	1.4734e-45	DEGs_a_leaf_vs_c_flow	12.7539	286.686	2.62183e-64	2.19753e-60	DEGs_a_leaf_vs_d_frui	12.6739	282.357	2.30093e-63
TRINITY_DN955_c0_g1_i4	cpm	14.3952	3.6036	3.59879	1.00134	0	8.58813	3.1739	2.63314	cpm_for_each_sanmple	0	0	0	9.13554	8.88703	7.74183	4.43014	2.27119	2.82037	2.52762	2.89635	2.47546	scaled_data	-0.998666	1.38454	-0.117907	-0.267969	anova	11.4213	9.98987	9.71747	1.83997	212.421	8.7275e-46	7.36708e-44	DEGs_a_leaf_vs_b_gall	11.4213	206.118	9.6588e-47	2.45761e-43	DEGs_a_leaf_vs_c_flow	9.98987	135.313	2.82005e-31	2.52719e-28	DEGs_a_leaf_vs_d_frui	9.71747	124.392	6.91303e-29
TRINITY_DN1799_c0_g1_i12	cpm	55.8878	18.6264	13.972	1.33313	0	7.2397	7.20744	41.4407	cpm_for_each_sanmple	0	0	0	8.30503	6.43686	6.9772	7.43475	6.23926	7.94832	45.1259	45.4897	33.7065	scaled_data	-0.750116	-0.361436	-0.363168	1.47472	anova	11.1736	11.1684	13.6916	3.83357	440.658	3.44654e-95	2.79028e-92	DEGs_a_leaf_vs_b_gall	11.1736	215.259	9.78396e-49	3.09799e-45	DEGs_a_leaf_vs_c_flow	11.1684	216.947	4.19132e-49	1.32714e-45	DEGs_a_leaf_vs_d_frui	13.6916	386.482	4.8276e-86
TRINITY_DN716_c0_g4_i1	cpm	10.4219	3.39283	2.60548	1.30219	0	7.13187	0	3.29004	cpm_for_each_sanmple	0	0	0	2.75104	8.51327	10.1313	0	0	0	4.49831	2.89635	2.47546	scaled_data	-0.767936	1.33411	-0.767936	0.201767	anova	11.155	0	10.0377	1.37865	236.302	6.00081e-51	6.39524e-49	DEGs_a_leaf_vs_b_gall	11.155	118.335	1.46438e-27	7.21997e-25	DEGs_a_leaf_vs_c_flow	0	0	1	1	DEGs_a_leaf_vs_d_frui	10.0377	90.4144	1.93159e-21
TRINITY_DN11831_c0_g1_i2	cpm	192.56	58.5813	48.1401	1.21689	0.0561132	128.897	10.2655	53.3416	cpm_for_each_sanmple	0.0479596	0.12038	0	140.511	112.085	134.096	9.16733	9.29362	12.3356	43.7121	72.287	44.0257	scaled_data	-0.820808	1.37855	-0.64653	0.0887915	anova	11.1299	7.47955	9.85724	5.58772	411.94	5.73916e-89	3.61842e-86	DEGs_a_leaf_vs_b_gall	11.1299	350.305	3.63634e-78	2.59067e-73	DEGs_a_leaf_vs_c_flow	7.47955	172.312	2.31367e-39	4.22654e-36	DEGs_a_leaf_vs_d_frui	9.85724	287.099	2.13095e-64
TRINITY_DN19304_c0_g1_i6	cpm	14.7104	3.50424	3.67759	0.952863	0	6.99847	6.32805	1.38385	cpm_for_each_sanmple	0	0	0	9.81032	5.68936	5.49574	7.67599	5.32556	5.98261	1.57084	1.47251	1.1082	scaled_data	-1.04947	0.947674	0.756357	-0.654562	anova	11.1238	10.9819	8.79102	1.87759	219.536	2.52934e-47	2.26952e-45	DEGs_a_leaf_vs_b_gall	11.1238	180.148	4.4994e-41	7.63227e-38	DEGs_a_leaf_vs_c_flow	10.9819	174.616	7.26186e-40	1.36148e-36	DEGs_a_leaf_vs_d_frui	8.79102	84.1423	4.60423e-20
TRINITY_DN807_c0_g1_i3	cpm	84.18	14.9441	21.045	0.710102	0.0133755	35.3645	24.2075	24.5946	cpm_for_each_sanmple	0	0.0401266	0	44.0167	26.9518	35.125	25.0895	21.3806	26.1525	22.7343	31.0445	20.0051	scaled_data	-1.40735	0.958202	0.211624	0.237527	anova	11.0506	10.5043	10.5274	4.3995	323.454	8.33942e-70	2.09202e-67	DEGs_a_leaf_vs_b_gall	11.0506	318.911	2.50082e-71	5.93894e-67	DEGs_a_leaf_vs_c_flow	10.5043	286.917	2.33539e-64	2.07978e-60	DEGs_a_leaf_vs_d_frui	10.5274	288.569	1.01961e-64
TRINITY_DN1799_c0_g1_i10	cpm	48.7489	16.1556	12.1872	1.32562	0	6.20615	6.54606	35.9967	cpm_for_each_sanmple	0	0	0	6.95547	5.68936	5.97363	6.25045	5.63883	7.7489	40.1135	38.6748	29.2017	scaled_data	-0.754363	-0.370215	-0.349176	1.47375	anova	10.9517	11.029	13.4884	3.64039	425.146	7.90464e-92	5.57583e-89	DEGs_a_leaf_vs_b_gall	10.9517	201.494	9.8573e-46	2.34091e-42	DEGs_a_leaf_vs_c_flow	11.029	208.447	2.99752e-47	8.89813e-44	DEGs_a_leaf_vs_d_frui	13.4884	372.586	5.11795e-83
TRINITY_DN56913_c0_g1_i5	cpm	110.154	54.8472	27.5384	1.99166	0.0535022	109.809	0.0693714	0.221694	cpm_for_each_sanmple	0	0.160506	0	71.6828	135.548	122.197	0.15352	0.0261057	0.0284886	0.299887	0.206882	0.158314	scaled_data	-0.501118	1.5	-0.500829	-0.498052	anova	10.9049	0.43058	1.97131	4.77134	759.822	2.23644e-164	2.12443e-160	DEGs_a_leaf_vs_b_gall	10.9049	281.072	4.38454e-63	4.80573e-59	DEGs_a_leaf_vs_c_flow	0.43058	0.23496	0.62787	0.801921	DEGs_a_leaf_vs_d_frui	1.97131	7.32204	0.00681141
TRINITY_DN1799_c0_g1_i11	cpm	34.3137	10.7264	8.57843	1.25039	0	5.50754	4.54682	24.2594	cpm_for_each_sanmple	0	0	0	7.16309	4.48504	4.87448	4.5398	4.22912	4.87155	26.5757	26.773	19.4295	scaled_data	-0.799751	-0.286294	-0.375859	1.4619	anova	10.7776	10.504	12.9192	3.14334	357.143	4.23616e-77	1.54374e-74	DEGs_a_leaf_vs_b_gall	10.7776	184.853	4.22502e-42	7.62043e-39	DEGs_a_leaf_vs_c_flow	10.504	171.75	3.06896e-39	5.46612e-36	DEGs_a_leaf_vs_d_frui	12.9192	319.873	1.54343e-71
TRINITY_DN11831_c0_g1_i1	cpm	262.919	75.9098	65.7297	1.15488	0.0947216	167.066	15.6869	80.0714	cpm_for_each_sanmple	0.0479596	0.200633	0.0355721	180.842	144.061	176.294	14.7379	13.8621	18.4606	66.6463	107.493	66.0745	scaled_data	-0.864644	1.33495	-0.65924	0.188931	anova	10.7356	7.3229	9.67468	6.03787	394.454	3.51934e-85	1.87534e-82	DEGs_a_leaf_vs_b_gall	10.7356	342.567	1.76149e-76	8.36638e-72	DEGs_a_leaf_vs_c_flow	7.3229	182.512	1.37053e-41	3.05132e-38	DEGs_a_leaf_vs_d_frui	9.67468	292.16	1.6824e-65
TRINITY_DN585_c1_g1_i1	cpm	38.6006	13.1643	9.65016	1.36416	0.0118574	28.0296	0.230133	10.329	cpm_for_each_sanmple	0	0	0.0355721	35.2445	25.3322	23.5122	0.263177	0.313268	0.113954	10.9816	12.2912	7.71421	scaled_data	-0.732152	1.39616	-0.715571	0.0515674	anova	10.7198	3.83046	9.28047	3.26021	482.386	3.13079e-104	3.48516e-101	DEGs_a_leaf_vs_b_gall	10.7198	283.792	1.12023e-63	1.33016e-59	DEGs_a_leaf_vs_c_flow	3.83046	16.384	5.172e-05	0.000679027	DEGs_a_leaf_vs_d_frui	9.28047	207.007	6.17788e-47
TRINITY_DN1799_c0_g1_i8	cpm	33.4052	10.7681	8.35129	1.28939	0	4.97331	4.26823	24.1636	cpm_for_each_sanmple	0	0	0	5.81352	3.94518	5.16122	5.26354	3.52427	4.01689	26.233	26.6269	19.6309	scaled_data	-0.775558	-0.313703	-0.379181	1.46844	anova	10.6309	10.415	12.9135	3.10728	357.697	3.21409e-77	1.18033e-74	DEGs_a_leaf_vs_b_gall	10.6309	174.626	7.22469e-40	1.07232e-36	DEGs_a_leaf_vs_c_flow	10.415	165.231	8.14318e-38	1.31853e-34	DEGs_a_leaf_vs_d_frui	12.9135	315.213	1.59816e-70
TRINITY_DN4882_c0_g1_i1	cpm	63.0001	22.3586	15.75	1.41959	0.0319731	48.4873	2.99164	11.4892	cpm_for_each_sanmple	0.0959192	0	0	60.7825	32.3504	52.329	1.55713	3.31542	4.10236	4.54115	21.248	8.67849	scaled_data	-0.702999	1.46419	-0.570626	-0.190568	anova	10.6244	6.60476	8.54804	3.96637	202.95	9.72104e-44	7.31326e-42	DEGs_a_leaf_vs_b_gall	10.6244	163.512	1.93398e-37	2.41727e-34	DEGs_a_leaf_vs_c_flow	6.60476	67.8818	1.73593e-16	2.69738e-14	DEGs_a_leaf_vs_d_frui	8.54804	112.813	2.37169e-26
TRINITY_DN56913_c0_g1_i2	cpm	46.2277	22.9067	11.5569	1.98208	0.0252329	45.9167	0.0510171	0.234679	cpm_for_each_sanmple	0	0.0401266	0.0355721	29.7943	52.6162	55.3397	0.0438628	0.0522114	0.0569772	0.271326	0.231221	0.201491	scaled_data	-0.503419	1.49999	-0.502293	-0.494275	anova	10.575	0.833023	2.98126	3.50249	789.914	6.66327e-171	9.49436e-167	DEGs_a_leaf_vs_b_gall	10.575	300.587	2.45369e-67	3.49621e-63	DEGs_a_leaf_vs_c_flow	0.833023	0.591563	0.441816	0.633819	DEGs_a_leaf_vs_d_frui	2.98126	13.7525	0.000208547
TRINITY_DN8999_c0_g3_i3	cpm	13.5354	3.30748	3.38385	0.977434	0	4.45615	7.50159	1.57765	cpm_for_each_sanmple	0	0	0	3.01057	6.10464	4.25323	9.05767	5.61272	7.83437	1.8136	1.66723	1.25212	scaled_data	-1.02309	0.324204	1.24498	-0.546093	anova	10.4795	11.2268	8.97956	1.78633	198.764	7.80339e-43	5.57618e-41	DEGs_a_leaf_vs_b_gall	10.4795	144.035	3.49093e-33	3.18856e-30	DEGs_a_leaf_vs_c_flow	11.2268	179.014	7.95703e-41	1.71785e-37	DEGs_a_leaf_vs_d_frui	8.97956	88.1375	6.10603e-21
TRINITY_DN14190_c1_g1_i1	cpm	24.5107	11.6012	6.12767	1.89325	0.0133755	23.5158	0	0.98147	cpm_for_each_sanmple	0	0.0401266	0	18.4787	28.9867	23.0821	0	0	0	0	2.23919	0.705217	scaled_data	-0.527039	1.49882	-0.528192	-0.443591	anova	10.4626	-2.41165	5.88695	2.56952	131.322	2.80641e-28	8.5408e-27	DEGs_a_leaf_vs_b_gall	10.4626	56.7449	4.9618e-14	3.04085e-12	DEGs_a_leaf_vs_c_flow	-2.41165	1.79838	0.179909	0.360015	DEGs_a_leaf_vs_d_frui	5.88695	21.1793	4.18264e-06
TRINITY_DN1799_c0_g1_i13	cpm	27.6198	8.91408	6.90496	1.29097	0	4.40952	3.22979	19.9805	cpm_for_each_sanmple	0	0	0	5.19065	4.69268	3.34523	3.57482	2.92384	3.19072	21.1635	22.2702	16.5078	scaled_data	-0.774612	-0.279943	-0.412287	1.46684	anova	10.4596	10.0123	12.6393	2.84093	350.98	9.15143e-76	3.10469e-73	DEGs_a_leaf_vs_b_gall	10.4596	168.295	1.74396e-38	2.30086e-35	DEGs_a_leaf_vs_c_flow	10.0123	146.794	8.70374e-34	9.92143e-31	DEGs_a_leaf_vs_d_frui	12.6393	305.403	2.1917e-68
TRINITY_DN1799_c0_g1_i2	cpm	27.1825	8.82685	6.79562	1.2989	0	4.04418	3.37109	19.7672	cpm_for_each_sanmple	0	0	0	4.61967	3.73753	3.77534	3.3555	3.36763	3.39014	20.7779	21.9295	16.5942	scaled_data	-0.76988	-0.311712	-0.387967	1.46956	anova	10.3335	10.0729	12.6238	2.81945	377.221	1.90075e-81	8.54553e-79	DEGs_a_leaf_vs_b_gall	10.3335	169.619	8.96076e-39	1.23961e-35	DEGs_a_leaf_vs_c_flow	10.0729	157.69	3.61713e-36	5.10295e-33	DEGs_a_leaf_vs_d_frui	12.6238	326.771	4.85476e-73
TRINITY_DN807_c0_g1_i4	cpm	98.2633	16.5496	24.5658	0.673683	0.0293621	36.1284	30.111	31.9946	cpm_for_each_sanmple	0.0479596	0.0401266	0	46.041	28.0315	34.3125	30.9671	26.8889	32.477	27.9038	40.6341	27.4459	scaled_data	-1.4826	0.69866	0.335064	0.448879	anova	10.2184	9.95608	10.0438	4.62387	317.521	1.60475e-68	3.83655e-66	DEGs_a_leaf_vs_b_gall	10.2184	305.222	2.40001e-68	3.7997e-64	DEGs_a_leaf_vs_c_flow	9.95608	290.506	3.85745e-65	3.66427e-61	DEGs_a_leaf_vs_d_frui	10.0438	295.748	2.78089e-66
TRINITY_DN41097_c0_g1_i1	cpm	46.195	16.8639	11.5488	1.46024	0.0252329	35.7636	0.0314276	10.3748	cpm_for_each_sanmple	0	0.0401266	0.0355721	22.4755	43.8122	41.003	0.0657942	0	0.0284886	14.0804	7.54511	9.49884	scaled_data	-0.683324	1.43589	-0.682956	-0.0696141	anova	10.2153	0.277156	8.42949	3.5195	485.421	6.88786e-105	7.97916e-102	DEGs_a_leaf_vs_b_gall	10.2153	248.901	4.50941e-56	2.92062e-52	DEGs_a_leaf_vs_c_flow	0.277156	0.0566725	0.811835	0.938646	DEGs_a_leaf_vs_d_frui	8.42949	171.454	3.56069e-39
TRINITY_DN6287_c0_g1_i1	cpm	59.9563	27.7176	14.9891	1.84919	0.0515587	56.5142	0.300537	3.09007	cpm_for_each_sanmple	0.0479596	0	0.106716	13.0285	45.9301	110.584	0.350902	0.208845	0.341863	5.48365	2.75031	1.03624	scaled_data	-0.538918	1.49815	-0.529935	-0.429294	anova	9.96559	2.42731	5.77391	3.88678	203.286	8.22654e-44	6.2317e-42	DEGs_a_leaf_vs_b_gall	9.96559	109.531	1.24151e-25	4.70479e-23	DEGs_a_leaf_vs_c_flow	2.42731	7.52125	0.00609754	0.0327179	DEGs_a_leaf_vs_d_frui	5.77391	45.1294	1.84436e-11
TRINITY_DN22016_c0_g1_i1	cpm	83.5984	41.3937	20.8996	1.9806	0.0772169	82.9899	0.363636	0.16759	cpm_for_each_sanmple	0	0.160506	0.0711443	43.0305	103.862	102.077	0.328971	0.391585	0.370352	0.257046	0.0730172	0.172706	scaled_data	-0.503032	1.49999	-0.496113	-0.500849	anova	9.95348	2.12797	1.00992	4.37003	627.78	9.56727e-136	2.90047e-132	DEGs_a_leaf_vs_b_gall	9.95348	245.457	2.54057e-55	1.57392e-51	DEGs_a_leaf_vs_c_flow	2.12797	10.1283	0.0014601	0.0106184	DEGs_a_leaf_vs_d_frui	1.00992	2.09931	0.147365
TRINITY_DN47105_c0_g1_i1	cpm	31.9958	14.6058	7.99894	1.82596	0.0267511	29.8622	0.0670295	2.03978	cpm_for_each_sanmple	0	0.0802532	0	19.0497	37.0846	33.4523	0.0657942	0.078317	0.0569772	2.62758	1.60638	1.88538	scaled_data	-0.545825	1.49689	-0.543067	-0.408001	anova	9.95004	1.21932	6.07854	2.96748	528.393	3.35114e-114	5.4261e-111	DEGs_a_leaf_vs_b_gall	9.95004	254.659	2.50453e-57	1.87824e-53	DEGs_a_leaf_vs_c_flow	1.21932	1.38993	0.238418	0.42446	DEGs_a_leaf_vs_d_frui	6.07854	85.7342	2.05818e-20
TRINITY_DN14396_c0_g1_i1	cpm	16.0726	7.93027	4.01815	1.97361	0.0133755	15.9134	0.118685	0.0271908	cpm_for_each_sanmple	0	0.0401266	0	14.6895	10.5897	22.4609	0	0.156634	0.19942	0.042841	0.0243391	0.0143922	scaled_data	-0.504998	1.49997	-0.491719	-0.503256	anova	9.89873	2.79595	0.858676	1.92247	452.717	8.40563e-98	7.43914e-95	DEGs_a_leaf_vs_b_gall	9.89873	169.066	1.18335e-38	1.60583e-35	DEGs_a_leaf_vs_c_flow	2.79595	6.28284	0.0121913	0.0552322	DEGs_a_leaf_vs_d_frui	0.858676	0.443947	0.505224
TRINITY_DN1799_c1_g1_i5	cpm	15.3438	3.32554	3.83595	0.866941	0	2.80601	4.60097	7.93682	cpm_for_each_sanmple	0	0	0	3.01057	1.53654	3.87091	3.48709	5.27335	5.04248	7.71138	9.88166	6.21742	scaled_data	-1.15348	-0.309706	0.230044	1.23314	anova	9.80345	10.52	11.3079	2.00975	175.708	7.45125e-38	4.12316e-36	DEGs_a_leaf_vs_b_gall	9.80345	109.5	1.26099e-25	4.76593e-23	DEGs_a_leaf_vs_c_flow	10.52	138.837	4.78195e-32	4.60386e-29	DEGs_a_leaf_vs_d_frui	11.3079	171.765	3.04532e-39
TRINITY_DN9295_c0_g3_i1	cpm	20.6394	6.58004	5.15986	1.27524	0.0133755	14.6991	1.78888	4.13809	cpm_for_each_sanmple	0	0.0401266	0	16.1948	9.55148	18.351	2.28087	1.46192	1.62385	5.39797	3.82123	3.19507	scaled_data	-0.782135	1.44972	-0.512304	-0.155283	anova	9.78371	6.75217	7.95662	2.34609	251.51	3.0842e-54	3.87875e-52	DEGs_a_leaf_vs_b_gall	9.78371	213.666	2.17762e-48	6.33235e-45	DEGs_a_leaf_vs_c_flow	6.75217	84.3652	4.11319e-20	1.08333e-17	DEGs_a_leaf_vs_d_frui	7.95662	131.976	1.51424e-30
TRINITY_DN22016_c0_g1_i3	cpm	84.6823	41.8659	21.1706	1.97755	0.0988508	83.9689	0.48323	0.131306	cpm_for_each_sanmple	0.0959192	0.200633	0	43.0824	102.159	106.665	0.526354	0.496008	0.427329	0.157084	0.121695	0.115137	scaled_data	-0.503314	1.49999	-0.494133	-0.502539	anova	9.73194	2.30424	0.442352	4.38874	685.389	3.09151e-148	1.46834e-144	DEGs_a_leaf_vs_b_gall	9.73194	265.13	1.30736e-59	1.09578e-55	DEGs_a_leaf_vs_c_flow	2.30424	13.881	0.000194755	0.00206122	DEGs_a_leaf_vs_d_frui	0.442352	0.422882	0.515503
TRINITY_DN170_c0_g3_i1	cpm	24.8226	5.84413	6.20564	0.941744	0.0118574	13.9015	6.82273	4.08644	cpm_for_each_sanmple	0	0	0.0355721	19.1535	11.1295	11.4216	7.78565	5.87378	6.80878	3.54152	5.53714	3.18067	scaled_data	-1.05983	1.31686	0.105591	-0.36262	anova	9.70765	8.68289	7.94445	2.62789	226.98	6.22036e-49	5.99274e-47	DEGs_a_leaf_vs_b_gall	9.70765	220.026	8.92544e-50	3.34676e-46	DEGs_a_leaf_vs_c_flow	8.68289	169.998	7.40782e-39	1.25658e-35	DEGs_a_leaf_vs_d_frui	7.94445	136.76	1.36063e-31
TRINITY_DN1799_c1_g2_i1	cpm	46.0073	12.4745	11.5018	1.08456	0	2.6107	16.822	26.5746	cpm_for_each_sanmple	0	0	0	2.18007	2.45016	3.20187	13.8168	17.9607	18.6885	27.1898	33.0038	19.5302	scaled_data	-0.92203	-0.712746	0.426486	1.20829	anova	9.70519	12.3906	13.0507	3.55768	376.203	3.15763e-81	1.40601e-78	DEGs_a_leaf_vs_b_gall	9.70519	122.211	2.0758e-28	1.17839e-25	DEGs_a_leaf_vs_c_flow	12.3906	269.303	1.61001e-60	1.09241e-56	DEGs_a_leaf_vs_d_frui	13.0507	309.008	3.5913e-69
TRINITY_DN10029_c0_g2_i1	cpm	147.841	63.3664	36.9603	1.71444	0.159656	131.622	2.70093	13.3585	cpm_for_each_sanmple	0.0959192	0.24076	0.142289	112.793	138.372	143.702	2.71949	3.13268	2.2506	12.938	15.1632	11.9743	scaled_data	-0.58076	1.49388	-0.540655	-0.372465	anova	9.63928	4.03502	6.33912	5.20099	592.12	5.14878e-128	1.24346e-124	DEGs_a_leaf_vs_b_gall	9.63928	381.308	6.45923e-85	9.20362e-80	DEGs_a_leaf_vs_c_flow	4.03502	75.7524	3.21555e-18	6.49898e-16	DEGs_a_leaf_vs_d_frui	6.33912	189.261	4.60926e-43
TRINITY_DN90780_c0_g1_i1	cpm	13.4687	6.58557	3.36716	1.95582	0.0133755	13.2453	0.127543	0.0824623	cpm_for_each_sanmple	0	0.0401266	0	10.537	12.9983	16.2005	0.109657	0.130528	0.142443	0.0714017	0.0608477	0.115137	scaled_data	-0.509263	1.49996	-0.491927	-0.498772	anova	9.63482	2.95906	2.34621	1.66146	542.391	3.09833e-117	5.51844e-114	DEGs_a_leaf_vs_b_gall	9.63482	214.42	1.49169e-48	4.5223e-45	DEGs_a_leaf_vs_c_flow	2.95906	7.79965	0.00522564	0.0290108	DEGs_a_leaf_vs_d_frui	2.34621	4.70231	0.0301222
TRINITY_DN2786_c0_g1_i5	cpm	13.4656	6.39791	3.36641	1.90051	0.0118574	12.9585	0.0415209	0.453762	cpm_for_each_sanmple	0	0	0.0355721	5.45018	12.5415	20.8838	0.0438628	0.0522114	0.0284886	0.585494	0.401595	0.374197	scaled_data	-0.52432	1.49925	-0.519684	-0.45525	anova	9.61144	1.4426	4.78319	1.67137	315.393	4.6352e-68	1.08272e-65	DEGs_a_leaf_vs_b_gall	9.61144	142.25	8.57332e-33	7.35901e-30	DEGs_a_leaf_vs_c_flow	1.4426	1.21264	0.27081	0.46275	DEGs_a_leaf_vs_d_frui	4.78319	27.0461	1.98659e-07
TRINITY_DN3547_c0_g1_i4	cpm	20.0811	5.74089	5.02028	1.14354	0.0133755	12.7887	1.44366	5.83543	cpm_for_each_sanmple	0	0.0401266	0	8.77219	18.9368	10.657	0.877256	1.48802	1.96571	5.85494	2.71381	8.93755	scaled_data	-0.872148	1.35317	-0.623008	0.14199	anova	9.58503	6.4341	8.45162	2.32658	168.138	3.21066e-36	1.62112e-34	DEGs_a_leaf_vs_b_gall	9.58503	142.562	7.32639e-33	6.3268e-30	DEGs_a_leaf_vs_c_flow	6.4341	57.6265	3.16931e-14	3.39541e-12	DEGs_a_leaf_vs_d_frui	8.45162	110.224	8.753e-26
TRINITY_DN716_c0_g1_i3	cpm	10.7576	3.92283	2.6894	1.45863	0	2.37394	0.0494285	8.33422	cpm_for_each_sanmple	0	0	0	2.28388	1.82724	3.01071	0.0438628	0.104423	0	6.21195	11.0621	7.7286	scaled_data	-0.685576	-0.0804147	-0.672976	1.43897	anova	9.56523	4.09209	11.3785	1.54444	313.377	1.26566e-67	2.91813e-65	DEGs_a_leaf_vs_b_gall	9.56523	100.035	1.49727e-23	4.40792e-21	DEGs_a_leaf_vs_c_flow	4.09209	5.4861	0.0191682	0.0772934	DEGs_a_leaf_vs_d_frui	11.3785	173.04	1.60396e-39
TRINITY_DN134919_c0_g1_i1	cpm	22.7771	11.358	5.69428	1.99464	0.0267511	22.7313	0	0.0190777	cpm_for_each_sanmple	0	0.0802532	0	31.092	17.3172	19.7847	0	0	0	0.042841	0	0.0143922	scaled_data	-0.498989	1.5	-0.501345	-0.499665	anova	9.55518	-3.26937	-0.503172	2.44541	679.737	5.19577e-147	2.17746e-143	DEGs_a_leaf_vs_b_gall	9.55518	221.342	4.60957e-50	1.77516e-46	DEGs_a_leaf_vs_c_flow	-3.26937	3.74858	0.0528524	0.160864	DEGs_a_leaf_vs_d_frui	-0.503172	0.188475	0.664189
TRINITY_DN27352_c0_g1_i1	cpm	11.4657	5.60471	2.86643	1.9553	0.0159865	11.2729	0.0189924	0.157814	cpm_for_each_sanmple	0.0479596	0	0	7.68216	9.21925	16.9173	0	0	0.0569772	0.0285607	0.243391	0.201491	scaled_data	-0.508579	1.4999	-0.508043	-0.483274	anova	9.38998	0.263789	3.27299	1.41542	306.141	4.66209e-66	9.98935e-64	DEGs_a_leaf_vs_b_gall	9.38998	121.666	2.73169e-28	1.51963e-25	DEGs_a_leaf_vs_c_flow	0.263789	0.0307945	0.8607	0.970435	DEGs_a_leaf_vs_d_frui	3.27299	9.65796	0.00188533
TRINITY_DN2786_c0_g1_i2	cpm	11.4651	5.46535	2.86626	1.90678	0.0118574	11.0614	0.0532029	0.338608	cpm_for_each_sanmple	0	0	0.0355721	4.36014	11.0465	17.7775	0.0219314	0.0522114	0.0854658	0.456971	0.328577	0.230275	scaled_data	-0.522274	1.49947	-0.514709	-0.462488	anova	9.38416	1.71143	4.36637	1.42757	275.276	2.22853e-59	3.5243e-57	DEGs_a_leaf_vs_b_gall	9.38416	124.246	7.44358e-29	4.43774e-26	DEGs_a_leaf_vs_c_flow	1.71143	1.77881	0.182296	0.362524	DEGs_a_leaf_vs_d_frui	4.36637	20.3852	6.33166e-06
TRINITY_DN27147_c2_g1_i1	cpm	10.9114	5.28041	2.72784	1.93575	0.0118574	10.6467	0.00870189	0.244071	cpm_for_each_sanmple	0	0	0.0355721	15.7277	6.89367	9.31887	0	0.0261057	0	0.214205	0.158204	0.359805	scaled_data	-0.514351	1.49967	-0.514948	-0.470374	anova	9.32486	-0.521643	3.88836	1.33029	367.637	2.26219e-79	9.05435e-77	DEGs_a_leaf_vs_b_gall	9.32486	149.099	2.7283e-34	2.71853e-31	DEGs_a_leaf_vs_c_flow	-0.521643	0.105449	0.745386	0.892044	DEGs_a_leaf_vs_d_frui	3.88836	16.3574	5.24505e-05
TRINITY_DN71829_c0_g1_i1	cpm	19.6846	8.93297	4.92114	1.81522	0.0267511	18.2868	0.00870189	1.3623	cpm_for_each_sanmple	0	0.0802532	0	15.7277	19.0614	20.0714	0	0.0261057	0	1.07103	1.37516	1.64071	scaled_data	-0.547902	1.49622	-0.549922	-0.398394	anova	9.24238	-1.38721	5.49843	2.24616	564.168	5.90164e-122	1.23664e-118	DEGs_a_leaf_vs_b_gall	9.24238	255.526	1.62069e-57	1.28294e-53	DEGs_a_leaf_vs_c_flow	-1.38721	0.95162	0.329307	0.530767	DEGs_a_leaf_vs_d_frui	5.49843	73.065	1.25447e-17
TRINITY_DN20233_c0_g1_i2	cpm	10.8384	4.80981	2.70961	1.77509	0.0159865	9.91675	0.548915	0.356795	cpm_for_each_sanmple	0.0479596	0	0	1.09004	10.5482	18.1121	0.438628	0.809276	0.39884	0.556933	0.340747	0.172706	scaled_data	-0.560027	1.49842	-0.449227	-0.48917	anova	9.19567	5.02705	4.41034	1.35662	116.133	5.24918e-25	1.25663e-23	DEGs_a_leaf_vs_b_gall	9.19567	70.7297	4.09688e-17	4.38256e-15	DEGs_a_leaf_vs_c_flow	5.02705	20.6427	5.53479e-06	0.000100094	DEGs_a_leaf_vs_d_frui	4.41034	15.5565	8.00778e-05
TRINITY_DN54674_c0_g1_i8	cpm	20.2872	8.46376	5.07179	1.66879	0.0267511	17.6539	0.132668	2.47387	cpm_for_each_sanmple	0	0.0802532	0	10.537	18.1478	24.2768	0.15352	0.130528	0.113954	3.42728	1.69157	2.30275	scaled_data	-0.596076	1.48658	-0.583562	-0.306947	anova	9.19171	2.18072	6.35643	2.30286	348.362	3.37635e-75	1.11622e-72	DEGs_a_leaf_vs_b_gall	9.19171	190.305	2.72693e-43	5.32267e-40	DEGs_a_leaf_vs_c_flow	2.18072	5.43726	0.0197115	0.078987	DEGs_a_leaf_vs_d_frui	6.35643	86.3415	1.51396e-20
TRINITY_DN38586_c0_g1_i1	cpm	24.3802	12.0134	6.09505	1.971	0.0370903	24.1144	0	0.228646	cpm_for_each_sanmple	0	0.0401266	0.0711443	33.6354	17.4418	21.2661	0	0	0	0.0142803	0.498951	0.172706	scaled_data	-0.504269	1.49995	-0.507356	-0.488323	anova	9.12809	-3.78206	2.44573	2.54843	293.39	2.6809e-63	5.05955e-61	DEGs_a_leaf_vs_b_gall	9.12809	107.907	2.81646e-25	1.01856e-22	DEGs_a_leaf_vs_c_flow	-3.78206	5.25031	0.0219428	0.085489	DEGs_a_leaf_vs_d_frui	2.44573	7.66928	0.00561688
TRINITY_DN4882_c0_g1_i5	cpm	73.5173	24.1615	18.3793	1.3146	0.0905925	53.2688	4.5208	15.6371	cpm_for_each_sanmple	0	0.200633	0.0711443	76.1987	31.8521	51.7556	2.43439	4.49018	6.63784	6.18338	29.8762	10.8517	scaled_data	-0.756938	1.44401	-0.573579	-0.113496	anova	9.10419	5.54501	7.3366	4.19231	161.103	1.05933e-34	4.87536e-33	DEGs_a_leaf_vs_b_gall	9.10419	135.387	2.71723e-31	2.08158e-28	DEGs_a_leaf_vs_c_flow	5.54501	60.2216	8.47557e-15	1.00315e-12	DEGs_a_leaf_vs_d_frui	7.3366	97.2663	6.0602e-23
TRINITY_DN2113_c1_g1_i1	cpm	23.5673	10.3703	5.89182	1.76012	0	1.56803	21.417	0.582252	cpm_for_each_sanmple	0	0	0	1.24576	1.78571	1.67262	21.8437	21.981	20.4263	0.714017	0.25556	0.777178	scaled_data	-0.568142	-0.416939	1.49708	-0.511996	anova	8.97484	12.7394	7.53641	2.59192	406.063	1.07609e-87	6.49704e-85	DEGs_a_leaf_vs_b_gall	8.97484	82.6852	9.62199e-20	1.62059e-17	DEGs_a_leaf_vs_c_flow	12.7394	245.12	3.00934e-55	1.38321e-51	DEGs_a_leaf_vs_d_frui	7.53641	46.4156	9.56495e-12
TRINITY_DN9796_c0_g1_i1	cpm	58.3362	23.1833	14.5841	1.58963	0.0921106	48.9587	1.24451	8.0409	cpm_for_each_sanmple	0	0.24076	0.0355721	26.3166	46.6777	73.8819	1.27202	1.12254	1.33896	11.8241	6.49853	5.80005	scaled_data	-0.625104	1.48274	-0.575396	-0.282236	anova	8.97208	3.67732	6.36608	3.85279	310.891	4.37136e-67	9.83991e-65	DEGs_a_leaf_vs_b_gall	8.97208	207.623	4.53346e-47	1.19623e-43	DEGs_a_leaf_vs_c_flow	3.67732	37.4297	9.4768e-10	4.38276e-08	DEGs_a_leaf_vs_d_frui	6.36608	115.817	5.21218e-27
TRINITY_DN9534_c0_g1_i5	cpm	421.672	128.643	105.418	1.22031	0.12214	57.9019	292.789	70.8594	cpm_for_each_sanmple	0.143879	0.0802532	0.142289	74.9529	56.6029	42.15	253.352	253.382	371.634	29.6745	124.227	58.6769	scaled_data	-0.818512	-0.369364	1.45652	-0.26864	anova	8.85575	11.1939	9.14723	6.72205	241.012	5.75034e-52	6.39621e-50	DEGs_a_leaf_vs_b_gall	8.85575	163.151	2.31817e-37	2.84751e-34	DEGs_a_leaf_vs_c_flow	11.1939	227.507	2.0845e-51	7.2443e-48	DEGs_a_leaf_vs_d_frui	9.14723	171.2	4.04582e-39
TRINITY_DN14088_c0_g2_i1	cpm	54.0153	16.2753	13.5038	1.20524	0.0401266	20.199	33.4056	0.370565	cpm_for_each_sanmple	0	0.12038	0	49.9859	6.64451	3.96649	26.1861	32.5799	41.4509	0.199925	0.681494	0.230275	scaled_data	-0.827245	0.411367	1.22282	-0.806942	anova	8.8511	9.57749	3.10158	3.75398	129.4	7.28499e-28	2.1585e-26	DEGs_a_leaf_vs_b_gall	8.8511	71.6336	2.5911e-17	2.8754e-15	DEGs_a_leaf_vs_c_flow	9.57749	80.6208	2.73466e-19	6.34619e-17	DEGs_a_leaf_vs_d_frui	3.10158	10.2685	0.00135317
TRINITY_DN70423_c0_g1_i2	cpm	19.9667	9.86076	4.99167	1.97544	0.0386085	19.7828	0.0923409	0.0529743	cpm_for_each_sanmple	0	0.0802532	0.0355721	17.8039	20.1827	21.3617	0.0657942	0.18274	0.0284886	0.0571213	0.0730172	0.0287844	scaled_data	-0.502301	1.5	-0.496852	-0.500844	anova	8.82559	1.1325	0.385696	2.25442	677.362	1.70091e-146	6.92454e-143	DEGs_a_leaf_vs_b_gall	8.82559	243.133	8.15818e-55	4.84351e-51	DEGs_a_leaf_vs_c_flow	1.1325	1.61163	0.204263	0.389782	DEGs_a_leaf_vs_d_frui	0.385696	0.18271	0.669055
TRINITY_DN3547_c0_g1_i5	cpm	20.9831	6.14076	5.24577	1.17061	0.0293621	13.6492	1.39184	5.91266	cpm_for_each_sanmple	0.0479596	0.0401266	0	10.0699	18.9784	11.8995	1.38168	1.22697	1.56687	5.44081	3.74822	8.54896	scaled_data	-0.849474	1.36847	-0.627599	0.1086	anova	8.81459	5.52142	7.60606	2.38767	228.02	3.70616e-49	3.61453e-47	DEGs_a_leaf_vs_b_gall	8.81459	187.215	1.28904e-42	2.38535e-39	DEGs_a_leaf_vs_c_flow	5.52142	63.0797	1.98507e-15	2.62383e-13	DEGs_a_leaf_vs_d_frui	7.60606	137.699	8.47839e-32
TRINITY_DN8999_c0_g3_i1	cpm	22.8763	5.35139	5.71908	0.935707	0.0118574	7.4675	12.3054	3.09162	cpm_for_each_sanmple	0	0	0.0355721	6.02115	9.26078	7.12057	14.4089	10.5989	11.9082	3.72717	3.1154	2.43228	scaled_data	-1.06649	0.326722	1.23076	-0.490988	anova	8.81398	9.53269	7.54056	2.53359	257.033	1.97071e-55	2.61454e-53	DEGs_a_leaf_vs_b_gall	8.81398	195.711	1.80206e-44	3.83241e-41	DEGs_a_leaf_vs_c_flow	9.53269	239.07	6.27286e-54	2.55373e-50	DEGs_a_leaf_vs_d_frui	7.54056	131.345	2.08063e-30
TRINITY_DN15073_c0_g1_i1	cpm	16.4542	4.51057	4.11355	1.09652	0.0118574	7.34706	0.462331	8.63293	cpm_for_each_sanmple	0	0	0.0355721	7.05928	7.76577	7.21615	0.394765	0.36548	0.626749	7.05449	8.79857	10.0457	scaled_data	-0.909351	0.716875	-0.80948	1.00195	anova	8.78886	4.79474	9.02099	2.07789	328.451	6.90716e-71	1.84651e-68	DEGs_a_leaf_vs_b_gall	8.78886	195.907	1.63362e-44	3.52683e-41	DEGs_a_leaf_vs_c_flow	4.79474	33.0465	8.99804e-09	3.37932e-07	DEGs_a_leaf_vs_d_frui	9.02099	211.755	5.68951e-48
TRINITY_DN21662_c1_g1_i1	cpm	14.969	6.33072	3.74225	1.69169	0.0237148	13.1658	0.074381	1.70511	cpm_for_each_sanmple	0	0	0.0711443	15.9872	12.3754	11.1349	0	0.0522114	0.170932	2.28485	0.498951	2.33153	scaled_data	-0.58738	1.48854	-0.579377	-0.321787	anova	8.78694	1.28789	5.8383	1.84445	213.238	5.81314e-46	4.94804e-44	DEGs_a_leaf_vs_b_gall	8.78694	112.665	2.55507e-26	1.04919e-23	DEGs_a_leaf_vs_c_flow	1.28789	1.38588	0.239102	0.425257	DEGs_a_leaf_vs_d_frui	5.8383	50.4109	1.24701e-12
TRINITY_DN29595_c0_g1_i9	cpm	14.0273	6.46893	3.50684	1.84466	0.0237148	13.1958	0.0320247	0.775807	cpm_for_each_sanmple	0	0	0.0711443	7.88978	11.005	20.6927	0.0438628	0.0522114	0	1.18527	0.52329	0.618864	scaled_data	-0.538439	1.49777	-0.537154	-0.422177	anova	8.78613	0.287717	4.7004	1.73534	309.246	9.92245e-67	2.19539e-64	DEGs_a_leaf_vs_b_gall	8.78613	142.611	7.14921e-33	6.21144e-30	DEGs_a_leaf_vs_c_flow	0.287717	0.0587397	0.808499	0.936292	DEGs_a_leaf_vs_d_frui	4.7004	36.2936	1.69717e-09
TRINITY_DN1799_c0_g1_i7	cpm	50.5205	16.8936	12.6301	1.33757	0.0159865	7.21969	5.74662	37.5382	cpm_for_each_sanmple	0.0479596	0	0	8.61647	5.73089	7.31173	6.40397	4.88176	5.95412	39.6708	43.0802	29.8638	scaled_data	-0.74668	-0.320265	-0.407462	1.47441	anova	8.7525	8.426	11.1325	3.69029	403.29	4.29058e-87	2.47513e-84	DEGs_a_leaf_vs_b_gall	8.7525	197.8	6.30911e-45	1.38304e-41	DEGs_a_leaf_vs_c_flow	8.426	180.746	3.33053e-41	7.30093e-38	DEGs_a_leaf_vs_d_frui	11.1325	350.101	4.02823e-78
TRINITY_DN7707_c0_g1_i1	cpm	20.0327	8.781	5.00817	1.75333	0.0386085	18.1199	0.0545943	1.81962	cpm_for_each_sanmple	0	0.0802532	0.0355721	8.51266	14.784	31.0629	0	0.078317	0.0854658	3.44156	1.32648	0.690825	scaled_data	-0.565945	1.49319	-0.564125	-0.363119	anova	8.70549	0.339379	5.39114	2.27676	203.133	8.87572e-44	6.69853e-42	DEGs_a_leaf_vs_b_gall	8.70549	101.008	9.16138e-24	2.80815e-21	DEGs_a_leaf_vs_c_flow	0.339379	0.098278	0.753906	0.897978	DEGs_a_leaf_vs_d_frui	5.39114	42.339	7.67452e-11
TRINITY_DN2113_c1_g1_i3	cpm	21.0685	9.44113	5.26711	1.79247	0	1.29047	19.4054	0.372557	cpm_for_each_sanmple	0	0	0	0.88241	1.41196	1.57704	20.155	19.3443	18.717	0.614054	0.158204	0.345412	scaled_data	-0.55789	-0.421204	1.49752	-0.518429	anova	8.69513	12.5971	6.89393	2.43381	387.113	1.36884e-83	6.72562e-81	DEGs_a_leaf_vs_b_gall	8.69513	70.5366	4.51801e-17	4.79703e-15	DEGs_a_leaf_vs_c_flow	12.5971	220.976	5.5403e-50	1.79415e-46	DEGs_a_leaf_vs_d_frui	6.89393	32.6568	1.09957e-08
TRINITY_DN2113_c1_g1_i4	cpm	23.9837	10.8444	5.99593	1.80863	0	1.28492	22.243	0.455781	cpm_for_each_sanmple	0	0	0	1.03813	1.28737	1.52925	22.4578	20.9107	23.3607	0.542653	0.133865	0.690825	scaled_data	-0.552903	-0.434417	1.49819	-0.510874	anova	8.68565	12.7939	7.18267	2.61706	358.353	2.31724e-77	8.53177e-75	DEGs_a_leaf_vs_b_gall	8.68565	66.5436	3.42242e-16	3.11004e-14	DEGs_a_leaf_vs_c_flow	12.7939	207.917	3.91135e-47	1.11464e-43	DEGs_a_leaf_vs_d_frui	7.18267	36.3332	1.66308e-09
TRINITY_DN2113_c1_g1_i2	cpm	21.5524	9.64331	5.3881	1.78974	0	1.27388	19.8314	0.44713	cpm_for_each_sanmple	0	0	0	0.778597	1.37043	1.67262	21.0103	19.3965	19.0874	0.599774	0.194713	0.546903	scaled_data	-0.55874	-0.42664	1.49775	-0.512373	anova	8.67715	12.6285	7.15641	2.46637	389.543	4.07597e-84	2.06682e-81	DEGs_a_leaf_vs_b_gall	8.67715	70.6644	4.2347e-17	4.51642e-15	DEGs_a_leaf_vs_c_flow	12.6285	226.232	3.95494e-51	1.34174e-47	DEGs_a_leaf_vs_d_frui	7.15641	37.5797	8.77552e-10
TRINITY_DN2786_c0_g1_i7	cpm	29.6164	14.0163	7.4041	1.89305	0.0608051	28.4215	0.229421	0.904688	cpm_for_each_sanmple	0	0.0401266	0.142289	12.0423	29.7342	43.488	0.0877256	0.287162	0.313375	1.27095	0.766681	0.676433	scaled_data	-0.52391	1.49949	-0.51188	-0.463703	anova	8.67656	1.71334	3.70665	2.84943	323.213	9.40025e-70	2.354e-67	DEGs_a_leaf_vs_b_gall	8.67656	155.473	1.10338e-35	1.24777e-32	DEGs_a_leaf_vs_c_flow	1.71334	5.03259	0.0248747	0.0937541	DEGs_a_leaf_vs_d_frui	3.70665	29.9762	4.37383e-08
TRINITY_DN10741_c0_g1_i7	cpm	15.0554	6.59283	3.76386	1.75161	0	1.28037	13.6161	0.158976	cpm_for_each_sanmple	0	0	0	3.42583	0.415282	0	0.657942	34.7206	5.46981	0.299887	0.133865	0.0431766	scaled_data	-0.570902	-0.376696	1.49439	-0.546789	anova	8.67388	12.0859	5.69269	1.95003	57.6582	1.85949e-12	1.50594e-11	DEGs_a_leaf_vs_b_gall	8.67388	20.5775	5.72638e-06	6.10095e-05	DEGs_a_leaf_vs_c_flow	12.0859	36.7421	1.34837e-09	6.03224e-08	DEGs_a_leaf_vs_d_frui	5.69269	8.60863	0.00334574
TRINITY_DN3569_c0_g1_i5	cpm	12.5769	6.14225	3.14422	1.95351	0.0319731	12.3571	0.0269	0.160868	cpm_for_each_sanmple	0.0959192	0	0	20.1397	6.56145	10.3702	0	0.0522114	0.0284886	0.142803	0.109526	0.230275	scaled_data	-0.506694	1.49992	-0.50752	-0.485709	anova	8.6549	-0.0996126	2.41091	1.54167	341.894	8.48653e-74	2.60049e-71	DEGs_a_leaf_vs_b_gall	8.6549	132.893	9.5434e-31	6.86778e-28	DEGs_a_leaf_vs_c_flow	-0.0996126	0.00631733	0.93665	1	DEGs_a_leaf_vs_d_frui	2.41091	7.03511	0.0079927
TRINITY_DN54674_c0_g1_i5	cpm	19.0159	8.13636	4.75397	1.71149	0.0397013	16.873	0.0292419	2.07395	cpm_for_each_sanmple	0.0479596	0	0.0711443	12.0423	14.8256	23.7512	0.0877256	0	0	2.99887	1.26563	1.95734	scaled_data	-0.579408	1.48949	-0.580694	-0.329389	anova	8.59601	-0.272163	5.57194	2.20192	346.805	7.33781e-75	2.37086e-72	DEGs_a_leaf_vs_b_gall	8.59601	168.547	1.53678e-38	2.04648e-35	DEGs_a_leaf_vs_c_flow	-0.272163	0.0624463	0.80267	0.932392	DEGs_a_leaf_vs_d_frui	5.57194	69.4872	7.69101e-17
TRINITY_DN19316_c0_g1_i6	cpm	20.3304	7.5383	5.0826	1.48316	0.0355721	16.1693	0.67491	3.45062	cpm_for_each_sanmple	0	0	0.106716	2.85486	22.093	23.56	0.460559	0.96591	0.598261	4.09846	3.97944	2.27397	scaled_data	-0.669517	1.47071	-0.584705	-0.216491	anova	8.56301	3.98321	6.33518	2.32274	136.828	1.82521e-29	6.00211e-28	DEGs_a_leaf_vs_b_gall	8.56301	97.9872	4.21089e-23	1.18343e-20	DEGs_a_leaf_vs_c_flow	3.98321	21.9918	2.73812e-06	5.43989e-05	DEGs_a_leaf_vs_d_frui	6.33518	57.7743	2.93984e-14
TRINITY_DN4419_c0_g1_i1	cpm	10.6093	3.02129	2.65234	1.13911	0.0159865	5.93229	0.15464	4.50643	cpm_for_each_sanmple	0.0479596	0	0	6.74784	7.2259	3.82312	0.131588	0.104423	0.227909	3.413	3.68737	6.41891	scaled_data	-0.872591	1.08561	-0.826699	0.613676	anova	8.46881	3.21528	8.07141	1.43375	226.592	7.5437e-49	7.23343e-47	DEGs_a_leaf_vs_b_gall	8.46881	132.188	1.36106e-30	9.60075e-28	DEGs_a_leaf_vs_c_flow	3.21528	9.39889	0.00217117	0.0145447	DEGs_a_leaf_vs_d_frui	8.07141	119.303	8.98785e-28
TRINITY_DN3547_c0_g1_i2	cpm	11.0712	2.87675	2.76779	1.03937	0.0133755	5.85232	0.64423	4.56125	cpm_for_each_sanmple	0	0.0401266	0	3.58155	9.05314	4.92227	0.570216	0.678748	0.683726	5.55505	0.961393	7.16731	scaled_data	-0.957475	1.07222	-0.738181	0.623431	anova	8.45837	5.27746	8.09625	1.50094	103.13	3.29896e-22	6.40498e-21	DEGs_a_leaf_vs_b_gall	8.45837	80.5365	2.85382e-19	4.4441e-17	DEGs_a_leaf_vs_c_flow	5.27746	28.0729	1.16828e-07	3.3643e-06	DEGs_a_leaf_vs_d_frui	8.09625	74.1509	7.23687e-18
TRINITY_DN4419_c0_g1_i2	cpm	10.3019	2.96925	2.57548	1.15289	0.0118574	5.81556	0.0983009	4.37619	cpm_for_each_sanmple	0	0	0.0355721	6.17687	6.39534	4.87448	0.0219314	0.130528	0.142443	3.39872	3.69954	6.03033	scaled_data	-0.863391	1.09121	-0.834278	0.606455	anova	8.45312	2.54815	8.04238	1.3909	260.772	3.06036e-56	4.17687e-54	DEGs_a_leaf_vs_b_gall	8.45312	142.936	6.06964e-33	5.37174e-30	DEGs_a_leaf_vs_c_flow	2.54815	5.11332	0.0237429	0.0904541	DEGs_a_leaf_vs_d_frui	8.04238	128.209	1.01014e-29
TRINITY_DN10846_c0_g1_i1	cpm	14.6245	7.17385	3.65613	1.96214	0.0386085	14.4168	0.0970657	0.0720148	cpm_for_each_sanmple	0	0.0802532	0.0355721	8.72029	19.4767	15.0536	0.15352	0.0522114	0.0854658	0.114243	0.0730172	0.0287844	scaled_data	-0.504266	1.49999	-0.496117	-0.499609	anova	8.37182	1.23817	0.78851	1.79288	443.827	7.08947e-96	6.01288e-93	DEGs_a_leaf_vs_b_gall	8.37182	166.645	3.99966e-38	5.18094e-35	DEGs_a_leaf_vs_c_flow	1.23817	1.87287	0.171147	0.35141	DEGs_a_leaf_vs_d_frui	0.78851	0.783918	0.375945
TRINITY_DN2786_c0_g1_i3	cpm	32.0118	15.2773	8.00295	1.90896	0.0845198	30.9123	0.129531	0.885444	cpm_for_each_sanmple	0	0.0401266	0.213433	12.6133	31.1876	48.936	0.0657942	0.208845	0.113954	1.15671	0.693663	0.805962	scaled_data	-0.518313	1.49957	-0.515366	-0.465887	anova	8.34127	0.455711	3.21875	2.9636	345.102	1.71521e-74	5.46748e-72	DEGs_a_leaf_vs_b_gall	8.34127	153.564	2.88411e-35	3.16117e-32	DEGs_a_leaf_vs_c_flow	0.455711	0.352182	0.55288	0.737609	DEGs_a_leaf_vs_d_frui	3.21875	25.2516	5.03175e-07
TRINITY_DN6257_c1_g1_i1	cpm	15.2353	4.68145	3.80882	1.22911	0.0118574	5.28972	0.14733	9.78639	cpm_for_each_sanmple	0	0	0.0355721	2.02435	5.48172	8.36309	0.109657	0.104423	0.227909	12.7381	5.84138	10.7797	scaled_data	-0.811067	0.316332	-0.782129	1.27686	anova	8.32089	3.15916	9.2062	1.99117	207.269	1.13318e-44	8.96027e-43	DEGs_a_leaf_vs_b_gall	8.32089	99.9415	1.56969e-23	4.61159e-21	DEGs_a_leaf_vs_c_flow	3.15916	8.32605	0.00390804	0.0231163	DEGs_a_leaf_vs_d_frui	9.2062	124.022	8.33154e-29
TRINITY_DN32793_c0_g1_i1	cpm	14.1569	6.90888	3.53922	1.95209	0.0386085	13.9022	0.158258	0.0577717	cpm_for_each_sanmple	0	0.0802532	0.0355721	14.1186	13.5382	14.05	0	0.104423	0.370352	0.0571213	0.0730172	0.0431766	scaled_data	-0.506683	1.49996	-0.489365	-0.503909	anova	8.31867	1.80662	0.497092	1.73461	399.29	3.15451e-86	1.7696e-83	DEGs_a_leaf_vs_b_gall	8.31867	153.057	3.72224e-35	4.01799e-32	DEGs_a_leaf_vs_c_flow	1.80662	4.35158	0.0369746	0.125049	DEGs_a_leaf_vs_d_frui	0.497092	0.290069	0.590177
TRINITY_DN19316_c0_g1_i3	cpm	28.4949	10.0219	7.12373	1.40683	0.0592869	21.6306	0.827203	5.9778	cpm_for_each_sanmple	0	0	0.177861	4.0487	29.1112	31.7319	0.592148	0.835382	1.05408	7.32581	7.16786	3.43973	scaled_data	-0.7049	1.44752	-0.628276	-0.114342	anova	8.30368	3.59544	6.44846	2.82002	137.452	1.33891e-29	4.45015e-28	DEGs_a_leaf_vs_b_gall	8.30368	98.5776	3.12532e-23	8.9064e-21	DEGs_a_leaf_vs_c_flow	3.59544	20.9406	4.73745e-06	8.74164e-05	DEGs_a_leaf_vs_d_frui	6.44846	65.1849	6.81906e-16
TRINITY_DN6808_c0_g1_i1	cpm	135.286	64.955	33.8216	1.92052	0.426741	131.234	0.404289	3.2214	cpm_for_each_sanmple	0.143879	0.922912	0.213433	62.9625	145.556	185.183	0.0877256	0.469902	0.655238	4.39834	4.02812	1.23773	scaled_data	-0.514123	1.49969	-0.514468	-0.471098	anova	8.24577	-0.103836	2.89914	5.07068	226.75	6.97391e-49	6.70512e-47	DEGs_a_leaf_vs_b_gall	8.24577	99.6309	1.8362e-23	5.38347e-21	DEGs_a_leaf_vs_c_flow	-0.103836	0.0238068	0.877378	0.98037	DEGs_a_leaf_vs_d_frui	2.89914	18.6395	1.57916e-05
TRINITY_DN19316_c0_g1_i5	cpm	26.4361	9.64886	6.60903	1.45995	0.0592869	20.7099	0.705143	4.96186	cpm_for_each_sanmple	0	0	0.177861	4.98302	26.3704	30.7762	0.570216	0.861487	0.683726	5.52649	6.75409	2.60499	scaled_data	-0.678811	1.4614	-0.611875	-0.170712	anova	8.23738	3.3646	6.17654	2.70736	153.26	5.21731e-33	2.16106e-31	DEGs_a_leaf_vs_b_gall	8.23738	106.606	5.42953e-25	1.89618e-22	DEGs_a_leaf_vs_c_flow	3.3646	19.4087	1.05523e-05	0.000174957	DEGs_a_leaf_vs_d_frui	6.17654	65.7435	5.13607e-16
TRINITY_DN3927_c0_g1_i1	cpm	104.841	49.172	26.2103	1.87605	0.0118574	4.92025	99.8868	0.0225052	cpm_for_each_sanmple	0	0	0.0355721	6.12496	5.48172	3.15408	125.82	83.6165	90.2234	0	0.0243391	0.0431766	scaled_data	-0.532793	-0.432972	1.49834	-0.532577	anova	8.21136	12.5543	0.628716	4.72084	746.789	1.49921e-161	1.18677e-157	DEGs_a_leaf_vs_b_gall	8.21136	135.061	3.20193e-31	2.42679e-28	DEGs_a_leaf_vs_c_flow	12.5543	332.676	2.51208e-74	7.15884e-70	DEGs_a_leaf_vs_d_frui	0.628716	0.23178	0.630207
TRINITY_DN77116_c0_g1_i1	cpm	53.416	24.5162	13.354	1.83587	0.167914	50.0917	0.513946	2.64238	cpm_for_each_sanmple	0.191838	0.24076	0.0711443	146.895	1.0382	2.34166	0.416697	0.469902	0.655238	2.79895	2.96937	2.15883	scaled_data	-0.537851	1.49851	-0.523736	-0.436919	anova	8.2058	1.60597	3.96304	3.7075	70.8107	2.86189e-15	3.06952e-14	DEGs_a_leaf_vs_b_gall	8.2058	38.074	6.81102e-10	1.77941e-08	DEGs_a_leaf_vs_c_flow	1.60597	2.30899	0.128627	0.291497	DEGs_a_leaf_vs_d_frui	3.96304	12.5249	0.000401561
TRINITY_DN2786_c0_g1_i4	cpm	32.921	15.6583	8.23026	1.90252	0.0978954	31.7119	0.225049	0.886149	cpm_for_each_sanmple	0	0.0802532	0.213433	12.1461	33.0979	49.8918	0.131588	0.287162	0.256397	1.15671	0.839698	0.662041	scaled_data	-0.519365	1.49963	-0.511245	-0.469024	anova	8.18975	1.05259	3.03277	3.00543	333.7	5.04596e-72	1.42657e-69	DEGs_a_leaf_vs_b_gall	8.18975	153.629	2.79098e-35	3.0828e-32	DEGs_a_leaf_vs_c_flow	1.05259	2.26345	0.132459	0.296111	DEGs_a_leaf_vs_d_frui	3.03277	23.6002	1.18575e-06
TRINITY_DN2227_c0_g1_i1	cpm	11.0216	4.92168	2.75539	1.7862	0	0.911883	0	10.1097	cpm_for_each_sanmple	0	0	0	0.778597	0.332225	1.62483	0	0	0	6.58323	3.3953	20.3506	scaled_data	-0.559849	-0.37457	-0.559849	1.49427	anova	8.1844	0	11.6563	1.60413	187.371	2.2567e-40	1.43422e-38	DEGs_a_leaf_vs_b_gall	8.1844	36.9076	1.23864e-09	3.05613e-08	DEGs_a_leaf_vs_c_flow	0	0	1	1	DEGs_a_leaf_vs_d_frui	11.6563	88.6258	4.77033e-21
TRINITY_DN10846_c0_g1_i2	cpm	12.6617	6.19152	3.16543	1.95598	0.0401266	12.4525	0.12909	0.0400266	cpm_for_each_sanmple	0	0.12038	0	7.94169	17.8986	11.5172	0.197383	0.104423	0.0854658	0.0714017	0.0486781	0	scaled_data	-0.504773	1.49997	-0.490404	-0.504789	anova	8.1549	1.63054	-0.00566362	1.57594	389.484	4.1977e-84	2.121e-81	DEGs_a_leaf_vs_b_gall	8.1549	144.828	2.34143e-33	2.18056e-30	DEGs_a_leaf_vs_c_flow	1.63054	3.45103	0.0632124	0.181417	DEGs_a_leaf_vs_d_frui	-0.00566362	3.08484e-05	0.995568
TRINITY_DN9295_c0_g2_i3	cpm	62.2197	19.2447	15.5549	1.23721	0.141058	42.776	4.04755	15.2551	cpm_for_each_sanmple	0	0.280886	0.142289	51.6988	27.7408	48.8882	5.46092	3.57648	3.10526	20.9778	11.4029	13.3847	scaled_data	-0.800939	1.41447	-0.597949	-0.0155778	anova	8.15314	4.75523	6.66601	3.95287	267.656	9.91969e-58	1.45266e-55	DEGs_a_leaf_vs_b_gall	8.15314	222.769	2.25123e-50	8.91037e-47	DEGs_a_leaf_vs_c_flow	4.75523	84.6406	3.57846e-20	9.6024e-18	DEGs_a_leaf_vs_d_frui	6.66601	159.616	1.37263e-36
TRINITY_DN45948_c0_g1_i1	cpm	20.245	9.70681	5.06125	1.91787	0.0664524	19.6189	0.0956742	0.463932	cpm_for_each_sanmple	0.0479596	0.0802532	0.0711443	22.1122	17.1511	19.5935	0.175451	0.0261057	0.0854658	0.499812	0.474612	0.417373	scaled_data	-0.514566	1.49974	-0.511556	-0.473618	anova	8.1162	0.540329	2.72462	2.27613	607.327	2.59964e-131	6.85958e-128	DEGs_a_leaf_vs_b_gall	8.1162	253.678	4.09832e-57	2.91981e-53	DEGs_a_leaf_vs_c_flow	0.540329	0.479876	0.488478	0.678471	DEGs_a_leaf_vs_d_frui	2.72462	20.8295	5.02026e-06
TRINITY_DN7707_c0_g1_i4	cpm	21.2183	9.26794	5.30458	1.74716	0.0690634	19.1416	0.0510171	1.95659	cpm_for_each_sanmple	0.0959192	0.0401266	0.0711443	10.0699	15.2408	32.1142	0.0438628	0.0522114	0.0569772	3.68433	1.50902	0.676433	scaled_data	-0.564906	1.493	-0.566854	-0.361244	anova	8.07278	-0.404354	4.78396	2.3618	221.31	1.04611e-47	9.57956e-46	DEGs_a_leaf_vs_b_gall	8.07278	106.25	6.49955e-25	2.24784e-22	DEGs_a_leaf_vs_c_flow	-0.404354	0.174666	0.675998	0.839098	DEGs_a_leaf_vs_d_frui	4.78396	41.6822	1.0738e-10
TRINITY_DN3547_c0_g1_i3	cpm	20.5467	5.5412	5.13668	1.07875	0.0453486	11.9014	1.21522	7.38474	cpm_for_each_sanmple	0.0959192	0.0401266	0	7.05928	17.9402	10.7047	1.35975	0.861487	1.42443	7.68282	2.32438	12.147	scaled_data	-0.918813	1.2208	-0.707691	0.405699	anova	8.06623	4.77679	7.37622	2.36995	135.293	3.91019e-29	1.25344e-27	DEGs_a_leaf_vs_b_gall	8.06623	108.846	1.75433e-25	6.50967e-23	DEGs_a_leaf_vs_c_flow	4.77679	38.166	6.49738e-10	3.11717e-08	DEGs_a_leaf_vs_d_frui	7.37622	92.9183	5.44977e-22
TRINITY_DN9534_c0_g1_i1	cpm	165.622	45.4279	41.4054	1.09715	0.105061	28.7537	106.262	30.5009	cpm_for_each_sanmple	0.0479596	0.160506	0.106716	37.736	27.4501	21.075	89.2827	92.7013	136.802	8.82525	57.6349	25.0424	scaled_data	-0.909141	-0.278501	1.42768	-0.240041	anova	8.02386	9.90966	8.10927	5.37656	170.885	8.19632e-37	4.28894e-35	DEGs_a_leaf_vs_b_gall	8.02386	120.907	4.00402e-28	2.14483e-25	DEGs_a_leaf_vs_c_flow	9.90966	165.102	8.68927e-38	1.38722e-34	DEGs_a_leaf_vs_d_frui	8.10927	122.999	1.39548e-28
TRINITY_DN35211_c0_g1_i6	cpm	104.147	33.8891	26.0367	1.30159	0.118436	32.0833	0.337884	71.6071	cpm_for_each_sanmple	0.0479596	0.200633	0.106716	19.5168	36.877	39.8561	0.460559	0.18274	0.370352	96.9349	55.8703	62.0159	scaled_data	-0.764797	0.178424	-0.758321	1.34469	anova	8.01258	1.4672	9.17037	4.7139	441.75	1.99896e-95	1.66566e-92	DEGs_a_leaf_vs_b_gall	8.01258	200.152	1.93482e-45	4.51949e-42	DEGs_a_leaf_vs_c_flow	1.4672	5.75013	0.0164874	0.0692527	DEGs_a_leaf_vs_d_frui	9.17037	248.086	6.78906e-56
TRINITY_DN7067_c0_g1_i2	cpm	15.1673	6.98086	3.79184	1.84103	0.054595	14.2587	0.55428	0.299807	cpm_for_each_sanmple	0.0479596	0.0802532	0.0355721	12.0423	13.9119	16.8217	0.0438628	0.36548	1.2535	0.185644	0.425934	0.287844	scaled_data	-0.535355	1.49936	-0.463776	-0.500229	anova	7.95655	3.25765	2.40458	1.84839	163.728	2.87432e-35	1.37021e-33	DEGs_a_leaf_vs_b_gall	7.95655	85.5975	2.20551e-20	4.14858e-18	DEGs_a_leaf_vs_c_flow	3.25765	15.1566	9.89506e-05	0.00117602	DEGs_a_leaf_vs_d_frui	2.40458	8.15171	0.00430206
TRINITY_DN3319_c0_g1_i9	cpm	219.165	109.024	54.7914	1.9898	0	0.769128	0.0700095	218.326	cpm_for_each_sanmple	0	0	0	0.622878	0.872091	0.812414	0.0438628	0.0522114	0.113954	250.306	34.5493	370.124	scaled_data	-0.502563	-0.495508	-0.501921	1.49999	anova	7.94891	4.51212	16.0888	5.78623	390.586	2.42276e-84	1.24178e-81	DEGs_a_leaf_vs_b_gall	7.94891	34.9687	3.3504e-09	7.55725e-08	DEGs_a_leaf_vs_c_flow	4.51212	6.62168	0.0100745	0.0477764	DEGs_a_leaf_vs_d_frui	16.0888	168.632	1.4722e-38
TRINITY_DN137272_c0_g1_i1	cpm	21.3941	10.0167	5.34852	1.8728	0	0.737217	20.3667	0.290207	cpm_for_each_sanmple	0	0	0	0.570971	1.16279	0.477891	4.67139	42.5262	13.9024	0.485531	0.25556	0.12953	scaled_data	-0.533961	-0.460362	1.49931	-0.504989	anova	7.89388	12.6666	6.54805	2.45374	184.271	1.05446e-39	6.45479e-38	DEGs_a_leaf_vs_b_gall	7.89388	33.2203	8.22889e-09	1.6993e-07	DEGs_a_leaf_vs_c_flow	12.6666	104.228	1.80355e-24	8.62363e-22	DEGs_a_leaf_vs_d_frui	6.54805	20.1445	7.18076e-06
TRINITY_DN6808_c0_g1_i2	cpm	129.502	62.5876	32.3754	1.93319	0.530814	126.245	0.272213	2.45302	cpm_for_each_sanmple	0.335717	1.04329	0.213433	62.8068	140.448	175.481	0	0.104423	0.712215	3.07027	3.31011	0.978669	scaled_data	-0.5088	1.49982	-0.512932	-0.478088	anova	7.88537	-0.987076	2.20205	5.00706	165.837	1.00789e-35	4.93173e-34	DEGs_a_leaf_vs_b_gall	7.88537	66.9558	2.7766e-16	2.57909e-14	DEGs_a_leaf_vs_c_flow	-0.987076	1.57903	0.208901	0.395334	DEGs_a_leaf_vs_d_frui	2.20205	8.26442	0.00404295
TRINITY_DN19316_c0_g1_i2	cpm	44.2429	15.7737	11.0607	1.4261	0.131949	34.0323	1.38004	8.69855	cpm_for_each_sanmple	0	0.0401266	0.355721	6.07306	45.2242	50.7998	1.20623	1.25307	1.68083	10.4246	10.9648	4.70624	scaled_data	-0.692848	1.45632	-0.613723	-0.149754	anova	7.88396	3.26128	5.91611	3.45784	125.622	4.7467e-27	1.32073e-25	DEGs_a_leaf_vs_b_gall	7.88396	90.693	1.67783e-21	3.69507e-19	DEGs_a_leaf_vs_c_flow	3.26128	19.994	7.76852e-06	0.000134205	DEGs_a_leaf_vs_d_frui	5.91611	58.3667	2.17542e-14
TRINITY_DN40724_c0_g1_i2	cpm	17.8595	5.12081	4.46487	1.14691	0.0370903	9.92886	0.160559	7.73297	cpm_for_each_sanmple	0	0.0401266	0.0711443	1.45338	8.59633	19.7369	0.175451	0.078317	0.227909	13.0237	4.80697	5.36829	scaled_data	-0.864664	1.06702	-0.840553	0.6382	anova	7.85349	1.92638	7.49239	2.17562	119.133	1.18629e-25	2.9875e-24	DEGs_a_leaf_vs_b_gall	7.85349	68.965	1.00225e-16	1.00241e-14	DEGs_a_leaf_vs_c_flow	1.92638	3.82077	0.0506211	0.156098	DEGs_a_leaf_vs_d_frui	7.49239	63.9015	1.308e-15
TRINITY_DN1799_c1_g1_i3	cpm	11.3243	1.88106	2.83106	0.664436	0.0133755	3.6416	3.88207	3.78721	cpm_for_each_sanmple	0	0.0401266	0	3.94489	2.20099	4.77891	3.24585	4.09859	4.30178	3.61292	4.53924	3.20946	scaled_data	-1.49793	0.430892	0.558733	0.5083	anova	7.76855	7.86341	7.82973	1.55171	140.032	3.72025e-30	1.28819e-28	DEGs_a_leaf_vs_b_gall	7.76855	122.237	2.04872e-28	1.16767e-25	DEGs_a_leaf_vs_c_flow	7.86341	128.012	1.11551e-29	8.6856e-27	DEGs_a_leaf_vs_d_frui	7.82973	127.56	1.40109e-29
TRINITY_DN11997_c0_g2_i1	cpm	19.1247	9.15651	4.78117	1.91512	0.0917901	18.5147	0.144947	0.373224	cpm_for_each_sanmple	0.239798	0	0.0355721	2.49151	18.0232	35.0294	0.109657	0.18274	0.142443	0.628335	0.304238	0.187098	scaled_data	-0.512136	1.49987	-0.506331	-0.4814	anova	7.71232	0.738774	2.0901	2.19825	155.629	1.60823e-33	6.88355e-32	DEGs_a_leaf_vs_b_gall	7.71232	68.1514	1.51411e-16	1.47156e-14	DEGs_a_leaf_vs_c_flow	0.738774	0.661848	0.415908	0.60862	DEGs_a_leaf_vs_d_frui	2.0901	6.0641	0.0137957
TRINITY_DN5681_c0_g1_i3	cpm	123.556	52.9088	30.8891	1.71286	0.528053	109.844	1.03667	12.1479	cpm_for_each_sanmple	0.239798	0.561773	0.782587	21.3336	82.0596	226.138	0.745668	0.626536	1.7378	12.6095	16.6236	7.21049	scaled_data	-0.573837	1.49228	-0.564224	-0.354217	anova	7.67505	0.9474	4.4988	4.94108	162.418	5.51066e-35	2.58631e-33	DEGs_a_leaf_vs_b_gall	7.67505	89.3619	3.28806e-21	6.97022e-19	DEGs_a_leaf_vs_c_flow	0.9474	2.11397	0.14596	0.316152	DEGs_a_leaf_vs_d_frui	4.4988	40.0772	2.44124e-10
TRINITY_DN5681_c0_g1_i1	cpm	111.867	48.3154	27.9667	1.72761	0.487121	100.142	1.15758	10.0796	cpm_for_each_sanmple	0.191838	0.842659	0.426866	19.3092	75.2906	205.827	0.636011	0.757065	2.07967	9.66779	14.2384	6.33256	scaled_data	-0.568753	1.49384	-0.554876	-0.370215	anova	7.66362	1.22739	4.35161	4.79665	147.82	7.77933e-32	3.00804e-30	DEGs_a_leaf_vs_b_gall	7.66362	82.7676	9.22908e-20	1.5581e-17	DEGs_a_leaf_vs_c_flow	1.22739	3.28557	0.0698912	0.194145	DEGs_a_leaf_vs_d_frui	4.35161	35.198	2.9783e-09
TRINITY_DN9295_c0_g2_i5	cpm	62.0571	17.1893	15.5143	1.10797	0.180334	38.2422	4.48938	19.1452	cpm_for_each_sanmple	0.0959192	0.160506	0.284577	46.0929	24.6677	43.9659	6.14079	3.99417	3.33317	26.7328	14.5548	16.148	scaled_data	-0.892061	1.32221	-0.64138	0.211231	anova	7.65345	4.56655	6.65567	3.95333	250.568	4.9314e-54	6.15294e-52	DEGs_a_leaf_vs_b_gall	7.65345	212.259	4.41571e-48	1.25837e-44	DEGs_a_leaf_vs_c_flow	4.56655	84.7862	3.32441e-20	8.9544e-18	DEGs_a_leaf_vs_d_frui	6.65567	169.093	1.16762e-38
TRINITY_DN86044_c0_g1_i1	cpm	35.6737	14.3984	8.91842	1.61446	0.144337	30.2393	0.229536	5.0605	cpm_for_each_sanmple	0.143879	0.0401266	0.249005	19.2573	32.2259	39.2348	0.285108	0.261057	0.142443	6.8974	3.57784	4.70624	scaled_data	-0.609377	1.48078	-0.60346	-0.26794	anova	7.64862	0.645313	5.06935	3.13509	383.237	9.4629e-83	4.46473e-80	DEGs_a_leaf_vs_b_gall	7.64862	204.708	1.96074e-46	4.90144e-43	DEGs_a_leaf_vs_c_flow	0.645313	1.1306	0.287647	0.48226	DEGs_a_leaf_vs_d_frui	5.06935	98.1187	3.9404e-23
TRINITY_DN9295_c0_g2_i1	cpm	43.0484	11.4764	10.7621	1.06638	0.129201	26.4212	4.76832	11.7297	cpm_for_each_sanmple	0	0.280886	0.106716	31.8187	17.8156	29.6292	6.73294	3.49816	4.07387	14.7944	9.68695	10.7078	scaled_data	-0.926498	1.36445	-0.522268	0.0843137	anova	7.58791	5.12136	6.41702	3.42421	224.515	2.12133e-48	1.99383e-46	DEGs_a_leaf_vs_b_gall	7.58791	204.47	2.21011e-46	5.42956e-43	DEGs_a_leaf_vs_c_flow	5.12136	99.3734	2.09107e-23	8.59759e-21	DEGs_a_leaf_vs_d_frui	6.41702	153.087	3.66606e-35
TRINITY_DN5681_c0_g1_i2	cpm	154.119	64.5514	38.5298	1.67536	0.695162	134.694	1.60652	17.1231	cpm_for_each_sanmple	0.383677	1.2038	0.49801	24.0846	96.1792	283.819	0.94305	0.913699	2.96281	18.0646	23.6332	9.67155	scaled_data	-0.586116	1.48974	-0.571998	-0.331622	anova	7.58765	1.19723	4.61227	5.26182	134.19	6.7601e-29	2.13624e-27	DEGs_a_leaf_vs_b_gall	7.58765	76.8111	1.88117e-18	2.52872e-16	DEGs_a_leaf_vs_c_flow	1.19723	3.05526	0.0804764	0.213795	DEGs_a_leaf_vs_d_frui	4.61227	36.7367	1.35211e-09
TRINITY_DN69936_c1_g1_i1	cpm	21.0073	10.0552	5.25182	1.91461	0	0.593238	20.3295	0.0845358	cpm_for_each_sanmple	0	0	0	0.72669	0.622922	0.430102	3.20198	28.5857	29.2008	0.128523	0.0243391	0.100745	scaled_data	-0.522299	-0.463301	1.49949	-0.513891	anova	7.57128	12.6637	4.78572	2.42444	221.507	9.48278e-48	8.70047e-46	DEGs_a_leaf_vs_b_gall	7.57128	29.9566	4.4182e-08	7.74724e-07	DEGs_a_leaf_vs_c_flow	12.6637	108.474	2.11566e-25	1.10829e-22	DEGs_a_leaf_vs_d_frui	4.78572	8.28181	0.00400443
TRINITY_DN19316_c0_g1_i1	cpm	42.6983	15.7651	10.6746	1.47689	0.166003	33.7863	1.08559	7.66031	cpm_for_each_sanmple	0	0	0.49801	6.48831	45.2657	49.605	0.921119	1.25307	1.08257	8.86809	10.0399	4.07299	scaled_data	-0.66657	1.46601	-0.608239	-0.191197	anova	7.55798	2.60095	5.41736	3.40459	108.793	1.99591e-23	4.2523e-22	DEGs_a_leaf_vs_b_gall	7.55798	74.4042	6.36534e-18	7.83234e-16	DEGs_a_leaf_vs_c_flow	2.60095	11.8797	0.000567489	0.00495316	DEGs_a_leaf_vs_d_frui	5.41736	44.7892	2.1943e-11
TRINITY_DN3319_c0_g1_i5	cpm	134.33	66.728	33.5825	1.98699	0	0.5878	0.0684209	133.674	cpm_for_each_sanmple	0	0	0	0.570971	0.332225	0.860203	0.0438628	0.104423	0.0569772	156.084	20.9803	223.957	scaled_data	-0.503274	-0.494465	-0.502249	1.49999	anova	7.55289	4.50037	15.381	5.08632	348.983	2.47738e-75	8.22837e-73	DEGs_a_leaf_vs_b_gall	7.55289	29.4686	5.68311e-08	9.72703e-07	DEGs_a_leaf_vs_c_flow	4.50037	6.54875	0.0104958	0.0493352	DEGs_a_leaf_vs_d_frui	15.381	151.803	6.99508e-35
TRINITY_DN1821_c0_g1_i1	cpm	64.1668	20.797	16.0417	1.29644	0.246361	46.6338	9.80691	7.47969	cpm_for_each_sanmple	0.191838	0.12038	0.426866	10.5889	85.2988	44.0137	9.40857	10.1551	9.85706	16.1653	3.3953	2.87844	scaled_data	-0.759499	1.47098	-0.299792	-0.411693	anova	7.52468	5.2752	4.8843	3.99776	88.8931	3.7869e-19	5.7275e-18	DEGs_a_leaf_vs_b_gall	7.52468	78.2051	9.28761e-19	1.32554e-16	DEGs_a_leaf_vs_c_flow	5.2752	45.7074	1.373e-11	9.15473e-10	DEGs_a_leaf_vs_d_frui	4.8843	40.3691	2.10242e-10
TRINITY_DN135327_c0_g1_i1	cpm	39.4127	16.1359	9.85318	1.63763	0.192827	33.7938	0.196996	5.22904	cpm_for_each_sanmple	0.431637	0.0401266	0.106716	4.56777	26.0382	70.7756	0.0877256	0.104423	0.39884	8.01127	5.80487	1.87098	scaled_data	-0.598687	1.48369	-0.598428	-0.286574	anova	7.47915	0.0564467	4.78774	3.28002	110.341	9.26603e-24	2.02967e-22	DEGs_a_leaf_vs_b_gall	7.47915	57.2495	3.83885e-14	2.40013e-12	DEGs_a_leaf_vs_c_flow	0.0564467	0.0042806	0.947835	1	DEGs_a_leaf_vs_d_frui	4.78774	28.7795	8.11072e-08
TRINITY_DN3606_c0_g2_i1	cpm	154.945	74.3757	38.7362	1.92006	0.835265	150.297	2.02409	1.78823	cpm_for_each_sanmple	0.287758	1.36431	0.853732	136.566	150.457	163.869	0.175451	0.939805	4.95702	2.11349	2.05665	1.19455	scaled_data	-0.509587	1.49996	-0.493603	-0.496774	anova	7.47825	1.26096	1.08788	5.26684	154.121	3.40111e-33	1.42367e-31	DEGs_a_leaf_vs_b_gall	7.47825	68.6396	1.18207e-16	1.16801e-14	DEGs_a_leaf_vs_c_flow	1.26096	3.14506	0.0761571	0.205828	DEGs_a_leaf_vs_d_frui	1.08788	2.37535	0.123264
TRINITY_DN3502_c0_g2_i1	cpm	20.2756	4.39911	5.06889	0.867864	0.051984	10.1212	3.13279	6.96959	cpm_for_each_sanmple	0	0.12038	0.0355721	13.5476	8.59633	8.21972	2.69756	3.36763	3.33317	4.58399	6.9123	9.41249	scaled_data	-1.14044	1.14849	-0.440113	0.432064	anova	7.46876	5.77792	6.93198	2.35313	184.933	7.5876e-40	4.68635e-38	DEGs_a_leaf_vs_b_gall	7.46876	173.948	1.01609e-39	1.47735e-36	DEGs_a_leaf_vs_c_flow	5.77792	100.427	1.22817e-23	5.27107e-21	DEGs_a_leaf_vs_d_frui	6.93198	150.512	1.33972e-34
TRINITY_DN7707_c0_g1_i5	cpm	16.2665	7.20256	4.06662	1.77114	0.0906972	14.8376	0.0684209	1.26974	cpm_for_each_sanmple	0.191838	0.0802532	0	8.0455	12.3339	24.1335	0.0438628	0.104423	0.0569772	2.35626	0.949224	0.503726	scaled_data	-0.552015	1.49544	-0.555108	-0.388318	anova	7.41374	-0.297511	3.86933	1.96381	200.578	3.16434e-43	2.31339e-41	DEGs_a_leaf_vs_b_gall	7.41374	94.7504	2.15971e-22	5.39882e-20	DEGs_a_leaf_vs_c_flow	-0.297511	0.108224	0.742175	0.889815	DEGs_a_leaf_vs_d_frui	3.86933	28.6876	8.50453e-08
TRINITY_DN9534_c0_g1_i4	cpm	194.957	52.8414	48.7392	1.08416	0.199782	34.1051	123.978	36.6743	cpm_for_each_sanmple	0.0959192	0.36114	0.142289	42.8747	32.392	27.0486	103.56	108.808	159.565	11.31	69.5976	29.1154	scaled_data	-0.918588	-0.276945	1.42386	-0.228323	anova	7.37865	9.24066	7.48368	5.61113	162.077	6.53087e-35	3.04606e-33	DEGs_a_leaf_vs_b_gall	7.37865	113.374	1.78722e-26	7.40282e-24	DEGs_a_leaf_vs_c_flow	9.24066	156.738	5.83945e-36	8.00049e-33	DEGs_a_leaf_vs_d_frui	7.48368	115.884	5.03807e-27
TRINITY_DN7799_c0_g1_i1	cpm	81.3406	38.763	20.3351	1.90621	0.48048	78.4645	0.194287	2.20136	cpm_for_each_sanmple	1.10307	0.160506	0.177861	0.155719	16.985	218.253	0.416697	0.0522114	0.113954	4.18414	1.80109	0.618864	scaled_data	-0.512207	1.49961	-0.51959	-0.467812	anova	7.35497	-1.26659	2.20133	4.32925	59.6777	6.88804e-13	5.83197e-12	DEGs_a_leaf_vs_b_gall	7.35497	24.0013	9.62701e-07	1.24296e-05	DEGs_a_leaf_vs_c_flow	-1.26659	1.12188	0.289514	0.48417	DEGs_a_leaf_vs_d_frui	2.20133	3.35569	0.0669733
TRINITY_DN4131_c0_g1_i13	cpm	49.6591	17.5027	12.4148	1.40983	0.251125	37.5822	11.0674	0.758478	cpm_for_each_sanmple	0.575515	0	0.177861	7.37072	36.1295	69.2463	9.69368	12.4263	11.0821	0.728297	0.827528	0.719609	scaled_data	-0.694957	1.43791	-0.0769842	-0.66597	anova	7.26216	5.49844	1.63752	3.61926	140.047	3.69328e-30	1.27916e-28	DEGs_a_leaf_vs_b_gall	7.26216	87.3474	9.10392e-21	1.81173e-18	DEGs_a_leaf_vs_c_flow	5.49844	56.9342	4.50651e-14	4.69046e-12	DEGs_a_leaf_vs_d_frui	1.63752	5.98215	0.0144513
TRINITY_DN6765_c0_g1_i1	cpm	142.812	41.8085	35.7029	1.17101	0.542521	84.3333	56.8243	1.11159	cpm_for_each_sanmple	0.287758	0.521646	0.818159	111.962	72.5082	68.5295	69.3032	50.1751	50.9946	1.21383	0.365086	1.75585	scaled_data	-0.840988	1.16317	0.505194	-0.827377	anova	7.24785	6.67845	1.00223	5.15471	265.152	3.45455e-57	4.94209e-55	DEGs_a_leaf_vs_b_gall	7.24785	150.433	1.39394e-34	1.43872e-31	DEGs_a_leaf_vs_c_flow	6.67845	133.579	6.75342e-31	5.79688e-28	DEGs_a_leaf_vs_d_frui	1.00223	4.06482	0.0437854
TRINITY_DN9295_c0_g2_i4	cpm	71.8171	18.9071	17.9543	1.05307	0.266798	42.095	5.89608	23.5592	cpm_for_each_sanmple	0.0479596	0.36114	0.391294	52.166	27.9069	46.212	8.59711	4.33354	4.7576	33.6445	16.0638	20.9694	scaled_data	-0.935493	1.27681	-0.63776	0.296447	anova	7.2306	4.3975	6.39353	4.16569	205.849	2.29784e-44	1.78817e-42	DEGs_a_leaf_vs_b_gall	7.2306	177.831	1.44216e-40	2.30888e-37	DEGs_a_leaf_vs_c_flow	4.3975	76.7967	1.89492e-18	3.959e-16	DEGs_a_leaf_vs_d_frui	6.39353	146.784	8.75036e-34
TRINITY_DN19847_c0_g1_i2	cpm	33.2476	15.8677	8.31191	1.90903	0.205567	32.1105	0.203628	0.727891	cpm_for_each_sanmple	0.0959192	0.200633	0.320149	23.6693	31.2292	41.4331	0.30704	0.104423	0.19942	1.02818	0.450273	0.705217	scaled_data	-0.510871	1.49982	-0.510994	-0.477954	anova	7.215	-0.0398828	1.75285	3.01747	478.677	1.99242e-103	2.15073e-100	DEGs_a_leaf_vs_b_gall	7.215	198.158	5.27068e-45	1.17345e-41	DEGs_a_leaf_vs_c_flow	-0.0398828	0.0048282	0.944603	1	DEGs_a_leaf_vs_d_frui	1.75285	12.4588	0.000416021
TRINITY_DN20233_c0_g1_i1	cpm	12.1037	5.20007	3.02592	1.71851	0.0758035	10.8153	0.738675	0.473895	cpm_for_each_sanmple	0.191838	0	0.0355721	0.778597	12.7907	18.8767	0.78953	0.913699	0.512795	0.642615	0.462442	0.316628	scaled_data	-0.567323	1.49794	-0.439849	-0.490768	anova	7.19901	3.33384	2.69503	1.52895	92.5855	6.09744e-20	9.84824e-19	DEGs_a_leaf_vs_b_gall	7.19901	55.8887	7.66903e-14	4.49504e-12	DEGs_a_leaf_vs_c_flow	3.33384	13.825	0.000200649	0.00211152	DEGs_a_leaf_vs_d_frui	2.69503	9.13707	0.00250482
TRINITY_DN4131_c0_g1_i10	cpm	94.3058	44.2533	23.5764	1.87701	0.623933	89.913	3.70206	0.0667375	cpm_for_each_sanmple	1.58267	0.0401266	0.249005	14.0147	92.5247	163.2	4.21083	3.73311	3.16223	0.0142803	0.0851867	0.100745	scaled_data	-0.518662	1.49902	-0.449105	-0.531253	anova	7.18864	2.58792	-3.13512	4.54647	147.604	8.66229e-32	3.33587e-30	DEGs_a_leaf_vs_b_gall	7.18864	53.635	2.41417e-13	1.29271e-11	DEGs_a_leaf_vs_c_flow	2.58792	10.1862	0.00141498	0.0103596	DEGs_a_leaf_vs_d_frui	-3.13512	12.8968	0.000329136
TRINITY_DN9156_c1_g1_i1	cpm	18.5831	8.96773	4.64577	1.9303	0.125177	18.0966	0.0642877	0.297083	cpm_for_each_sanmple	0.143879	0.160506	0.0711443	14.43	22.799	17.0607	0.0219314	0	0.170932	0.242766	0.389425	0.259059	scaled_data	-0.504096	1.49991	-0.510886	-0.484927	anova	7.17103	-0.999174	1.26481	2.15268	505.412	3.20429e-109	4.34831e-106	DEGs_a_leaf_vs_b_gall	7.17103	190.101	3.02206e-43	5.81901e-40	DEGs_a_leaf_vs_c_flow	-0.999174	1.68001	0.194923	0.377763	DEGs_a_leaf_vs_d_frui	1.26481	4.81386	0.0282317
TRINITY_DN1702_c5_g1_i3	cpm	43.2231	12.9266	10.8058	1.19627	0.186086	26.3965	16.4777	0.162867	cpm_for_each_sanmple	0.335717	0.0802532	0.142289	33.4797	30.274	15.4359	3.99152	21.5111	23.9304	0.228485	0.0730172	0.187098	scaled_data	-0.821538	1.2061	0.438776	-0.823335	anova	7.16815	6.4878	-0.157523	3.42138	196.434	2.48635e-42	1.73409e-40	DEGs_a_leaf_vs_b_gall	7.16815	98.2379	3.71029e-23	1.04895e-20	DEGs_a_leaf_vs_c_flow	6.4878	84.2147	4.43869e-20	1.16261e-17	DEGs_a_leaf_vs_d_frui	-0.157523	0.0521844	0.819305
TRINITY_DN9156_c2_g1_i1	cpm	108.862	51.7561	27.2155	1.90172	0.748343	104.836	0.5778	2.69948	cpm_for_each_sanmple	0.623475	1.12355	0.49801	79.0535	130.606	104.849	0.109657	0.313268	1.31048	3.37016	3.34662	1.38165	scaled_data	-0.511381	1.49974	-0.514676	-0.473683	anova	7.12506	-0.392439	1.8478	4.75498	242.843	2.31037e-52	2.6336e-50	DEGs_a_leaf_vs_b_gall	7.12506	102.348	4.65835e-24	1.47175e-21	DEGs_a_leaf_vs_c_flow	-0.392439	0.441257	0.506516	0.695612	DEGs_a_leaf_vs_d_frui	1.8478	10.2378	0.00137595
TRINITY_DN6033_c0_g1_i2	cpm	22.3054	10.7415	5.57634	1.92627	0	0.42785	21.6865	0.191022	cpm_for_each_sanmple	0	0	0	0.259532	0.498338	0.52568	21.6902	20.493	22.8763	0.185644	0.0851867	0.302236	scaled_data	-0.519139	-0.479307	1.4998	-0.501355	anova	7.11942	12.7573	5.93258	2.51708	558.382	1.05935e-120	2.12598e-117	DEGs_a_leaf_vs_b_gall	7.11942	34.0006	5.50954e-09	1.18658e-07	DEGs_a_leaf_vs_c_flow	12.7573	260.1	1.63199e-58	9.68911e-55	DEGs_a_leaf_vs_d_frui	5.93258	19.8331	8.45048e-06
TRINITY_DN17519_c0_g1_i2	cpm	14.7806	5.53649	3.69516	1.49831	0.0854752	11.8766	0.53139	2.28715	cpm_for_each_sanmple	0.0959192	0.160506	0	2.28388	16.2375	17.1085	0.328971	0.496008	0.769192	3.69861	1.75241	1.41043	scaled_data	-0.651981	1.47774	-0.57144	-0.254315	anova	7.11334	2.62983	4.7371	1.85251	109.562	1.36361e-23	2.94747e-22	DEGs_a_leaf_vs_b_gall	7.11334	74.6288	5.68081e-18	7.05093e-16	DEGs_a_leaf_vs_c_flow	2.62983	11.0777	0.000873734	0.0070341	DEGs_a_leaf_vs_d_frui	4.7371	36.7933	1.3134e-09
TRINITY_DN17445_c0_g1_i2	cpm	10.6766	5.05572	2.66915	1.89413	0	0.42236	0.00731047	10.2469	cpm_for_each_sanmple	0	0	0	0.0519065	0.498338	0.716836	0.0219314	0	0	9.86771	3.12757	17.7456	scaled_data	-0.527948	-0.444407	-0.526502	1.49886	anova	7.10013	1.86629	11.6757	1.57238	200.416	3.43035e-43	2.49634e-41	DEGs_a_leaf_vs_b_gall	7.10013	24.6037	7.04161e-07	9.40444e-06	DEGs_a_leaf_vs_c_flow	1.86629	0.93501	0.333564	0.533541	DEGs_a_leaf_vs_d_frui	11.6757	92.1487	8.04036e-22
TRINITY_DN74_c0_g1_i3	cpm	12.2433	5.83719	3.06082	1.90706	0	0.432019	0	11.8113	cpm_for_each_sanmple	0	0	0	0.467158	0.207641	0.621258	0	0	0	7.81134	13.5325	14.0899	scaled_data	-0.524366	-0.450355	-0.524366	1.49909	anova	7.09783	0	11.881	1.75861	425.317	7.26071e-92	5.17282e-89	DEGs_a_leaf_vs_b_gall	7.09783	31.9366	1.5929e-08	3.0977e-07	DEGs_a_leaf_vs_c_flow	0	0	1	1	DEGs_a_leaf_vs_d_frui	11.881	184.724	4.50913e-42
TRINITY_DN11997_c0_g1_i1	cpm	217.886	98.8923	54.4714	1.81549	1.49625	202.705	3.48804	10.1966	cpm_for_each_sanmple	2.92554	0.922912	0.640299	29.7943	195.099	383.22	4.34242	2.84552	3.27619	18.2217	8.32396	4.0442	scaled_data	-0.535686	1.49894	-0.515545	-0.447707	anova	7.08817	1.22908	2.7753	5.7623	123.611	1.28696e-26	3.47237e-25	DEGs_a_leaf_vs_b_gall	7.08817	65.009	7.45579e-16	6.41909e-14	DEGs_a_leaf_vs_c_flow	1.22908	3.11935	0.0773676	0.208024	DEGs_a_leaf_vs_d_frui	2.7753	14.5951	0.000133264
TRINITY_DN3294_c0_g2_i1	cpm	12.5635	5.51115	3.14088	1.75465	0.0787351	11.3942	0.271377	0.819209	cpm_for_each_sanmple	0	0.200633	0.0355721	5.76162	14.0365	14.3845	0.0877256	0.156634	0.569772	1.07103	0.839698	0.546903	scaled_data	-0.555627	1.49757	-0.520673	-0.421268	anova	7.08714	1.67434	3.29378	1.58226	176.808	4.31339e-38	2.42353e-36	DEGs_a_leaf_vs_b_gall	7.08714	95.7005	1.3365e-22	3.46877e-20	DEGs_a_leaf_vs_c_flow	1.67434	4.84292	0.0277599	0.101398	DEGs_a_leaf_vs_d_frui	3.29378	21.9852	2.74759e-06
TRINITY_DN57642_c0_g1_i2	cpm	15.4912	5.96814	3.87281	1.54104	0.0890743	12.7501	0.709509	1.9425	cpm_for_each_sanmple	0	0.160506	0.106716	2.64723	12.0432	23.56	0.614079	0.574325	0.940124	2.25629	1.95929	1.61192	scaled_data	-0.633988	1.48745	-0.53003	-0.323434	anova	7.05087	2.88492	4.33782	1.91205	127.383	1.98108e-27	5.70379e-26	DEGs_a_leaf_vs_b_gall	7.05087	87.7603	7.38864e-21	1.48072e-18	DEGs_a_leaf_vs_c_flow	2.88492	15.9073	6.65207e-05	0.000840955	DEGs_a_leaf_vs_d_frui	4.33782	36.9764	1.19566e-09
TRINITY_DN8591_c0_g1_i8	cpm	18.9646	9.08883	4.74115	1.91701	0.14007	18.3742	0.243486	0.206801	cpm_for_each_sanmple	0.143879	0.24076	0.0355721	20.2435	16.5282	18.351	0.0657942	0.208845	0.455818	0.357008	0.133865	0.12953	scaled_data	-0.506235	1.49998	-0.494856	-0.498893	anova	7.03634	0.771015	0.575848	2.17691	351.965	5.59953e-76	1.91795e-73	DEGs_a_leaf_vs_b_gall	7.03634	140.217	2.38654e-32	2.00031e-29	DEGs_a_leaf_vs_c_flow	0.771015	1.40115	0.236531	0.423721	DEGs_a_leaf_vs_d_frui	0.575848	0.841843	0.35887
TRINITY_DN19166_c0_g1_i1	cpm	15.646	7.26263	3.91149	1.85674	0.11593	14.8038	0.303238	0.423016	cpm_for_each_sanmple	0.191838	0.12038	0.0355721	11.9385	13.7873	18.6855	0.482491	0.313268	0.113954	0.485531	0.438103	0.345412	scaled_data	-0.522615	1.49977	-0.496825	-0.480333	anova	7.0357	1.47646	1.91771	1.89496	381.988	1.76384e-82	8.21325e-80	DEGs_a_leaf_vs_b_gall	7.0357	174.668	7.07543e-40	1.06122e-36	DEGs_a_leaf_vs_c_flow	1.47646	5.74449	0.0165404	0.0694112	DEGs_a_leaf_vs_d_frui	1.91771	11.0551	0.000884412
TRINITY_DN2729_c7_g1_i1	cpm	4893.9	2446.08	1223.47	1.99929	0	0.403737	0.896689	4892.6	cpm_for_each_sanmple	0	0	0	0	0.207641	1.00357	0.0438628	2.53225	0.113954	4037.61	814.519	9825.66	scaled_data	-0.500177	-0.500012	-0.499811	1.5	anova	7.02222	8.16505	20.5748	10.2572	167.118	5.33069e-36	2.6558e-34	DEGs_a_leaf_vs_b_gall	7.02222	13.0261	0.000307174	0.00202043	DEGs_a_leaf_vs_c_flow	8.16505	17.8909	2.33935e-05	0.000345957	DEGs_a_leaf_vs_d_frui	20.5748	74.9416	4.84842e-18
TRINITY_DN115126_c0_g1_i1	cpm	10.966	4.40323	2.74149	1.60614	0.0705815	9.2852	0.208358	1.40184	cpm_for_each_sanmple	0.0959192	0.0802532	0.0355721	1.66101	9.46842	16.7262	0.30704	0.261057	0.0569772	2.62758	1.13177	0.446158	scaled_data	-0.60658	1.48611	-0.57529	-0.304244	anova	7.01471	1.5759	4.28893	1.39814	92.3522	6.84336e-20	1.10131e-18	DEGs_a_leaf_vs_b_gall	7.01471	54.7873	1.34308e-13	7.52548e-12	DEGs_a_leaf_vs_c_flow	1.5759	2.93038	0.0869272	0.225608	DEGs_a_leaf_vs_d_frui	4.28893	23.2432	1.42752e-06
TRINITY_DN980_c0_g1_i8	cpm	11.0371	4.28968	2.75928	1.55464	0.0705815	9.11569	0.275469	1.57537	cpm_for_each_sanmple	0.0959192	0.0802532	0.0355721	11.0561	7.64118	8.64982	0.197383	0.287162	0.341863	1.75648	0.997902	1.97173	scaled_data	-0.626783	1.48179	-0.57902	-0.27599	anova	7.00004	1.95112	4.46824	1.40126	258.248	1.07615e-55	1.44115e-53	DEGs_a_leaf_vs_b_gall	7.00004	155.125	1.31465e-35	1.47497e-32	DEGs_a_leaf_vs_c_flow	1.95112	8.00811	0.00465684	0.0264687	DEGs_a_leaf_vs_d_frui	4.46824	59.7279	1.08922e-14
TRINITY_DN11997_c0_g1_i2	cpm	211.221	95.7525	52.8053	1.81331	1.54463	196.315	2.94519	10.4161	cpm_for_each_sanmple	3.02146	1.04329	0.569154	29.4829	196.553	362.91	2.96074	2.7411	3.13375	18.6644	8.32396	4.26009	scaled_data	-0.535345	1.49876	-0.520719	-0.442695	anova	6.99626	0.93901	2.76031	5.71738	125.873	4.19155e-27	1.17268e-25	DEGs_a_leaf_vs_b_gall	6.99626	64.8033	8.27603e-16	7.04442e-14	DEGs_a_leaf_vs_c_flow	0.93901	1.86392	0.172173	0.352419	DEGs_a_leaf_vs_d_frui	2.76031	14.6749	0.000127739
TRINITY_DN21157_c0_g5_i1	cpm	11.6561	3.32787	2.91402	1.14202	0.0453486	5.75358	0.0189924	5.83817	cpm_for_each_sanmple	0.0959192	0.0401266	0	0	11.6694	5.59132	0	0	0.0569772	9.21082	2.44608	5.85762	scaled_data	-0.862014	0.853264	-0.869934	0.878684	anova	6.97769	-1.14336	6.99727	1.59371	61.3031	3.096e-13	2.71389e-12	DEGs_a_leaf_vs_b_gall	6.97769	27.4155	1.64113e-07	2.53212e-06	DEGs_a_leaf_vs_c_flow	-1.14336	0.6269	0.428495	0.620903	DEGs_a_leaf_vs_d_frui	6.99727	27.5675	1.51707e-07
TRINITY_DN2313_c0_g1_i3	cpm	21.1886	10.3311	5.29716	1.95031	0	0.389894	0.00731047	20.7914	cpm_for_each_sanmple	0	0	0	0	0.166113	1.00357	0.0219314	0	0	23.077	3.2736	36.0236	scaled_data	-0.512738	-0.474998	-0.512031	1.49977	anova	6.97189	1.85751	12.6965	2.49605	158.424	4.01021e-34	1.78064e-32	DEGs_a_leaf_vs_b_gall	6.97189	18.6105	1.60336e-05	0.00015186	DEGs_a_leaf_vs_c_flow	1.85751	0.91436	0.33896	0.537509	DEGs_a_leaf_vs_d_frui	12.6965	70.463	4.68981e-17
TRINITY_DN9385_c0_g1_i1	cpm	11.0781	5.26897	2.76953	1.90248	0	0.393832	0.0160124	10.6683	cpm_for_each_sanmple	0	0	0	1.03813	0	0.143367	0.0219314	0.0261057	0	9.73919	1.88628	20.3793	scaled_data	-0.52563	-0.450884	-0.522591	1.4991	anova	6.95847	2.65507	11.7339	1.62005	117.777	2.3241e-25	5.72341e-24	DEGs_a_leaf_vs_b_gall	6.95847	17.6098	2.7119e-05	0.000241758	DEGs_a_leaf_vs_c_flow	2.65507	1.75433	0.185334	0.365855	DEGs_a_leaf_vs_d_frui	11.7339	56.4845	5.66425e-14
TRINITY_DN60490_c0_g1_i1	cpm	16.6781	7.26043	4.16952	1.74131	0.117344	15.0391	0.351357	1.17028	cpm_for_each_sanmple	0	0.280886	0.0711443	44.5876	0.290697	0.238945	0.372834	0.339374	0.341863	0.199925	0.547629	2.7633	scaled_data	-0.558118	1.4971	-0.525887	-0.413093	anova	6.94718	1.54092	3.26689	1.97447	35.6376	8.93282e-08	4.12089e-07	DEGs_a_leaf_vs_b_gall	6.94718	20.2947	6.63828e-06	6.95712e-05	DEGs_a_leaf_vs_c_flow	1.54092	1.458	0.227249	0.413848	DEGs_a_leaf_vs_d_frui	3.26689	6.06298	0.0138045
TRINITY_DN2669_c0_g1_i7	cpm	48.0197	22.7104	12.0049	1.89176	0.387282	46.0668	1.12044	0.445095	cpm_for_each_sanmple	0.239798	0.601899	0.320149	41.7847	46.4285	49.9874	0.0877256	0.652642	2.62095	0.499812	0.547629	0.287844	scaled_data	-0.511556	1.49984	-0.479273	-0.50901	anova	6.87591	1.50749	0.194378	3.55836	172.727	3.2805e-37	1.75462e-35	DEGs_a_leaf_vs_b_gall	6.87591	74.5507	5.91019e-18	7.31652e-16	DEGs_a_leaf_vs_c_flow	1.50749	5.01231	0.0251677	0.0944904	DEGs_a_leaf_vs_d_frui	0.194378	0.0844933	0.771298
TRINITY_DN2729_c7_g1_i2	cpm	2124.5	1061.82	531.124	1.9992	0	0.364296	0.275081	2123.86	cpm_for_each_sanmple	0	0	0	0	0.0415282	1.05136	0.0657942	0.730959	0.0284886	2059.28	341.818	3970.47	scaled_data	-0.500201	-0.499858	-0.499942	1.5	anova	6.87176	6.47057	19.3709	9.054	177.021	3.87851e-38	2.18608e-36	DEGs_a_leaf_vs_b_gall	6.87176	13.2085	0.000278688	0.00185698	DEGs_a_leaf_vs_c_flow	6.47057	11.7176	0.000619107	0.00531663	DEGs_a_leaf_vs_d_frui	19.3709	76.925	1.77578e-18
TRINITY_DN38131_c0_g1_i2	cpm	23.0683	11.2731	5.76709	1.95473	0	0.361325	22.675	0.0320254	cpm_for_each_sanmple	0	0	0	0.519065	0.373753	0.191156	4.23276	30.5175	33.2747	0.0285607	0.0243391	0.0431766	scaled_data	-0.511578	-0.479527	1.49984	-0.508738	anova	6.8566	12.8212	3.47678	2.55798	280.466	1.6785e-60	2.80711e-58	DEGs_a_leaf_vs_b_gall	6.8566	22.8297	1.7701e-06	2.14443e-05	DEGs_a_leaf_vs_c_flow	12.8212	121.691	2.69791e-28	1.83057e-25	DEGs_a_leaf_vs_d_frui	3.47678	3.66219	0.0556603
TRINITY_DN11111_c0_g1_i2	cpm	42.2691	14.9765	10.5673	1.41725	0.27929	32.1399	0.566436	9.28346	cpm_for_each_sanmple	0.383677	0.24076	0.213433	16.8696	31.1876	48.3625	0.263177	0.496008	0.940124	15.4656	8.31179	4.07299	scaled_data	-0.686942	1.44043	-0.667769	-0.0857221	anova	6.85224	1.01797	5.06075	3.39011	188.39	1.35934e-40	8.72081e-39	DEGs_a_leaf_vs_b_gall	6.85224	111.684	4.19064e-26	1.67526e-23	DEGs_a_leaf_vs_c_flow	1.01797	2.92318	0.0873155	0.226374	DEGs_a_leaf_vs_d_frui	5.06075	68.8448	1.06525e-16
TRINITY_DN7067_c0_g1_i4	cpm	26.3983	12.1921	6.59958	1.8474	0.226743	24.8853	0.621825	0.664416	cpm_for_each_sanmple	0.479596	0.200633	0	29.7943	21.6362	23.2255	0.263177	0.548219	1.05408	0.885381	0.474612	0.633256	scaled_data	-0.522702	1.4998	-0.490298	-0.486804	anova	6.85133	1.51714	1.62818	2.67414	284.233	2.56994e-61	4.49308e-59	DEGs_a_leaf_vs_b_gall	6.85133	134.865	3.53379e-31	2.65012e-28	DEGs_a_leaf_vs_c_flow	1.51714	7.04693	0.00794012	0.0399849	DEGs_a_leaf_vs_d_frui	1.62818	8.55864	0.00343886
TRINITY_DN1415_c0_g2_i3	cpm	38.4177	8.59408	9.60443	0.894804	0.0474295	6.37171	11.6404	20.3582	cpm_for_each_sanmple	0	0	0.142289	10.2256	5.06644	3.82312	9.23312	11.3299	14.3583	17.9932	6.5107	36.5705	scaled_data	-1.11204	-0.376156	0.236906	1.2513	anova	6.83179	7.70204	8.50846	3.29442	120.504	6.00892e-26	1.54465e-24	DEGs_a_leaf_vs_b_gall	6.83179	80.2715	3.26339e-19	5.01611e-17	DEGs_a_leaf_vs_c_flow	7.70204	99.4038	2.05925e-23	8.5049e-21	DEGs_a_leaf_vs_d_frui	8.50846	117.343	2.41436e-27
TRINITY_DN4131_c0_g1_i3	cpm	403.879	117.892	100.97	1.16759	2.06088	233.913	166.594	1.31081	cpm_for_each_sanmple	4.41229	0.24076	1.5296	49.4149	221.553	430.771	147.818	173.968	177.997	0.656895	2.08099	1.19455	scaled_data	-0.838981	1.12767	0.556652	-0.845343	anova	6.83071	6.34106	-0.643997	6.65686	116.248	4.95846e-25	1.18943e-23	DEGs_a_leaf_vs_b_gall	6.83071	56.6064	5.32381e-14	3.23626e-12	DEGs_a_leaf_vs_c_flow	6.34106	50.9781	9.34006e-13	7.68831e-11	DEGs_a_leaf_vs_d_frui	-0.643997	0.805657	0.369407
TRINITY_DN4003_c0_g3_i1	cpm	114.563	37.8948	28.6408	1.32311	0.725329	82.1439	2.8312	28.8626	cpm_for_each_sanmple	0.479596	0.842659	0.853732	66.0769	73.5464	106.809	3.04846	2.7672	2.67793	16.6366	16.5992	53.3518	scaled_data	-0.736656	1.41189	-0.681085	0.00585299	anova	6.80501	1.94844	5.29601	4.83639	227.293	5.32134e-49	5.151e-47	DEGs_a_leaf_vs_b_gall	6.80501	152.969	3.89074e-35	4.16829e-32	DEGs_a_leaf_vs_c_flow	1.94844	17.1365	3.47867e-05	0.000485807	DEGs_a_leaf_vs_d_frui	5.29601	104.614	1.48441e-24
TRINITY_DN2669_c0_g1_i9	cpm	50.3888	24.0626	12.5972	1.91015	0.440359	48.6891	0.921652	0.337702	cpm_for_each_sanmple	0.287758	0.642026	0.391294	45.5739	45.0581	55.4353	0.0657942	0.391585	2.30758	0.371289	0.425934	0.215883	scaled_data	-0.505217	1.49992	-0.485215	-0.509483	anova	6.77259	1.04137	-0.383271	3.6282	172.019	4.66486e-37	2.47187e-35	DEGs_a_leaf_vs_b_gall	6.77259	68.7506	1.11738e-16	1.10958e-14	DEGs_a_leaf_vs_c_flow	1.04137	2.30665	0.128821	0.291806	DEGs_a_leaf_vs_d_frui	-0.383271	0.311954	0.576484
TRINITY_DN4131_c0_g1_i7	cpm	86.0187	27.0229	21.5047	1.25661	0.534577	57.5703	26.9241	0.989676	cpm_for_each_sanmple	0.767354	0.160506	0.675871	13.3919	52.367	106.952	23.5105	28.403	28.859	0.928222	0.961393	1.07941	scaled_data	-0.776012	1.33463	0.200551	-0.759171	anova	6.74944	5.65292	0.891408	4.42002	174.034	1.7133e-37	9.3606e-36	DEGs_a_leaf_vs_b_gall	6.74944	101.925	5.76603e-24	1.80905e-21	DEGs_a_leaf_vs_c_flow	5.65292	78.1464	9.56809e-19	2.08781e-16	DEGs_a_leaf_vs_d_frui	0.891408	2.49986	0.113857
TRINITY_DN10167_c0_g1_i1	cpm	17.9561	7.80791	4.48902	1.73934	0.143669	16.1499	0.0334161	1.62907	cpm_for_each_sanmple	0.0479596	0.24076	0.142289	25.6937	9.1362	13.6199	0.0219314	0.078317	0	2.69898	0.705833	1.4824	scaled_data	-0.556532	1.49347	-0.570652	-0.366289	anova	6.74746	-2.03183	3.43943	2.10383	233.216	2.78856e-50	2.88972e-48	DEGs_a_leaf_vs_b_gall	6.74746	101.354	7.69259e-24	2.37766e-21	DEGs_a_leaf_vs_c_flow	-2.03183	5.30212	0.0212995	0.0836483	DEGs_a_leaf_vs_d_frui	3.43943	30.0735	4.1597e-08
TRINITY_DN4131_c0_g1_i8	cpm	52.0897	21.3095	13.0224	1.63637	0.427965	44.652	6.8266	0.183096	cpm_for_each_sanmple	0.959192	0.0401266	0.284577	10.7965	45.5979	77.5616	6.60135	7.75339	6.12505	0.0999623	0.219052	0.230275	scaled_data	-0.591024	1.48429	-0.290754	-0.602515	anova	6.73199	4.02294	-1.1706	3.68415	169.226	1.86984e-36	9.58381e-35	DEGs_a_leaf_vs_b_gall	6.73199	77.7712	1.15698e-18	1.61623e-16	DEGs_a_leaf_vs_c_flow	4.02294	34.3042	4.71375e-09	1.88138e-07	DEGs_a_leaf_vs_d_frui	-1.1706	3.01847	0.0823213
TRINITY_DN4626_c0_g1_i1	cpm	13.2501	4.25173	3.31252	1.28353	0.0891791	9.07437	3.96952	0.117025	cpm_for_each_sanmple	0.191838	0.0401266	0.0355721	5.86543	9.21925	12.1384	3.28971	3.88975	4.72911	0.114243	0.121695	0.115137	scaled_data	-0.758125	1.35518	0.154525	-0.751576	anova	6.73178	5.53709	0.493321	1.68711	299.379	1.3558e-64	2.68313e-62	DEGs_a_leaf_vs_b_gall	6.73178	153.156	3.54218e-35	3.85282e-32	DEGs_a_leaf_vs_c_flow	5.53709	103.126	3.14503e-24	1.46927e-21	DEGs_a_leaf_vs_d_frui	0.493321	0.498785	0.480034
TRINITY_DN4131_c0_g1_i1	cpm	308.842	93.2552	77.2104	1.20781	1.83669	193.224	112.224	1.5574	cpm_for_each_sanmple	4.46024	0.160506	0.889304	41.9923	173.048	364.631	103.209	115.178	118.285	0.756858	2.20269	1.71267	scaled_data	-0.808253	1.24404	0.37546	-0.811247	anova	6.72315	5.93925	-0.228316	6.26916	96.4709	8.9164e-21	1.54597e-19	DEGs_a_leaf_vs_b_gall	6.72315	49.8613	1.65004e-12	7.41206e-11	DEGs_a_leaf_vs_c_flow	5.93925	41.7798	1.02152e-10	5.75087e-09	DEGs_a_leaf_vs_d_frui	-0.228316	0.091977	0.761679
TRINITY_DN6830_c0_g1_i6	cpm	69.9143	20.3841	17.4786	1.16623	0.214356	22.0454	3.24798	44.4066	cpm_for_each_sanmple	0.335717	0.200633	0.106716	25.0189	18.8953	22.2219	2.56597	3.44595	3.73201	39.0139	57.0021	37.2038	scaled_data	-0.846945	0.224037	-0.698122	1.32103	anova	6.72097	3.95727	7.73174	4.14282	373.044	1.52555e-80	6.56716e-78	DEGs_a_leaf_vs_b_gall	6.72097	226.592	3.30099e-51	1.56784e-47	DEGs_a_leaf_vs_c_flow	3.95727	80.9014	2.3726e-19	5.57866e-17	DEGs_a_leaf_vs_d_frui	7.73174	288.321	1.15458e-64
TRINITY_DN4131_c0_g1_i12	cpm	245.254	69.6091	61.3135	1.1353	1.20735	125.833	117.206	1.00752	cpm_for_each_sanmple	2.15818	0.36114	1.10274	27.5623	116.486	233.45	108.846	117.737	125.036	0.699736	1.38733	0.935492	scaled_data	-0.86348	0.92688	0.802951	-0.866351	anova	6.70937	6.60686	-0.24927	5.93727	165.986	9.35969e-36	4.59244e-34	DEGs_a_leaf_vs_b_gall	6.70937	81.1503	2.09185e-19	3.33778e-17	DEGs_a_leaf_vs_c_flow	6.60686	79.4051	5.05957e-19	1.13176e-16	DEGs_a_leaf_vs_d_frui	-0.24927	0.171441	0.678834
TRINITY_DN5715_c0_g1_i2	cpm	139.193	55.8817	34.7983	1.60588	1.12456	117.886	2.67672	17.5059	cpm_for_each_sanmple	0.815314	0.601899	1.95647	50.8164	131.852	170.989	2.28087	1.93182	3.81747	19.3213	9.01762	24.1789	scaled_data	-0.602589	1.48685	-0.574814	-0.309446	anova	6.69648	1.23562	3.94498	5.11508	191.448	2.96969e-41	1.96447e-39	DEGs_a_leaf_vs_b_gall	6.69648	114.194	1.18182e-26	5.02673e-24	DEGs_a_leaf_vs_c_flow	1.23562	5.71846	0.0167875	0.0700669	DEGs_a_leaf_vs_d_frui	3.94498	50.2408	1.35994e-12
TRINITY_DN1415_c0_g2_i2	cpm	42.0464	9.8477	10.5116	0.936841	0.0515587	5.87406	13.2623	22.8585	cpm_for_each_sanmple	0.0479596	0	0.106716	9.08363	4.85879	3.67976	11.3166	12.3741	16.0961	21.3777	5.87788	41.32	scaled_data	-1.06218	-0.470926	0.27932	1.25379	anova	6.6945	7.87015	8.65544	3.42401	123.646	1.26496e-26	3.41625e-25	DEGs_a_leaf_vs_b_gall	6.6945	75.8244	3.10038e-18	3.99789e-16	DEGs_a_leaf_vs_c_flow	7.87015	100.953	9.41833e-24	4.10397e-21	DEGs_a_leaf_vs_d_frui	8.65544	118.035	1.70392e-27
TRINITY_DN8591_c0_g1_i5	cpm	34.8707	16.7124	8.71769	1.91706	0.325627	33.7857	0.516134	0.243331	cpm_for_each_sanmple	0.335717	0.321013	0.320149	30.0538	31.686	39.6171	0.0219314	0.130528	1.39594	0.199925	0.328577	0.201491	scaled_data	-0.502147	1.49996	-0.490747	-0.507071	anova	6.68448	0.638005	-0.410256	3.08587	167.355	4.73857e-36	2.36992e-34	DEGs_a_leaf_vs_b_gall	6.68448	64.68	8.81028e-16	7.44579e-14	DEGs_a_leaf_vs_c_flow	0.638005	0.789723	0.374184	0.567498	DEGs_a_leaf_vs_d_frui	-0.410256	0.327682	0.567027
TRINITY_DN5624_c1_g1_i1	cpm	45.0247	19.7662	11.2562	1.75603	0.395541	40.8863	2.04499	1.6979	cpm_for_each_sanmple	0.335717	0.601899	0.249005	33.3239	49.3355	39.9994	0.679873	1.40971	4.04538	2.09921	1.88628	1.1082	scaled_data	-0.549456	1.49903	-0.466008	-0.483568	anova	6.68372	2.35689	2.0968	3.4685	209.497	3.73925e-45	3.04282e-43	DEGs_a_leaf_vs_b_gall	6.68372	117.896	1.82713e-27	8.82524e-25	DEGs_a_leaf_vs_c_flow	2.35689	18.7229	1.51154e-05	0.000238142	DEGs_a_leaf_vs_d_frui	2.0968	15.1187	0.000100959
TRINITY_DN13247_c0_g2_i5	cpm	25.7519	7.23245	6.43797	1.12341	0.13333	13.7937	11.5034	0.32147	cpm_for_each_sanmple	0.0479596	0.280886	0.0711443	36.6979	3.48837	1.19473	3.68448	24.6438	6.18203	0.671176	0.206882	0.0863531	scaled_data	-0.871716	1.01704	0.700379	-0.845702	anova	6.64914	6.38783	1.23872	2.66726	54.7008	7.95317e-12	6.00228e-11	DEGs_a_leaf_vs_b_gall	6.64914	31.6041	1.89028e-08	3.61581e-07	DEGs_a_leaf_vs_c_flow	6.38783	29.7965	4.7986e-08	1.53168e-06	DEGs_a_leaf_vs_d_frui	1.23872	1.5118	0.218865
TRINITY_DN14265_c0_g1_i9	cpm	10.4853	4.813	2.62133	1.83609	0.0958145	9.83917	0.347027	0.203299	cpm_for_each_sanmple	0.0959192	0.12038	0.0711443	8.25313	8.88703	12.3774	0.328971	0.313268	0.39884	0.42841	0.109526	0.0719609	scaled_data	-0.524728	1.49966	-0.472533	-0.502396	anova	6.64774	1.83102	1.0616	1.28773	243.17	1.96296e-52	2.24838e-50	DEGs_a_leaf_vs_b_gall	6.64774	110.745	6.72865e-26	2.64849e-23	DEGs_a_leaf_vs_c_flow	1.83102	7.29359	0.00692011	0.036063	DEGs_a_leaf_vs_d_frui	1.0616	2.3992	0.121398
TRINITY_DN3569_c0_g1_i1	cpm	13.3284	6.39356	3.33209	1.91878	0.133435	12.9221	0.0676266	0.205249	cpm_for_each_sanmple	0.239798	0.160506	0	21.2297	6.35381	11.1826	0.0438628	0.130528	0.0284886	0.0999623	0.170373	0.345412	scaled_data	-0.500294	1.49994	-0.510587	-0.489061	anova	6.64478	-0.871121	0.687022	1.63173	246.301	4.12828e-53	4.9101e-51	DEGs_a_leaf_vs_b_gall	6.64478	91.343	1.20809e-21	2.71511e-19	DEGs_a_leaf_vs_c_flow	-0.871121	1.10234	0.293752	0.489357	DEGs_a_leaf_vs_d_frui	0.687022	0.970228	0.324623
TRINITY_DN70792_c0_g1_i1	cpm	27.4349	11.7607	6.85871	1.71472	0.244464	24.4058	0.0628552	2.72178	cpm_for_each_sanmple	0.0959192	0.601899	0.0355721	15.52	26.2043	31.493	0.131588	0	0.0569772	1.29951	3.69954	3.16628	scaled_data	-0.562401	1.492	-0.577843	-0.351758	anova	6.62211	-1.84816	3.45948	2.74465	221.619	8.96935e-48	8.24e-46	DEGs_a_leaf_vs_b_gall	6.62211	96.6588	8.23642e-23	2.23541e-20	DEGs_a_leaf_vs_c_flow	-1.84816	5.97874	0.0144793	0.0628793	DEGs_a_leaf_vs_d_frui	3.45948	31.8573	1.65924e-08
TRINITY_DN14265_c0_g1_i2	cpm	14.9408	6.7212	3.7352	1.79942	0.141163	13.8112	0.68603	0.30243	cpm_for_each_sanmple	0.191838	0.160506	0.0711443	12.4576	10.6727	18.3032	0.460559	0.600431	0.997101	0.614054	0.206882	0.0863531	scaled_data	-0.534731	1.49913	-0.453664	-0.510737	anova	6.61937	2.28537	1.11631	1.82457	210.621	2.13797e-45	1.76192e-43	DEGs_a_leaf_vs_b_gall	6.61937	103.082	3.21549e-24	1.03424e-21	DEGs_a_leaf_vs_c_flow	2.28537	12.8846	0.000331295	0.00319564	DEGs_a_leaf_vs_d_frui	1.11631	2.97301	0.0846641
TRINITY_DN11010_c0_g1_i5	cpm	18.8147	8.34848	4.70367	1.77488	0.173699	17.1954	0.0774761	1.36813	cpm_for_each_sanmple	0.191838	0.0802532	0.249005	7.16309	12.5	31.9231	0.175451	0	0.0569772	2.5419	1.05875	0.503726	scaled_data	-0.542611	1.49629	-0.554137	-0.39954	anova	6.5963	-1.0804	2.94696	2.17986	156.183	1.22137e-33	5.26886e-32	DEGs_a_leaf_vs_b_gall	6.5963	69.1222	9.25475e-17	9.32596e-15	DEGs_a_leaf_vs_c_flow	-1.0804	1.71959	0.189746	0.371483	DEGs_a_leaf_vs_d_frui	2.94696	16.9444	3.84916e-05
TRINITY_DN12709_c0_g1_i1	cpm	163.462	76.8654	40.8656	1.88093	1.62004	156.16	2.62961	3.05265	cpm_for_each_sanmple	0.911233	3.45089	0.49801	181.673	143.106	143.702	1.49134	1.69687	4.70062	4.3555	3.33445	1.468	scaled_data	-0.510575	1.49995	-0.497441	-0.491938	anova	6.58787	0.694603	0.912695	5.34438	194.987	5.10932e-42	3.50852e-40	DEGs_a_leaf_vs_b_gall	6.58787	85.9687	1.82808e-20	3.487e-18	DEGs_a_leaf_vs_c_flow	0.694603	1.45773	0.227291	0.413888	DEGs_a_leaf_vs_d_frui	0.912695	2.53246	0.111526
TRINITY_DN4131_c0_g1_i9	cpm	84.6653	26.7619	21.1663	1.26436	0.599616	57.1805	25.8779	1.00724	cpm_for_each_sanmple	1.00715	0.0802532	0.711443	12.3018	56.063	103.177	23.8614	27.3065	26.4659	0.971063	1.14394	0.906708	scaled_data	-0.768507	1.34573	0.176057	-0.753276	anova	6.57988	5.43602	0.757714	4.39705	142.988	8.57119e-31	3.08875e-29	DEGs_a_leaf_vs_b_gall	6.57988	83.2782	7.12815e-20	1.22371e-17	DEGs_a_leaf_vs_c_flow	5.43602	62.5625	2.58125e-15	3.3497e-13	DEGs_a_leaf_vs_d_frui	0.757714	1.5829	0.208344
TRINITY_DN18465_c0_g1_i1	cpm	64.9356	28.1749	16.2339	1.73556	0.616133	58.3089	5.94342	0.0671268	cpm_for_each_sanmple	1.19899	0.0802532	0.569154	16.7658	56.5614	101.6	6.38204	5.35166	6.09656	0	0.158204	0.0431766	scaled_data	-0.554314	1.49335	-0.365235	-0.5738	anova	6.57398	3.28031	-3.08379	4.00396	168.918	2.17876e-36	1.11271e-34	DEGs_a_leaf_vs_b_gall	6.57398	64.5072	9.61825e-16	8.08069e-14	DEGs_a_leaf_vs_c_flow	3.28031	21.0848	4.39389e-06	8.20761e-05	DEGs_a_leaf_vs_d_frui	-3.08379	16.2895	5.43641e-05
TRINITY_DN24235_c0_g1_i1	cpm	13.1264	5.45611	3.28159	1.66264	0.0133755	1.57416	0.142164	11.3967	cpm_for_each_sanmple	0	0.0401266	0	2.3877	0.996676	1.33809	0.15352	0.130528	0.142443	11.3243	9.71129	13.1545	scaled_data	-0.599002	-0.312941	-0.575398	1.48734	anova	6.55216	3.12827	9.41752	1.83125	350.906	9.49553e-76	3.21378e-73	DEGs_a_leaf_vs_b_gall	6.55216	74.3395	6.57745e-18	8.0447e-16	DEGs_a_leaf_vs_c_flow	3.12827	9.01617	0.00267602	0.0171827	DEGs_a_leaf_vs_d_frui	9.41752	195.39	2.11801e-44
TRINITY_DN7638_c0_g1_i6	cpm	41.5859	13.3771	10.3965	1.28669	0.110283	10.3597	1.81488	29.3011	cpm_for_each_sanmple	0.143879	0.0802532	0.106716	10.3294	8.18105	12.5685	1.5352	1.80129	2.10816	29.7602	19.3131	38.8301	scaled_data	-0.768944	-0.00275355	-0.641517	1.41321	anova	6.53472	4.02141	8.03503	3.40827	332.643	8.54392e-72	2.38707e-69	DEGs_a_leaf_vs_b_gall	6.53472	170.701	5.20109e-39	7.26562e-36	DEGs_a_leaf_vs_c_flow	4.02141	61.1131	5.38887e-15	6.60799e-13	DEGs_a_leaf_vs_d_frui	8.03503	250.982	1.5859e-56
TRINITY_DN15574_c0_g2_i1	cpm	26.4756	9.47314	6.6189	1.43123	0.222614	20.4507	0.739212	5.0631	cpm_for_each_sanmple	0.431637	0.200633	0.0355721	1.86863	5.48172	54.0016	1.49134	0.469902	0.256397	10.3104	1.65506	3.22385	scaled_data	-0.675202	1.4601	-0.620669	-0.164232	anova	6.53384	1.75603	4.52026	2.70398	49.0328	1.28365e-10	8.4735e-10	DEGs_a_leaf_vs_b_gall	6.53384	32.4825	1.2027e-08	2.39779e-07	DEGs_a_leaf_vs_c_flow	1.75603	3.25696	0.071121	0.19653	DEGs_a_leaf_vs_d_frui	4.52026	18.3693	1.8197e-05
TRINITY_DN11111_c0_g1_i1	cpm	93.6297	33.1347	23.4074	1.41556	0.769369	71.1695	1.24269	20.4482	cpm_for_each_sanmple	0.959192	0.601899	0.747015	38.3589	71.3039	103.846	0.877256	1.22697	1.62385	33.316	18.5585	9.47006	scaled_data	-0.683213	1.44145	-0.668928	-0.0893089	anova	6.53241	0.691219	4.73317	4.54346	231.626	6.15654e-50	6.27492e-48	DEGs_a_leaf_vs_b_gall	6.53241	134.926	3.42789e-31	2.5843e-28	DEGs_a_leaf_vs_c_flow	0.691219	2.02776	0.154448	0.328974	DEGs_a_leaf_vs_d_frui	4.73317	81.9199	1.41714e-19
TRINITY_DN3607_c0_g1_i1	cpm	16.3871	7.99817	4.09679	1.9523	0	0.294913	0	16.0922	cpm_for_each_sanmple	0	0	0	0.467158	0.0830563	0.334523	0	0	0	11.5242	23.3533	13.3991	scaled_data	-0.512215	-0.475343	-0.512215	1.49977	anova	6.52876	0	12.3273	2.15266	455.21	2.4227e-98	2.18485e-95	DEGs_a_leaf_vs_b_gall	6.52876	22.7273	1.86698e-06	2.24738e-05	DEGs_a_leaf_vs_c_flow	0	0	1	1	DEGs_a_leaf_vs_d_frui	12.3273	189.013	5.22148e-43
TRINITY_DN13868_c0_g1_i1	cpm	27.8345	11.8968	6.95863	1.70965	0.276784	24.7378	0.342417	2.47751	cpm_for_each_sanmple	0.527556	0.160506	0.142289	7.16309	24.7093	42.3411	0.438628	0.417691	0.170932	4.84103	1.88628	0.705217	scaled_data	-0.561651	1.49445	-0.556134	-0.376666	anova	6.50426	0.351605	3.18564	2.76619	126.174	3.60977e-27	1.0157e-25	DEGs_a_leaf_vs_b_gall	6.50426	65.0053	7.46972e-16	6.4272e-14	DEGs_a_leaf_vs_c_flow	0.351605	0.237325	0.626145	0.800579	DEGs_a_leaf_vs_d_frui	3.18564	19.6336	9.3805e-06
TRINITY_DN4131_c0_g1_i5	cpm	131.959	37.3468	32.9899	1.13207	0.750765	67.3736	63.2262	0.608932	cpm_for_each_sanmple	1.67859	0.0401266	0.533582	16.2986	56.9351	128.887	56.6707	65.2903	67.7174	0.342728	0.77885	0.705217	scaled_data	-0.863235	0.92066	0.809608	-0.867033	anova	6.5009	6.40918	-0.280231	5.04229	121.256	4.1386e-26	1.07629e-24	DEGs_a_leaf_vs_b_gall	6.5009	58.8547	1.69756e-14	1.12926e-12	DEGs_a_leaf_vs_c_flow	6.40918	57.6721	3.09659e-14	3.325e-12	DEGs_a_leaf_vs_d_frui	-0.280231	0.161645	0.687647
TRINITY_DN45306_c0_g1_i2	cpm	70.4768	33.0446	17.6192	1.87549	0.755005	67.1755	0.487758	2.0586	cpm_for_each_sanmple	1.10307	0.521646	0.640299	16.2467	54.1942	131.085	0.592148	0.443797	0.427329	2.71326	2.23919	1.22334	scaled_data	-0.510346	1.49968	-0.518434	-0.470897	anova	6.48053	-0.611154	1.45466	4.12166	231.301	7.23624e-50	7.33341e-48	DEGs_a_leaf_vs_b_gall	6.48053	95.3278	1.61331e-22	4.14193e-20	DEGs_a_leaf_vs_c_flow	-0.611154	1.11629	0.29072	0.485611	DEGs_a_leaf_vs_d_frui	1.45466	6.80908	0.00906954
TRINITY_DN27723_c0_g1_i1	cpm	32.105	8.60277	8.02626	1.07183	0.198827	18.3268	11.8689	1.71057	cpm_for_each_sanmple	0	0.24076	0.355721	36.5421	6.39534	12.0428	8.42166	14.9063	12.2786	1.34235	0.292069	3.4973	scaled_data	-0.909874	1.19735	0.446671	-0.734146	anova	6.45538	5.82923	3.03545	2.98986	68.9722	7.08457e-15	7.31391e-14	DEGs_a_leaf_vs_b_gall	6.45538	53.1535	3.08472e-13	1.60531e-11	DEGs_a_leaf_vs_c_flow	5.82923	45.5214	1.50981e-11	9.9921e-10	DEGs_a_leaf_vs_d_frui	3.03545	14.887	0.000114147
TRINITY_DN3294_c0_g1_i3	cpm	68.0134	29.3752	17.0033	1.72762	0.693964	60.9948	1.69196	4.63268	cpm_for_each_sanmple	0.143879	1.40443	0.533582	34.3621	68.4799	80.1423	0.482491	1.17476	3.41863	6.0263	5.91439	1.95734	scaled_data	-0.555208	1.49757	-0.521234	-0.421126	anova	6.44091	1.26601	2.72322	4.07284	122.067	2.76805e-26	7.29315e-25	DEGs_a_leaf_vs_b_gall	6.44091	68.0381	1.60365e-16	1.54811e-14	DEGs_a_leaf_vs_c_flow	1.26601	3.77495	0.0520254	0.159204	DEGs_a_leaf_vs_d_frui	2.72322	16.5152	4.82625e-05
TRINITY_DN3294_c0_g1_i4	cpm	64.2211	28.0277	16.0553	1.7457	0.662371	58.042	1.48873	4.02807	cpm_for_each_sanmple	0.143879	0.882786	0.960448	31.5591	66.4866	76.0802	0.219314	0.913699	3.33317	5.34085	4.68527	2.05808	scaled_data	-0.549203	1.49804	-0.519719	-0.429118	anova	6.43059	1.14176	2.58278	3.98896	112.583	3.05058e-24	6.92771e-23	DEGs_a_leaf_vs_b_gall	6.43059	61.2048	5.14351e-15	3.78167e-13	DEGs_a_leaf_vs_c_flow	1.14176	2.79015	0.0948451	0.239538	DEGs_a_leaf_vs_d_frui	2.58278	13.5612	0.000230904
TRINITY_DN38547_c0_g1_i1	cpm	21.6379	10.2694	5.40948	1.8984	0.244811	20.8094	0	0.583746	cpm_for_each_sanmple	0.431637	0.160506	0.142289	28.9638	16.4036	17.0607	0	0	0	0.0714017	1.04658	0.633256	scaled_data	-0.502919	1.49959	-0.526758	-0.469915	anova	6.4298	-6.26772	1.28734	2.37365	228.385	3.08978e-49	3.02582e-47	DEGs_a_leaf_vs_b_gall	6.4298	75.0151	4.67118e-18	5.86421e-16	DEGs_a_leaf_vs_c_flow	-6.26772	22.641	1.95273e-06	4.04479e-05	DEGs_a_leaf_vs_d_frui	1.28734	3.78311	0.0517723
TRINITY_DN45306_c0_g1_i1	cpm	91.7613	41.5072	22.9403	1.80936	0.997558	85.1605	1.28655	4.31678	cpm_for_each_sanmple	1.00715	0.882786	1.10274	24.7075	68.1477	162.626	1.4694	1.27918	1.11106	4.3555	5.65883	2.93601	scaled_data	-0.528649	1.49902	-0.521687	-0.448682	anova	6.4102	0.366935	2.10946	4.50722	238.512	1.99644e-51	2.17984e-49	DEGs_a_leaf_vs_b_gall	6.4102	114.292	1.12454e-26	4.81183e-24	DEGs_a_leaf_vs_c_flow	0.366935	0.524134	0.469084	0.659901	DEGs_a_leaf_vs_d_frui	2.10946	17.1658	3.42555e-05
TRINITY_DN2669_c0_g1_i2	cpm	54.5143	25.1042	13.6286	1.84203	0.613247	51.2727	1.9807	0.647621	cpm_for_each_sanmple	1.24695	0.521646	0.0711443	51.2836	47.0514	55.4831	0.285108	1.07033	4.58666	0.642615	0.839698	0.46055	scaled_data	-0.518453	1.49952	-0.463981	-0.517083	anova	6.40288	1.70611	0.104281	3.74453	123.219	1.56331e-26	4.19419e-25	DEGs_a_leaf_vs_b_gall	6.40288	55.4373	9.64856e-14	5.5458e-12	DEGs_a_leaf_vs_c_flow	1.70611	5.56185	0.018356	0.0749014	DEGs_a_leaf_vs_d_frui	0.104281	0.0214709	0.883504
TRINITY_DN4131_c0_g1_i6	cpm	169.003	48.6161	42.2507	1.15066	0.891398	73.955	93.5982	0.558367	cpm_for_each_sanmple	1.72655	0.200633	0.747015	15.8834	68.3969	137.585	77.4836	98.4445	104.867	0.199925	0.827528	0.647648	scaled_data	-0.850734	0.652135	1.05618	-0.857584	anova	6.38248	6.72222	-0.656109	5.40062	140.915	2.39966e-30	8.43486e-29	DEGs_a_leaf_vs_b_gall	6.38248	62.6424	2.47857e-15	1.93199e-13	DEGs_a_leaf_vs_c_flow	6.72222	67.4728	2.13613e-16	3.25532e-14	DEGs_a_leaf_vs_d_frui	-0.656109	0.963997	0.326182
TRINITY_DN3294_c0_g1_i1	cpm	66.004	28.5624	16.501	1.73095	0.710618	59.2917	1.87314	4.12861	cpm_for_each_sanmple	0.287758	1.2038	0.640299	33.3759	69.5181	74.981	0.570216	1.17476	3.87445	5.24088	5.08687	2.05808	scaled_data	-0.552839	1.49815	-0.512138	-0.433171	anova	6.36661	1.37845	2.52371	4.02909	145.989	1.93123e-31	7.25104e-30	DEGs_a_leaf_vs_b_gall	6.36661	81.3791	1.8632e-19	2.99642e-17	DEGs_a_leaf_vs_c_flow	1.37845	5.35046	0.0207168	0.0820608	DEGs_a_leaf_vs_d_frui	2.52371	17.3209	3.15692e-05
TRINITY_DN11346_c0_g1_i1	cpm	48.6948	20.0191	12.1737	1.64445	0.513231	42.0711	1.29705	4.81351	cpm_for_each_sanmple	0.671435	0.441393	0.426866	25.4861	46.6777	54.0494	0.94305	1.40971	1.53838	6.8974	2.43391	5.10923	scaled_data	-0.582468	1.49344	-0.543315	-0.367659	anova	6.36442	1.34324	3.23635	3.58734	271.619	1.37754e-58	2.08369e-56	DEGs_a_leaf_vs_b_gall	6.36442	158.487	2.42176e-36	2.78607e-33	DEGs_a_leaf_vs_c_flow	1.34324	8.5084	0.0035351	0.021359	DEGs_a_leaf_vs_d_frui	3.23635	49.6665	1.82229e-12
TRINITY_DN25309_c0_g1_i1	cpm	17.1455	7.57543	4.28637	1.76733	0.0159865	1.38301	15.6116	0.134861	cpm_for_each_sanmple	0.0479596	0	0	1.76482	1.6196	0.764625	2.47825	21.5372	22.8194	0.214205	0.0608477	0.12953	scaled_data	-0.563714	-0.383259	1.495	-0.548022	anova	6.35927	9.85251	3.01937	2.1318	169.238	1.85857e-36	9.52945e-35	DEGs_a_leaf_vs_b_gall	6.35927	38.7794	4.74509e-10	1.28711e-08	DEGs_a_leaf_vs_c_flow	9.85251	92.9087	5.47638e-22	1.89859e-19	DEGs_a_leaf_vs_d_frui	3.01937	6.87197	0.00875581
TRINITY_DN3606_c0_g1_i2	cpm	16.9874	7.86546	4.24684	1.85207	0.202924	16.0436	0.25751	0.483308	cpm_for_each_sanmple	0.287758	0.321013	0	18.7382	15.1993	14.1934	0.131588	0.156634	0.484306	0.42841	0.474612	0.546903	scaled_data	-0.514136	1.49982	-0.507196	-0.478489	anova	6.34743	0.364149	1.30345	2.0156	345.056	1.75446e-74	5.58013e-72	DEGs_a_leaf_vs_b_gall	6.34743	147.646	5.67011e-34	5.49607e-31	DEGs_a_leaf_vs_c_flow	0.364149	0.386973	0.533895	0.720681	DEGs_a_leaf_vs_d_frui	1.30345	6.07023	0.0137479
TRINITY_DN6033_c0_g1_i3	cpm	16.7934	8.12209	4.19835	1.93459	0	0.25542	16.3805	0.157515	cpm_for_each_sanmple	0	0	0	0.415252	0.207641	0.143367	17.6548	15.2196	16.267	0.157084	0.0851867	0.230275	scaled_data	-0.516905	-0.485457	1.49987	-0.497512	anova	6.34076	12.3527	5.66099	2.11908	541.094	5.91883e-117	1.04119e-113	DEGs_a_leaf_vs_b_gall	6.34076	21.4738	3.58699e-06	4.02285e-05	DEGs_a_leaf_vs_c_flow	12.3527	244.008	5.25801e-55	2.34126e-51	DEGs_a_leaf_vs_d_frui	5.66099	16.9017	3.93669e-05
TRINITY_DN7238_c0_g3_i1	cpm	22.6394	10.4834	5.65986	1.85224	0.271987	21.3777	0.124604	0.865179	cpm_for_each_sanmple	0.383677	0.36114	0.0711443	8.8241	18.2724	37.0365	0.0438628	0.130528	0.19942	1.27095	0.864037	0.46055	scaled_data	-0.513942	1.4993	-0.528001	-0.457358	anova	6.31633	-1.11301	1.69432	2.45038	224.844	1.80148e-48	1.6988e-46	DEGs_a_leaf_vs_b_gall	6.31633	91.08	1.37979e-21	3.07193e-19	DEGs_a_leaf_vs_c_flow	-1.11301	2.55067	0.110248	0.264034	DEGs_a_leaf_vs_d_frui	1.69432	8.02008	0.00462616
TRINITY_DN7067_c0_g1_i6	cpm	20.4684	9.94813	5.11709	1.9441	0.258611	20.0387	0.0553886	0.115618	cpm_for_each_sanmple	0.383677	0.321013	0.0711443	20.555	18.4385	21.1228	0	0.0522114	0.113954	0.085682	0.146034	0.115137	scaled_data	-0.488381	1.49994	-0.508809	-0.502755	anova	6.31601	-2.21289	-1.07087	2.2902	601.837	4.0285e-130	1.04366e-126	DEGs_a_leaf_vs_b_gall	6.31601	189.022	5.19676e-43	9.74311e-40	DEGs_a_leaf_vs_c_flow	-2.21289	10.3866	0.00126934	0.00951075	DEGs_a_leaf_vs_d_frui	-1.07087	3.85167	0.0496964
TRINITY_DN7238_c0_g1_i5	cpm	21.1429	9.51495	5.28571	1.80013	0.257093	19.5454	0.240465	1.09986	cpm_for_each_sanmple	0.383677	0.280886	0.106716	11.0561	17.2342	30.3461	0.175451	0.261057	0.284886	1.54228	1.09526	0.662041	scaled_data	-0.528497	1.49867	-0.530245	-0.439924	anova	6.27568	-0.0652389	2.12801	2.35099	285.549	1.33357e-61	2.37522e-59	DEGs_a_leaf_vs_b_gall	6.27568	129.596	5.0236e-30	3.34487e-27	DEGs_a_leaf_vs_c_flow	-0.0652389	0.0123199	0.91162	1	DEGs_a_leaf_vs_d_frui	2.12801	16.7774	4.20312e-05
TRINITY_DN7067_c0_g1_i7	cpm	26.1433	12.6686	6.53583	1.93833	0.334978	25.538	0.191274	0.0790348	cpm_for_each_sanmple	0.479596	0.24076	0.284577	26.1089	24.4601	26.045	0.0657942	0.0522114	0.455818	0.114243	0.0365086	0.0863531	scaled_data	-0.489467	1.49995	-0.500811	-0.50967	anova	6.26373	-0.838077	-2.04139	2.65675	469.218	2.23404e-101	2.30669e-98	DEGs_a_leaf_vs_b_gall	6.26373	147.481	6.16003e-34	5.89081e-31	DEGs_a_leaf_vs_c_flow	-0.838077	2.17595	0.140183	0.307397	DEGs_a_leaf_vs_d_frui	-2.04139	12.3173	0.00044877
TRINITY_DN3319_c0_g1_i6	cpm	141.596	70.5657	35.3989	1.99344	0	0.23746	0.110892	141.247	cpm_for_each_sanmple	0	0	0	0.259532	0.166113	0.286734	0.197383	0.078317	0.0569772	144.631	23.9375	255.173	scaled_data	-0.501645	-0.49828	-0.500074	1.5	anova	6.25269	5.224	15.4605	5.16155	362.807	2.51412e-78	9.60407e-76	DEGs_a_leaf_vs_b_gall	6.25269	16.2698	5.49332e-05	0.000448146	DEGs_a_leaf_vs_c_flow	5.224	10.1009	0.00148197	0.0107479	DEGs_a_leaf_vs_d_frui	15.4605	153.334	3.23868e-35
TRINITY_DN24559_c0_g1_i1	cpm	16.6934	8.19189	4.17336	1.9629	0	0.233342	0	16.4601	cpm_for_each_sanmple	0	0	0	0.103813	0.166113	0.430102	0	0	0	7.44005	4.40537	37.5348	scaled_data	-0.50945	-0.480965	-0.50945	1.49986	anova	6.23941	0	12.3594	2.17347	218.234	4.83513e-47	4.29787e-45	DEGs_a_leaf_vs_b_gall	6.23941	15.5036	8.23498e-05	0.00064144	DEGs_a_leaf_vs_c_flow	0	0	1	1	DEGs_a_leaf_vs_d_frui	12.3594	90.7409	1.6377e-21
TRINITY_DN12970_c0_g1_i1	cpm	18.3821	7.09578	4.59552	1.54407	0.203591	15.0518	0.142164	2.98453	cpm_for_each_sanmple	0.383677	0.12038	0.106716	2.85486	11.0465	31.254	0.15352	0.130528	0.142443	4.22698	2.56777	2.15883	scaled_data	-0.618949	1.47359	-0.627606	-0.227035	anova	6.23452	-0.458086	3.90098	2.16515	131.952	2.0529e-28	6.29332e-27	DEGs_a_leaf_vs_b_gall	6.23452	66.4716	3.54971e-16	3.21545e-14	DEGs_a_leaf_vs_c_flow	-0.458086	0.3592	0.548951	0.734157	DEGs_a_leaf_vs_d_frui	3.90098	30.1196	4.06198e-08
TRINITY_DN7062_c1_g1_i1	cpm	79.4127	36.7465	19.8532	1.85091	1.0008	74.9531	0.5973	2.86153	cpm_for_each_sanmple	1.39083	0.722279	0.889304	21.645	52.2009	151.013	0.723736	0.469902	0.598261	3.64149	3.2736	1.66949	scaled_data	-0.513039	1.49946	-0.524019	-0.462402	anova	6.22995	-0.730786	1.52061	4.29576	228.985	2.2928e-49	2.26244e-47	DEGs_a_leaf_vs_b_gall	6.22995	95.0775	1.83071e-22	4.66646e-20	DEGs_a_leaf_vs_c_flow	-0.730786	1.73418	0.187878	0.369247	DEGs_a_leaf_vs_d_frui	1.52061	7.9805	0.0047284
TRINITY_DN50683_c0_g1_i2	cpm	19.7234	9.0148	4.93085	1.82824	0.0118574	1.21614	18.4274	0.0679955	cpm_for_each_sanmple	0	0	0.0355721	1.55719	1.66113	0.430102	3.90379	23.2602	28.1183	0.0999623	0.0608477	0.0431766	scaled_data	-0.545657	-0.412068	1.49716	-0.53943	anova	6.20737	10.1231	2.10328	2.33213	209.594	3.56409e-45	2.90693e-43	DEGs_a_leaf_vs_b_gall	6.20737	38.5464	5.34685e-10	1.43046e-08	DEGs_a_leaf_vs_c_flow	10.1231	104.217	1.81342e-24	8.6418e-22	DEGs_a_leaf_vs_d_frui	2.10328	2.99835	0.0833495
TRINITY_DN14265_c0_g1_i11	cpm	12.3854	5.70119	3.09636	1.84125	0.150972	11.6469	0.376112	0.211412	cpm_for_each_sanmple	0.0479596	0.12038	0.284577	10.1737	9.42689	15.3403	0.30704	0.36548	0.455818	0.42841	0.133865	0.0719609	scaled_data	-0.516627	1.49979	-0.477137	-0.506026	anova	6.172	1.22318	0.401295	1.53845	241.212	5.20446e-52	5.79807e-50	DEGs_a_leaf_vs_b_gall	6.172	103.811	2.22543e-24	7.27286e-22	DEGs_a_leaf_vs_c_flow	1.22318	3.87927	0.0488858	0.152324	DEGs_a_leaf_vs_d_frui	0.401295	0.412608	0.520649
TRINITY_DN1983_c0_g1_i6	cpm	27.333	6.87586	6.83324	1.00624	0.0875561	6.99332	16.2341	4.01796	cpm_for_each_sanmple	0	0.12038	0.142289	8.66838	5.19102	7.12057	17.7644	15.9245	15.0135	3.96993	4.83131	3.25263	scaled_data	-0.981068	0.0232816	1.36723	-0.409445	anova	6.17024	7.38767	5.37457	2.79199	249.293	9.30323e-54	1.14671e-51	DEGs_a_leaf_vs_b_gall	6.17024	161.985	4.16761e-37	5.0325e-34	DEGs_a_leaf_vs_c_flow	7.38767	234.939	4.99213e-53	1.92248e-49	DEGs_a_leaf_vs_d_frui	5.37457	122.736	1.59305e-28
TRINITY_DN176_c1_g1_i1	cpm	159.257	53.4684	39.8142	1.34295	1.61334	115.93	3.4654	38.2479	cpm_for_each_sanmple	2.68574	0.802532	1.35174	12.3537	140.074	195.362	2.91688	3.88975	3.58956	68.1886	27.2841	19.2711	scaled_data	-0.714456	1.42357	-0.679818	-0.0292924	anova	6.16976	1.10653	4.56994	5.3131	90.9553	1.36568e-19	2.14428e-18	DEGs_a_leaf_vs_b_gall	6.16976	57.2821	3.77573e-14	2.36378e-12	DEGs_a_leaf_vs_c_flow	1.10653	2.72221	0.098961	0.246366	DEGs_a_leaf_vs_d_frui	4.56994	36.394	1.61197e-09
TRINITY_DN3906_c1_g1_i1	cpm	892.387	304.715	223.097	1.36584	9.13533	657.936	14.4357	210.881	cpm_for_each_sanmple	6.95415	14.0844	6.36741	437.623	673.877	862.306	9.14539	9.94626	24.2153	276.696	190.465	165.481	scaled_data	-0.70217	1.42704	-0.684776	-0.04009	anova	6.1697	0.659081	4.52819	7.801	193.78	9.3125e-42	6.31266e-40	DEGs_a_leaf_vs_b_gall	6.1697	115.107	7.45507e-27	3.25846e-24	DEGs_a_leaf_vs_c_flow	0.659081	2.01053	0.156211	0.33144	DEGs_a_leaf_vs_d_frui	4.52819	72.3396	1.81174e-17
TRINITY_DN9534_c0_g1_i2	cpm	21.3179	5.26177	5.32948	0.987295	0.0787351	6.03008	12.3293	2.87986	cpm_for_each_sanmple	0	0.200633	0.0355721	7.94169	5.27408	4.87448	9.64982	11.6692	15.6687	1.12815	5.05036	2.46106	scaled_data	-0.997905	0.133149	1.33031	-0.465552	anova	6.16618	7.19833	5.10377	2.43338	124.681	7.57277e-27	2.07665e-25	DEGs_a_leaf_vs_b_gall	6.16618	88.0795	6.28771e-21	1.26722e-18	DEGs_a_leaf_vs_c_flow	7.19833	116.794	3.18539e-27	1.97339e-24	DEGs_a_leaf_vs_d_frui	5.10377	61.8897	3.63249e-15
TRINITY_DN146856_c0_g1_i1	cpm	30.0193	13.2258	7.50483	1.7623	0.370052	27.3299	0.770987	1.54835	cpm_for_each_sanmple	0.0959192	0.160506	0.853732	5.39827	18.48	58.1115	0.219314	0.78317	1.31048	2.45622	1.41167	0.777178	scaled_data	-0.53946	1.49897	-0.509145	-0.450369	anova	6.16374	1.01441	2.02465	2.87213	88.6863	4.19478e-19	6.31758e-18	DEGs_a_leaf_vs_b_gall	6.16374	46.1437	1.09887e-11	4.14331e-10	DEGs_a_leaf_vs_c_flow	1.01441	1.71938	0.189773	0.37151	DEGs_a_leaf_vs_d_frui	2.02465	6.78537	0.0091908
TRINITY_DN15946_c0_g1_i10	cpm	57.6625	19.0427	14.4156	1.32098	0.569161	40.6437	16.336	0.113598	cpm_for_each_sanmple	0.911233	0.12038	0.675871	51.4912	51.9933	18.4466	3.70641	20.8584	24.4432	0.157084	0.0973563	0.0863531	scaled_data	-0.727127	1.37733	0.100847	-0.751051	anova	6.16038	4.84499	-2.2867	3.8366	168.246	3.04266e-36	1.53793e-34	DEGs_a_leaf_vs_b_gall	6.16038	71.2183	3.19807e-17	3.49453e-15	DEGs_a_leaf_vs_c_flow	4.84499	49.1664	2.35146e-12	1.8072e-10	DEGs_a_leaf_vs_d_frui	-2.2867	11.3307	0.000762348
TRINITY_DN4131_c0_g1_i14	cpm	114.927	32.5401	28.7318	1.13254	0.900749	63.7362	49.1345	1.15601	cpm_for_each_sanmple	1.87043	0.12038	0.711443	13.7552	59.5099	117.943	42.5689	52.1591	52.6754	0.785418	1.38733	1.2953	scaled_data	-0.855287	1.07573	0.627	-0.847443	anova	6.15566	5.78021	0.375137	4.84192	115.976	5.6741e-25	1.35494e-23	DEGs_a_leaf_vs_b_gall	6.15566	62.5067	2.65535e-15	2.05405e-13	DEGs_a_leaf_vs_c_flow	5.78021	56.9776	4.40813e-14	4.59854e-12	DEGs_a_leaf_vs_d_frui	0.375137	0.337443	0.561309
TRINITY_DN48078_c0_g1_i9	cpm	14.5165	4.90402	3.62912	1.3513	0.141726	10.4903	3.84205	0.0423611	cpm_for_each_sanmple	0.0959192	0.0802532	0.249005	13.0804	12.4169	5.97363	0.350902	5.22114	5.95412	0.0285607	0.0121695	0.0863531	scaled_data	-0.711129	1.3991	0.0434206	-0.731391	anova	6.14624	4.69584	-1.73067	1.81069	112.669	2.92401e-24	6.6534e-23	DEGs_a_leaf_vs_b_gall	6.14624	49.9788	1.55412e-12	7.01883e-11	DEGs_a_leaf_vs_c_flow	4.69584	32.1131	1.45453e-08	5.2218e-07	DEGs_a_leaf_vs_d_frui	-1.73067	3.79914	0.0512791
TRINITY_DN38547_c0_g1_i4	cpm	22.9817	10.2672	5.74543	1.78703	0.303535	21.1159	0.0415209	1.52076	cpm_for_each_sanmple	0.527556	0.24076	0.142289	30.9882	15.49	16.8695	0.0438628	0.0522114	0.0284886	0.171364	2.90852	1.4824	scaled_data	-0.530026	1.49704	-0.555545	-0.411471	anova	6.1375	-2.73667	2.34729	2.47024	157.056	7.91267e-34	3.44473e-32	DEGs_a_leaf_vs_b_gall	6.1375	60.4485	7.55292e-15	5.3999e-13	DEGs_a_leaf_vs_c_flow	-2.73667	9.79437	0.00175047	0.0122789	DEGs_a_leaf_vs_d_frui	2.34729	11.3031	0.000773791
TRINITY_DN4131_c0_g1_i2	cpm	78.8363	21.2629	19.7091	1.07884	0.566518	38.9709	37.2402	2.05863	cpm_for_each_sanmple	1.10307	0.24076	0.355721	10.4851	38.6627	67.7649	33.5112	38.6103	39.5992	2.01353	2.03231	2.13004	scaled_data	-0.900279	0.905889	0.824494	-0.830104	anova	6.1281	6.06231	1.88728	4.29907	151.597	1.19214e-32	4.84225e-31	DEGs_a_leaf_vs_b_gall	6.1281	95.2489	1.67893e-22	4.29492e-20	DEGs_a_leaf_vs_c_flow	6.06231	93.7558	3.56949e-22	1.25582e-19	DEGs_a_leaf_vs_d_frui	1.88728	11.8499	0.000576645
TRINITY_DN43928_c0_g1_i1	cpm	10.9063	5.15054	2.72656	1.88902	0	0.214611	10.4507	0.240974	cpm_for_each_sanmple	0	0	0	0.155719	0.249169	0.238945	1.8861	23.3124	6.15354	0.41413	0.121695	0.187098	scaled_data	-0.529375	-0.487707	1.49967	-0.482589	anova	6.12802	11.704	6.27839	1.50992	145.699	2.23059e-31	8.33549e-30	DEGs_a_leaf_vs_b_gall	6.12802	14.5189	0.000138759	0.00101606	DEGs_a_leaf_vs_c_flow	11.704	79.176	5.68157e-19	1.2689e-16	DEGs_a_leaf_vs_d_frui	6.27839	16.8671	4.0091e-05
TRINITY_DN3906_c1_g1_i2	cpm	717.48	253.045	179.37	1.41074	8.06729	544.804	10.3119	154.297	cpm_for_each_sanmple	5.13168	12.8806	6.18955	371.546	546.22	716.645	6.62328	7.3618	16.9507	206.665	140.412	115.814	scaled_data	-0.676965	1.44414	-0.668094	-0.099085	anova	6.07629	0.352452	4.25628	7.48602	196.307	2.64851e-42	1.84448e-40	DEGs_a_leaf_vs_b_gall	6.07629	112.069	3.45089e-26	1.3969e-23	DEGs_a_leaf_vs_c_flow	0.352452	0.573582	0.448839	0.640522	DEGs_a_leaf_vs_d_frui	4.25628	65.23	6.66475e-16
TRINITY_DN3606_c0_g1_i4	cpm	61.3489	29.0513	15.3372	1.89417	0.879907	58.9102	1.25728	0.301507	cpm_for_each_sanmple	1.34287	1.08342	0.213433	54.398	48.5464	73.7863	0.263177	0.574325	2.93433	0.399849	0.231221	0.273452	scaled_data	-0.497648	1.49986	-0.484658	-0.517557	anova	6.07366	0.518082	-1.52418	3.9164	181.106	5.08818e-39	3.00458e-37	DEGs_a_leaf_vs_b_gall	6.07366	64.7132	8.66331e-16	7.33463e-14	DEGs_a_leaf_vs_c_flow	0.518082	0.6631	0.415468	0.608175	DEGs_a_leaf_vs_d_frui	-1.52418	5.415	0.0199644
TRINITY_DN39001_c1_g1_i1	cpm	43.094	16.882	10.7735	1.56699	0.518989	35.8393	0.931823	5.80388	cpm_for_each_sanmple	0.0959192	0.963039	0.49801	39.397	36.6278	31.493	0.614079	1.07033	1.11106	4.45546	6.52287	6.43331	scaled_data	-0.607423	1.48477	-0.582969	-0.294374	anova	6.07007	0.800947	3.44454	3.41012	301.045	5.90935e-65	1.1826e-62	DEGs_a_leaf_vs_b_gall	6.07007	172.453	2.15478e-39	3.03991e-36	DEGs_a_leaf_vs_c_flow	0.800947	3.36052	0.0667769	0.187874	DEGs_a_leaf_vs_d_frui	3.44454	64.919	7.8042e-16
TRINITY_DN7238_c0_g1_i4	cpm	29.5077	13.2086	7.37693	1.79052	0.403269	27.175	0.430192	1.49929	cpm_for_each_sanmple	0.287758	0.601899	0.320149	13.3919	24.5016	43.6314	0.15352	0.339374	0.797681	2.17061	1.36299	0.964276	scaled_data	-0.527965	1.49888	-0.525927	-0.444987	anova	6.05848	0.0628923	1.88094	2.84595	213.208	5.90055e-46	5.01645e-44	DEGs_a_leaf_vs_b_gall	6.05848	98.7294	2.89474e-23	8.29911e-21	DEGs_a_leaf_vs_c_flow	0.0628923	0.0120237	0.912685	1	DEGs_a_leaf_vs_d_frui	1.88094	11.9674	0.000541385
TRINITY_DN3294_c0_g1_i2	cpm	71.6252	30.4279	17.9063	1.69928	0.944592	63.4601	1.88267	5.3379	cpm_for_each_sanmple	0.335717	1.32418	1.17388	32.1301	75.6228	82.6273	0.570216	0.861487	4.21631	6.95452	6.58372	2.47546	scaled_data	-0.55744	1.49711	-0.52661	-0.413056	anova	6.05517	0.976798	2.48454	4.14893	118.85	1.36457e-25	3.42437e-24	DEGs_a_leaf_vs_b_gall	6.05517	65.4003	6.11301e-16	5.32089e-14	DEGs_a_leaf_vs_c_flow	0.976798	2.41743	0.119992	0.2782	DEGs_a_leaf_vs_d_frui	2.48454	14.8168	0.000118477
TRINITY_DN48078_c0_g1_i7	cpm	54.571	20.3933	13.6428	1.49481	0.157712	10.8114	43.3031	0.298858	cpm_for_each_sanmple	0.143879	0.0802532	0.249005	15.2605	11.2957	5.87805	7.56633	60.0953	62.2476	0.42841	0.194713	0.273452	scaled_data	-0.66125	-0.138838	1.45442	-0.654329	anova	6.04955	8.0512	0.883117	3.77667	186.582	3.3421e-40	2.09969e-38	DEGs_a_leaf_vs_b_gall	6.04955	66.8759	2.89152e-16	2.67364e-14	DEGs_a_leaf_vs_c_flow	8.0512	103.75	2.29499e-24	1.08281e-21	DEGs_a_leaf_vs_d_frui	0.883117	1.59668	0.206374
TRINITY_DN2571_c1_g1_i1	cpm	1091.27	545.382	272.817	1.99908	0	0.20357	0.174832	1090.89	cpm_for_each_sanmple	0	0	0	0.103813	0.124584	0.382312	0	0.496008	0.0284886	1224.07	176.556	1872.05	scaled_data	-0.500231	-0.499858	-0.499911	1.5	anova	6.04235	5.81865	18.4097	8.09391	253.137	1.37162e-54	1.75439e-52	DEGs_a_leaf_vs_b_gall	6.04235	11.6342	0.000647518	0.00385476	DEGs_a_leaf_vs_c_flow	5.81865	10.9496	0.000936244	0.00744066	DEGs_a_leaf_vs_d_frui	18.4097	105.314	1.04214e-24
TRINITY_DN5880_c0_g1_i2	cpm	56.4227	12.4817	14.1057	0.884874	0.321497	21.3569	7.28605	27.4582	cpm_for_each_sanmple	0.287758	0.321013	0.355721	12.1461	23.9202	28.0044	10.1323	5.74325	5.98261	33.1447	8.0684	41.1617	scaled_data	-1.10435	0.580947	-0.546367	1.06977	anova	6.0336	4.48302	6.39555	3.83127	118.794	1.40301e-25	3.51525e-24	DEGs_a_leaf_vs_b_gall	6.0336	98.6196	3.05973e-23	8.74265e-21	DEGs_a_leaf_vs_c_flow	4.48302	60.2996	8.14635e-15	9.68105e-13	DEGs_a_leaf_vs_d_frui	6.39555	108.161	2.47837e-25
TRINITY_DN7548_c0_g1_i1	cpm	36.7272	11.2912	9.1818	1.22973	0.385548	24.8472	1.49869	9.99576	cpm_for_each_sanmple	0.671435	0.200633	0.284577	2.95867	42.1926	29.3903	1.29395	1.43581	1.76629	13.909	9.60176	6.47648	scaled_data	-0.779038	1.3874	-0.680453	0.072089	anova	6.0236	1.97327	4.70954	3.19675	91.2032	1.20813e-19	1.90468e-18	DEGs_a_leaf_vs_b_gall	6.0236	64.923	7.78828e-16	6.66909e-14	DEGs_a_leaf_vs_c_flow	1.97327	8.93774	0.00279339	0.0177847	DEGs_a_leaf_vs_d_frui	4.70954	44.0454	3.2085e-11
TRINITY_DN480_c0_g1_i3	cpm	128.999	34.9544	32.2498	1.08387	1.08271	70.4599	4.13926	53.3171	cpm_for_each_sanmple	1.34287	0.802532	1.10274	16.091	59.759	135.53	2.96074	3.44595	6.0111	68.7598	27.8804	63.3112	scaled_data	-0.891648	1.09314	-0.804204	0.60271	anova	6.02323	1.93359	5.62093	5.01313	118.355	1.74431e-25	4.33834e-24	DEGs_a_leaf_vs_b_gall	6.02323	79.6244	4.52795e-19	6.84903e-17	DEGs_a_leaf_vs_c_flow	1.93359	11.2362	0.000802188	0.0065608	DEGs_a_leaf_vs_d_frui	5.62093	71.8719	2.29626e-17
TRINITY_DN37938_c0_g1_i3	cpm	27.7537	12.5676	6.93843	1.81131	0.0159865	1.08135	0.879263	25.7771	cpm_for_each_sanmple	0.0479596	0	0	0.72669	1.37043	1.14694	0.394765	1.33139	0.911635	29.546	6.36467	41.4207	scaled_data	-0.550816	-0.466045	-0.482125	1.49899	anova	6.01422	5.70548	10.5798	2.86298	202.999	9.48924e-44	7.1502e-42	DEGs_a_leaf_vs_b_gall	6.01422	38.681	4.99051e-10	1.34676e-08	DEGs_a_leaf_vs_c_flow	5.70548	34.7335	3.78064e-09	1.54531e-07	DEGs_a_leaf_vs_d_frui	10.5798	126.081	2.95111e-29
TRINITY_DN2085_c0_g1_i2	cpm	41.4834	20.371	10.3709	1.96425	0	0.197967	40.9266	0.358922	cpm_for_each_sanmple	0	0	0	0.207626	0.290697	0.0955781	1.44747	107.059	14.2728	0.742577	0.219052	0.115137	scaled_data	-0.509099	-0.499381	1.49996	-0.49148	anova	6.01272	13.6735	6.85107	3.39489	124.891	6.82199e-27	1.87619e-25	DEGs_a_leaf_vs_b_gall	6.01272	11.1834	0.000825329	0.00475054	DEGs_a_leaf_vs_c_flow	13.6735	63.5027	1.60149e-15	2.15073e-13	DEGs_a_leaf_vs_d_frui	6.85107	16.139	5.88609e-05
TRINITY_DN11640_c0_g1_i3	cpm	12.2509	4.80804	3.06273	1.56985	0.161279	10.2071	0.274234	1.6083	cpm_for_each_sanmple	0.287758	0.160506	0.0355721	2.80295	7.89035	19.928	0.328971	0.208845	0.284886	3.12739	1.10743	0.59008	scaled_data	-0.603459	1.48592	-0.579966	-0.3025	anova	6.01119	0.812434	3.34671	1.55979	94.403	2.48094e-20	4.14668e-19	DEGs_a_leaf_vs_b_gall	6.01119	53.8177	2.19979e-13	1.18774e-11	DEGs_a_leaf_vs_c_flow	0.812434	1.084	0.297805	0.494126	DEGs_a_leaf_vs_d_frui	3.34671	19.3437	1.09181e-05
TRINITY_DN6461_c0_g1_i8	cpm	54.4781	26.9719	13.6195	1.98038	0	0.19588	0.205134	54.0771	cpm_for_each_sanmple	0	0	0	0.207626	0.332225	0.0477891	0.482491	0.104423	0.0284886	52.9229	18.0474	91.2608	scaled_data	-0.504953	-0.49769	-0.497347	1.49999	anova	6.01031	6.10095	14.0754	3.8074	285.733	1.21711e-61	2.17051e-59	DEGs_a_leaf_vs_b_gall	6.01031	14.3832	0.000149124	0.00108129	DEGs_a_leaf_vs_c_flow	6.10095	16.1004	6.00707e-05	0.000772435	DEGs_a_leaf_vs_d_frui	14.0754	130.137	3.82393e-30
TRINITY_DN6830_c0_g1_i1	cpm	53.8306	14.7559	13.4577	1.09647	0.309745	19.4894	2.54782	31.4836	cpm_for_each_sanmple	0.479596	0.200633	0.249005	21.074	18.2309	19.1634	2.47825	2.08845	3.07677	29.289	40.2203	24.9417	scaled_data	-0.891027	0.40877	-0.739354	1.22161	anova	6.00011	3.06502	6.69236	3.76691	338.034	5.8149e-73	1.74432e-70	DEGs_a_leaf_vs_b_gall	6.00011	207.109	5.8683e-47	1.5203e-43	DEGs_a_leaf_vs_c_flow	3.06502	55.6512	8.65399e-14	8.57504e-12	DEGs_a_leaf_vs_d_frui	6.69236	250.874	1.67473e-56
TRINITY_DN999_c0_g1_i1	cpm	78.316	35.4897	19.579	1.81264	1.13409	72.8083	2.1539	2.21973	cpm_for_each_sanmple	0.767354	0.963039	1.67189	58.291	64.078	96.056	2.3028	1.25307	2.90584	3.49868	1.92279	1.23773	scaled_data	-0.519726	1.49985	-0.490991	-0.489136	anova	5.9875	0.909513	0.953401	4.27536	301.711	4.2415e-65	8.63376e-63	DEGs_a_leaf_vs_b_gall	5.9875	140.845	1.73986e-32	1.47565e-29	DEGs_a_leaf_vs_c_flow	0.909513	4.34327	0.0371555	0.125518	DEGs_a_leaf_vs_d_frui	0.953401	4.86937	0.0273375
TRINITY_DN37938_c0_g1_i4	cpm	31.4218	14.2803	7.85546	1.81788	0.0133755	1.053	1.09266	29.2628	cpm_for_each_sanmple	0	0.0401266	0	0.830503	1.0382	1.2903	1.00884	1.3575	0.911635	33.5017	7.25304	47.0337	scaled_data	-0.549154	-0.476352	-0.473575	1.49908	anova	5.98714	6.03882	10.7777	3.03532	247.489	2.28543e-53	2.75505e-51	DEGs_a_leaf_vs_b_gall	5.98714	42.2783	7.91666e-11	2.50785e-09	DEGs_a_leaf_vs_c_flow	6.03882	44.3252	2.78119e-11	1.74807e-09	DEGs_a_leaf_vs_d_frui	10.7777	152.617	4.64603e-35
TRINITY_DN10882_c1_g1_i1	cpm	16.1268	7.07226	4.03169	1.75417	0.223497	14.6361	0.617256	0.649913	cpm_for_each_sanmple	0.0959192	0.36114	0.213433	12.8209	16.3206	14.7668	0.285108	0.626536	0.940124	0.913941	0.632816	0.402981	scaled_data	-0.538469	1.49944	-0.482793	-0.478175	anova	5.98561	1.40527	1.49863	1.94811	267.521	1.06122e-57	1.55088e-55	DEGs_a_leaf_vs_b_gall	5.98561	133.902	5.74097e-31	4.23844e-28	DEGs_a_leaf_vs_c_flow	1.40527	7.1518	0.00748889	0.0382725	DEGs_a_leaf_vs_d_frui	1.49863	8.66846	0.00323764
TRINITY_DN7638_c0_g1_i7	cpm	72.2579	23.7409	18.0645	1.31423	0.223209	15.1199	4.50025	52.4145	cpm_for_each_sanmple	0.0959192	0.0401266	0.533582	16.6101	10.5897	18.1598	3.92572	5.58662	3.9884	53.6655	32.1641	71.414	scaled_data	-0.751497	-0.12403	-0.571343	1.44687	anova	5.98512	4.23786	7.77901	4.19444	237.891	2.71977e-51	2.94928e-49	DEGs_a_leaf_vs_b_gall	5.98512	127.045	1.81604e-29	1.13993e-26	DEGs_a_leaf_vs_c_flow	4.23786	68.6438	1.17956e-16	1.87791e-14	DEGs_a_leaf_vs_d_frui	7.77901	193.459	5.58848e-44
TRINITY_DN70312_c0_g2_i1	cpm	37.4453	14.3988	9.36133	1.53811	0.499077	30.7049	0.885191	5.35611	cpm_for_each_sanmple	1.19899	0.12038	0.177861	22.8388	33.7209	35.5551	1.5352	0.522114	0.598261	10.596	3.21276	2.25957	scaled_data	-0.615486	1.48232	-0.58867	-0.278163	anova	5.9738	0.86951	3.45491	3.20697	103.989	2.15594e-22	4.25067e-21	DEGs_a_leaf_vs_b_gall	5.9738	61.2496	5.02797e-15	3.70437e-13	DEGs_a_leaf_vs_c_flow	0.86951	1.72137	0.189517	0.371193	DEGs_a_leaf_vs_d_frui	3.45491	24.9864	5.77361e-07
TRINITY_DN50720_c0_g1_i1	cpm	20.7385	8.72509	5.18461	1.68288	0.0252329	1.87625	0.616054	18.2209	cpm_for_each_sanmple	0	0.0401266	0.0355721	0.88241	2.11794	2.6284	0.78953	0.574325	0.484306	21.3491	4.5149	28.7988	scaled_data	-0.591327	-0.379178	-0.523612	1.49412	anova	5.97301	4.37333	9.24679	2.45573	176.715	4.51784e-38	2.5344e-36	DEGs_a_leaf_vs_b_gall	5.97301	49.5728	1.91146e-12	8.45006e-11	DEGs_a_leaf_vs_c_flow	4.37333	24.8137	6.31478e-07	1.4944e-05	DEGs_a_leaf_vs_d_frui	9.24679	116.289	4.10929e-27
TRINITY_DN14265_c0_g1_i10	cpm	11.225	4.98786	2.80624	1.77742	0.160323	10.2863	0.390774	0.387595	cpm_for_each_sanmple	0.191838	0.0401266	0.249005	9.49888	8.88703	12.4729	0.263177	0.339374	0.569772	0.785418	0.219052	0.158314	scaled_data	-0.530472	1.49965	-0.48427	-0.484907	anova	5.96644	1.24597	1.24228	1.3957	179.194	1.31674e-38	7.60829e-37	DEGs_a_leaf_vs_b_gall	5.96644	86.1824	1.64084e-20	3.17232e-18	DEGs_a_leaf_vs_c_flow	1.24597	3.72401	0.0536355	0.162632	DEGs_a_leaf_vs_d_frui	1.24228	3.91708	0.0477978
TRINITY_DN1437_c0_g2_i1	cpm	15.095	7.11477	3.77374	1.88534	0.239798	14.4434	0.0189924	0.39275	cpm_for_each_sanmple	0.719394	0	0	9.03172	30.5232	3.77534	0	0	0.0569772	0.485531	0.462442	0.230275	scaled_data	-0.496705	1.49965	-0.52774	-0.475207	anova	5.95749	-3.50083	0.768378	1.85469	100.045	1.51992e-21	2.80895e-20	DEGs_a_leaf_vs_b_gall	5.95749	32.5629	1.15397e-08	2.30904e-07	DEGs_a_leaf_vs_c_flow	-3.50083	8.8659	0.00290547	0.0183541	DEGs_a_leaf_vs_d_frui	0.768378	0.725057	0.39449
TRINITY_DN77_c0_g1_i1	cpm	70.1923	21.8624	17.5481	1.24585	0.747971	46.7371	0.796564	21.9107	cpm_for_each_sanmple	0.0959192	0.12038	2.02761	2.28388	81.7274	56.1999	0.614079	0.522114	1.2535	34.5156	20.8829	10.3336	scaled_data	-0.768449	1.33513	-0.766227	0.199549	anova	5.94446	0.0728414	4.85148	4.13341	54.1809	1.02668e-11	7.65151e-11	DEGs_a_leaf_vs_b_gall	5.94446	29.7566	4.89839e-08	8.51693e-07	DEGs_a_leaf_vs_c_flow	0.0728414	0.0065089	0.935698	1	DEGs_a_leaf_vs_d_frui	4.85148	21.9206	2.84168e-06
TRINITY_DN14265_c0_g1_i5	cpm	11.641	5.26748	2.91026	1.80997	0.166959	10.8105	0.291041	0.372573	cpm_for_each_sanmple	0.0959192	0.12038	0.284577	10.5889	8.22258	13.6199	0.350902	0.208845	0.313375	0.742577	0.231221	0.143922	scaled_data	-0.520799	1.49981	-0.497243	-0.481765	anova	5.94426	0.749613	1.09242	1.44645	204.641	4.19187e-44	3.21124e-42	DEGs_a_leaf_vs_b_gall	5.94426	92.3752	7.17073e-22	1.66137e-19	DEGs_a_leaf_vs_c_flow	0.749613	1.38227	0.239715	0.426035	DEGs_a_leaf_vs_d_frui	1.09242	3.23346	0.072148
TRINITY_DN3606_c0_g1_i1	cpm	21.5701	9.64423	5.39252	1.78844	0.325914	19.8562	0.614114	0.773867	cpm_for_each_sanmple	0.335717	0.642026	0	22.1641	18.48	18.9245	0.285108	0.417691	1.13954	0.928222	0.644985	0.748394	scaled_data	-0.525351	1.49972	-0.495468	-0.478904	anova	5.94257	0.917453	1.26568	2.37679	204.02	5.70903e-44	4.35242e-42	DEGs_a_leaf_vs_b_gall	5.94257	96.9834	6.99119e-23	1.91569e-20	DEGs_a_leaf_vs_c_flow	0.917453	2.59708	0.107061	0.259141	DEGs_a_leaf_vs_d_frui	1.26568	5.23522	0.0221339
TRINITY_DN2669_c0_g1_i1	cpm	57.0189	25.7586	14.2547	1.80702	0.871753	52.8823	2.21652	1.04832	cpm_for_each_sanmple	1.43879	0.963039	0.213433	51.4912	49.9999	57.1557	0.285108	1.12254	5.2419	1.05674	1.25346	0.834747	scaled_data	-0.519553	1.4996	-0.467346	-0.512698	anova	5.93153	1.35215	0.279773	3.81112	119.913	8.05713e-26	2.05595e-24	DEGs_a_leaf_vs_b_gall	5.93153	55.0066	1.20128e-13	6.80045e-12	DEGs_a_leaf_vs_c_flow	1.35215	3.98259	0.0459727	0.145782	DEGs_a_leaf_vs_d_frui	0.279773	0.17497	0.675732
TRINITY_DN45714_c1_g1_i1	cpm	71.3833	21.5109	17.8458	1.20537	0.436335	26.5955	0.141567	44.2099	cpm_for_each_sanmple	0.431637	0.521646	0.355721	33.1163	23.588	23.0821	0.175451	0.078317	0.170932	36.2863	49.5543	46.789	scaled_data	-0.809335	0.406755	-0.823038	1.22562	anova	5.92482	-1.58824	6.65844	4.1701	552.858	1.66865e-119	3.17017e-116	DEGs_a_leaf_vs_b_gall	5.92482	210.789	9.23897e-48	2.58126e-44	DEGs_a_leaf_vs_c_flow	-1.58824	9.63439	0.00190968	0.0131528	DEGs_a_leaf_vs_d_frui	6.65844	256.024	1.26247e-57
TRINITY_DN3319_c0_g1_i2	cpm	26.618	13.1671	6.65451	1.97868	0	0.186926	0.0263029	26.4048	cpm_for_each_sanmple	0	0	0	0.155719	0.166113	0.238945	0.0219314	0	0.0569772	24.9192	4.52707	49.7682	scaled_data	-0.505388	-0.491192	-0.503391	1.49997	anova	5.92252	3.1887	13.0412	2.81001	269.629	3.71333e-58	5.52879e-56	DEGs_a_leaf_vs_b_gall	5.92252	13.7264	0.000211456	0.00146248	DEGs_a_leaf_vs_c_flow	3.1887	2.71673	0.099301	0.246968	DEGs_a_leaf_vs_d_frui	13.0412	114.111	1.23196e-26
TRINITY_DN7657_c0_g3_i1	cpm	368.408	105.476	92.1021	1.14521	3.54555	214.489	4.53801	145.836	cpm_for_each_sanmple	3.02146	5.97887	1.63632	128.001	270.307	245.158	2.32473	4.90787	6.38145	282.694	98.3542	56.4605	scaled_data	-0.83959	1.16033	-0.83018	0.509443	anova	5.91829	0.355145	5.36171	6.52561	132.501	1.56304e-28	4.82485e-27	DEGs_a_leaf_vs_b_gall	5.91829	73.2732	1.12893e-17	1.33161e-15	DEGs_a_leaf_vs_c_flow	0.355145	0.391673	0.531421	0.718506	DEGs_a_leaf_vs_d_frui	5.36171	63.3361	1.7428e-15
TRINITY_DN13391_c0_g1_i1	cpm	51.8597	24.4703	12.9649	1.88743	0.826195	49.6687	0.95944	0.405308	cpm_for_each_sanmple	0.959192	1.16367	0.355721	42.8228	49.7923	56.3911	0.0438628	0.469902	2.36455	0.485531	0.413764	0.316628	scaled_data	-0.496058	1.49993	-0.490613	-0.513258	anova	5.91078	0.20994	-1.01516	3.6711	145.03	3.10965e-31	1.15148e-29	DEGs_a_leaf_vs_b_gall	5.91078	52.9311	3.45448e-13	1.78148e-11	DEGs_a_leaf_vs_c_flow	0.20994	0.0931975	0.760151	0.902299	DEGs_a_leaf_vs_d_frui	-1.01516	2.14371	0.143155
TRINITY_DN11292_c0_g1_i1	cpm	32.8764	12.3209	8.2191	1.49906	0.445548	26.464	1.07462	4.89222	cpm_for_each_sanmple	0.623475	0.642026	0.0711443	14.6376	31.0631	33.6913	0.745668	0.939805	1.53838	8.711	3.82123	2.14444	scaled_data	-0.630922	1.48081	-0.579865	-0.270018	anova	5.91041	1.28705	3.4752	3.01908	132.205	1.81111e-28	5.56528e-27	DEGs_a_leaf_vs_b_gall	5.91041	82.7762	9.18917e-20	1.5532e-17	DEGs_a_leaf_vs_c_flow	1.28705	4.90344	0.0268033	0.099029	DEGs_a_leaf_vs_d_frui	3.4752	34.0664	5.32622e-09
TRINITY_DN11640_c0_g1_i1	cpm	29.0248	11.0371	7.25621	1.52105	0.408805	23.6434	0.983229	3.98939	cpm_for_each_sanmple	0.959192	0.160506	0.106716	6.79975	19.3521	44.7783	0.78953	0.678748	1.48141	7.32581	2.71381	1.92855	scaled_data	-0.620401	1.48474	-0.568356	-0.295986	anova	5.88497	1.29838	3.31834	2.83434	84.2962	3.6747e-18	5.10929e-17	DEGs_a_leaf_vs_b_gall	5.88497	52.6243	4.0386e-13	2.05666e-11	DEGs_a_leaf_vs_c_flow	1.29838	3.34517	0.0674025	0.189145	DEGs_a_leaf_vs_d_frui	3.31834	20.3905	6.3142e-06
TRINITY_DN14265_c0_g1_i1	cpm	12.0693	5.44027	3.01733	1.80301	0.185982	11.1762	0.439762	0.267387	cpm_for_each_sanmple	0.143879	0.200633	0.213433	9.86223	8.80397	14.8624	0.438628	0.339374	0.541283	0.471251	0.158204	0.172706	scaled_data	-0.520443	1.49972	-0.473794	-0.505479	anova	5.86684	1.20585	0.488492	1.50155	279.977	2.14173e-60	3.54849e-58	DEGs_a_leaf_vs_b_gall	5.86684	123.187	1.26897e-28	7.35013e-26	DEGs_a_leaf_vs_c_flow	1.20585	4.67693	0.0305703	0.108843	DEGs_a_leaf_vs_d_frui	0.488492	0.764012	0.382076
TRINITY_DN7199_c0_g1_i1	cpm	47.7431	19.314	11.9358	1.61816	0.693461	40.6961	0.716469	5.6371	cpm_for_each_sanmple	0.575515	0.722279	0.782587	19.6206	50.6644	51.8033	0.131588	0.36548	1.65234	8.711	6.24297	1.95734	scaled_data	-0.582081	1.48909	-0.58089	-0.32612	anova	5.86461	0.0278469	3.01337	3.5605	116.344	4.72923e-25	1.13597e-23	DEGs_a_leaf_vs_b_gall	5.86461	60.6503	6.81709e-15	4.91327e-13	DEGs_a_leaf_vs_c_flow	0.0278469	0.00182441	0.96593	1	DEGs_a_leaf_vs_d_frui	3.01337	20.253	6.78475e-06
TRINITY_DN14277_c0_g1_i12	cpm	39.1449	11.703	9.78623	1.19587	0.228824	13.0362	24.9625	0.91737	cpm_for_each_sanmple	0.383677	0.160506	0.142289	18.7382	12.9153	7.45509	7.25929	38.7408	28.8874	1.64224	0.77885	0.33102	scaled_data	-0.816661	0.277703	1.29678	-0.757826	anova	5.8489	6.78599	2.02434	3.2934	126.127	3.6951e-27	1.03868e-25	DEGs_a_leaf_vs_b_gall	5.8489	66.0474	4.40197e-16	3.91773e-14	DEGs_a_leaf_vs_c_flow	6.78599	83.3363	6.92171e-20	1.76857e-17	DEGs_a_leaf_vs_d_frui	2.02434	9.44247	0.00212018
TRINITY_DN8432_c0_g1_i7	cpm	16.5277	5.89991	4.13193	1.42788	0.059817	3.41147	12.6862	0.370244	cpm_for_each_sanmple	0.143879	0	0.0355721	8.61647	0.996676	0.621258	2.3028	27.4371	8.31867	0.485531	0.438103	0.187098	scaled_data	-0.690199	-0.122114	1.4499	-0.637584	anova	5.84096	7.7377	2.65218	2.06622	66.3517	2.57735e-14	2.52122e-13	DEGs_a_leaf_vs_b_gall	5.84096	28.4388	9.6708e-08	1.5719e-06	DEGs_a_leaf_vs_c_flow	7.7377	44.6002	2.41667e-11	1.53864e-09	DEGs_a_leaf_vs_d_frui	2.65218	6.53652	0.0105682
TRINITY_DN5715_c0_g1_i1	cpm	18.9321	8.21652	4.73303	1.736	0.298875	17.0341	0.247375	1.35171	cpm_for_each_sanmple	0.335717	0.24076	0.320149	7.88978	17.3588	25.8539	0.241245	0.130528	0.370352	1.65652	0.657155	1.74145	scaled_data	-0.539663	1.49712	-0.545931	-0.411527	anova	5.82161	-0.276349	2.16593	2.19261	220.086	1.92335e-47	1.73892e-45	DEGs_a_leaf_vs_b_gall	5.82161	102.28	4.81942e-24	1.51592e-21	DEGs_a_leaf_vs_c_flow	-0.276349	0.218346	0.640303	0.811711	DEGs_a_leaf_vs_d_frui	2.16593	16.456	4.97934e-05
TRINITY_DN6830_c0_g1_i7	cpm	35.4758	9.85222	8.86896	1.11087	0.214918	12.36	1.68341	21.2175	cpm_for_each_sanmple	0.239798	0.12038	0.284577	12.8209	11.2126	13.0464	1.25009	2.06235	1.7378	17.8361	27.783	18.0334	scaled_data	-0.878385	0.354338	-0.729332	1.25338	anova	5.8176	2.93992	6.59768	3.17493	308.192	1.67727e-66	3.65989e-64	DEGs_a_leaf_vs_b_gall	5.8176	178.851	8.63506e-41	1.41424e-37	DEGs_a_leaf_vs_c_flow	2.93992	44.0458	3.20787e-11	1.99949e-09	DEGs_a_leaf_vs_d_frui	6.59768	226.051	4.33059e-51
TRINITY_DN2313_c0_g1_i2	cpm	11.2477	5.47154	2.81193	1.94583	0	0.173798	0.0553886	11.0185	cpm_for_each_sanmple	0	0	0	0.103813	0.0830563	0.334523	0	0.0522114	0.113954	13.8234	3.44398	15.7882	scaled_data	-0.513918	-0.482155	-0.503795	1.49987	anova	5.80861	4.13607	11.7804	1.64578	238.946	1.60826e-51	1.76411e-49	DEGs_a_leaf_vs_b_gall	5.80861	13.4662	0.000242898	0.00165101	DEGs_a_leaf_vs_c_flow	4.13607	5.30702	0.0212397	0.0834708	DEGs_a_leaf_vs_d_frui	11.7804	109.165	1.4931e-25
TRINITY_DN82982_c0_g1_i4	cpm	11.0326	3.30958	2.75815	1.19993	0.0716744	4.02573	6.86094	0.0742747	cpm_for_each_sanmple	0.143879	0	0.0711443	5.03493	5.27408	1.7682	1.22816	9.86795	9.4867	0.0999623	0.0365086	0.0863531	scaled_data	-0.811728	0.383003	1.23967	-0.810943	anova	5.80814	6.57526	0.0904515	1.46575	117.673	2.44672e-25	6.01188e-24	DEGs_a_leaf_vs_b_gall	5.80814	47.6704	5.04255e-12	2.05169e-10	DEGs_a_leaf_vs_c_flow	6.57526	59.3245	1.33698e-14	1.52546e-12	DEGs_a_leaf_vs_d_frui	0.0904515	0.00994842	0.920549
TRINITY_DN1689_c0_g2_i1	cpm	147.05	49.2361	36.7625	1.3393	1.903	107.413	4.28317	33.4508	cpm_for_each_sanmple	1.10307	1.40443	3.20149	64.1045	76.5364	181.598	5.81182	4.04638	2.9913	37.4288	22.611	40.3125	scaled_data	-0.708008	1.43494	-0.659666	-0.0672627	anova	5.80676	1.16108	4.12372	5.19679	168.537	2.63294e-36	1.33557e-34	DEGs_a_leaf_vs_b_gall	5.80676	108.821	1.77627e-25	6.57394e-23	DEGs_a_leaf_vs_c_flow	1.16108	6.07799	0.0136876	0.0603069	DEGs_a_leaf_vs_d_frui	4.12372	63.7762	1.39388e-15
TRINITY_DN13112_c0_g1_i1	cpm	16.7891	6.93806	4.19728	1.65299	0.263833	14.55	0.227909	1.74732	cpm_for_each_sanmple	0.479596	0.24076	0.0711443	6.69593	14.4933	22.4609	0	0	0.683726	2.82751	1.75241	0.662041	scaled_data	-0.566937	1.49217	-0.572115	-0.353118	anova	5.79539	-0.212388	2.73976	2.02055	60.6364	4.29799e-13	3.71316e-12	DEGs_a_leaf_vs_b_gall	5.79539	30.1646	3.96888e-08	7.03731e-07	DEGs_a_leaf_vs_c_flow	-0.212388	0.0512476	0.820906	0.945031	DEGs_a_leaf_vs_d_frui	2.73976	8.51931	0.00351398
TRINITY_DN15048_c1_g1_i1	cpm	15.0832	6.58298	3.77081	1.74578	0.241427	13.6385	0.387238	0.816059	cpm_for_each_sanmple	0.0959192	0.521646	0.106716	9.39507	15.0332	16.4872	0.219314	0.287162	0.655238	1.14243	0.888376	0.417373	scaled_data	-0.536137	1.49897	-0.513987	-0.448846	anova	5.79215	0.643851	1.7349	1.85091	196.692	2.18708e-42	1.53136e-40	DEGs_a_leaf_vs_b_gall	5.79215	96.1999	1.03852e-22	2.76076e-20	DEGs_a_leaf_vs_c_flow	0.643851	1.18846	0.275641	0.468435	DEGs_a_leaf_vs_d_frui	1.7349	9.71316	0.00182953
TRINITY_DN2571_c1_g2_i1	cpm	858.008	428.743	214.502	1.99878	0	0.169624	0.222075	857.617	cpm_for_each_sanmple	0	0	0	0.103813	0.166113	0.238945	0.0657942	0.600431	0	763.641	146.984	1662.23	scaled_data	-0.500305	-0.499909	-0.499787	1.5	anova	5.79036	6.16528	18.0626	7.74754	269.047	4.96169e-58	7.34145e-56	DEGs_a_leaf_vs_b_gall	5.79036	10.7448	0.0010457	0.00581781	DEGs_a_leaf_vs_c_flow	6.16528	13.2518	0.000272325	0.00271578	DEGs_a_leaf_vs_d_frui	18.0626	112.454	2.84141e-26
TRINITY_DN1689_c0_g2_i6	cpm	145.129	50.5666	36.2823	1.3937	1.98421	109.76	3.8836	29.5017	cpm_for_each_sanmple	1.19899	1.76557	2.98806	64.935	77.8238	186.521	5.52671	2.81941	3.30468	31.7309	20.3475	36.4266	scaled_data	-0.678275	1.45308	-0.640713	-0.134094	anova	5.77915	0.961309	3.88371	5.1771	182.858	2.12959e-39	1.28251e-37	DEGs_a_leaf_vs_b_gall	5.77915	114.241	1.15369e-26	4.92176e-24	DEGs_a_leaf_vs_c_flow	0.961309	4.41576	0.0356084	0.121686	DEGs_a_leaf_vs_d_frui	3.88371	61.0317	5.61642e-15
TRINITY_DN184_c0_g1_i9	cpm	20.3439	5.64626	5.08598	1.11016	0.211882	11.852	0.653244	7.6268	cpm_for_each_sanmple	0.239798	0.0401266	0.355721	0.986223	6.85215	27.7177	0.78953	0.600431	0.569772	9.63923	2.6773	10.5639	scaled_data	-0.863244	1.19832	-0.785075	0.449999	anova	5.77629	1.60339	5.14016	2.35259	59.2729	8.40574e-13	7.0591e-12	DEGs_a_leaf_vs_b_gall	5.77629	39.1449	3.93488e-10	1.08489e-08	DEGs_a_leaf_vs_c_flow	1.60339	3.78764	0.0516323	0.158406	DEGs_a_leaf_vs_d_frui	5.14016	32.625	1.1177e-08
TRINITY_DN706_c1_g1_i1	cpm	30.9666	11.5597	7.74166	1.49319	0.469931	24.9605	1.75703	3.7792	cpm_for_each_sanmple	0.719394	0.441393	0.249005	11.2118	28.1146	35.5551	1.42554	1.25307	2.59246	3.91281	3.86991	3.55487	scaled_data	-0.629056	1.48955	-0.517713	-0.342781	anova	5.75429	1.92361	3.03136	2.93041	185.818	4.88527e-40	3.04369e-38	DEGs_a_leaf_vs_b_gall	5.75429	124.414	6.83627e-29	4.0928e-26	DEGs_a_leaf_vs_c_flow	1.92361	16.2158	5.65202e-05	0.000733465	DEGs_a_leaf_vs_d_frui	3.03136	40.3024	2.17543e-10
TRINITY_DN3606_c0_g1_i3	cpm	14.4558	6.60983	3.61395	1.82898	0.257093	13.5279	0.240262	0.430574	cpm_for_each_sanmple	0.383677	0.280886	0.106716	18.3749	10.5482	11.6605	0.241245	0.0522114	0.427329	0.41413	0.474612	0.402981	scaled_data	-0.507857	1.49987	-0.510404	-0.481612	anova	5.74622	-0.0659429	0.785646	1.76912	304.868	8.79221e-66	1.85873e-63	DEGs_a_leaf_vs_b_gall	5.74622	125.08	4.88877e-29	2.97688e-26	DEGs_a_leaf_vs_c_flow	-0.0659429	0.0133584	0.907987	0.999808	DEGs_a_leaf_vs_d_frui	0.785646	2.31573	0.128071
TRINITY_DN10699_c0_g1_i5	cpm	43.5558	16.2228	10.8889	1.48984	0.640947	34.8397	1.1227	6.95239	cpm_for_each_sanmple	0.431637	0.601899	0.889304	18.5825	41.4451	44.4916	0.636011	1.27918	1.45292	11.8241	5.93873	3.09432	scaled_data	-0.631703	1.47637	-0.602007	-0.242656	anova	5.74264	0.784087	3.4176	3.43026	171.383	6.39889e-37	3.36693e-35	DEGs_a_leaf_vs_b_gall	5.74264	101.838	6.02388e-24	1.87409e-21	DEGs_a_leaf_vs_c_flow	0.784087	2.37636	0.123184	0.283175	DEGs_a_leaf_vs_d_frui	3.4176	42.9232	5.69315e-11
TRINITY_DN11640_c0_g1_i5	cpm	22.6927	8.67006	5.67316	1.52826	0.358339	18.5494	0.693062	3.09184	cpm_for_each_sanmple	0.959192	0.0802532	0.0355721	4.8273	15.0747	35.7462	0.636011	0.730959	0.712215	5.69785	2.23919	1.33847	scaled_data	-0.613009	1.48514	-0.574402	-0.297728	anova	5.7316	0.994757	3.14762	2.47285	69.7299	4.87642e-15	5.10193e-14	DEGs_a_leaf_vs_b_gall	5.7316	41.9312	9.45399e-11	2.95931e-09	DEGs_a_leaf_vs_c_flow	0.994757	1.63825	0.200565	0.384886	DEGs_a_leaf_vs_d_frui	3.14762	15.4136	8.63658e-05
TRINITY_DN1689_c0_g2_i7	cpm	146.88	50.177	36.72	1.36648	2.04063	109.237	4.09136	31.5106	cpm_for_each_sanmple	0.911233	1.40443	3.80622	64.8831	81.852	180.977	5.85568	3.02826	3.39014	33.7159	22.3311	38.4847	scaled_data	-0.69114	1.44523	-0.65027	-0.103821	anova	5.72951	0.993383	3.93599	5.19482	151.591	1.19551e-32	4.85315e-31	DEGs_a_leaf_vs_b_gall	5.72951	95.7517	1.30234e-22	3.39246e-20	DEGs_a_leaf_vs_c_flow	0.993383	4.04603	0.0442753	0.142005	DEGs_a_leaf_vs_d_frui	3.93599	53.1071	3.15853e-13
TRINITY_DN7638_c0_g1_i4	cpm	23.9478	7.48621	5.98695	1.25042	0.114412	5.93089	1.33333	16.5692	cpm_for_each_sanmple	0.191838	0.0802532	0.0711443	6.79975	4.11129	6.88162	1.1185	1.8274	1.05408	17.6505	9.3462	22.7109	scaled_data	-0.784448	-0.00748936	-0.621627	1.41356	anova	5.7173	3.56806	7.20068	2.63121	217.37	7.43412e-47	6.55897e-45	DEGs_a_leaf_vs_b_gall	5.7173	108.094	2.56266e-25	9.33884e-23	DEGs_a_leaf_vs_c_flow	3.56806	40.3423	2.13143e-10	1.13322e-08	DEGs_a_leaf_vs_d_frui	7.20068	167.433	2.69097e-38
TRINITY_DN6830_c0_g1_i4	cpm	14.4595	3.86766	3.61487	1.06993	0.115505	5.91141	0.567066	7.86548	cpm_for_each_sanmple	0.239798	0	0.106716	6.02115	5.35713	6.35594	0.614079	0.574325	0.512795	7.02592	10.1372	6.43331	scaled_data	-0.904774	0.59378	-0.788021	1.09901	anova	5.71667	2.34697	6.12979	1.90209	247.656	2.10281e-53	2.54351e-51	DEGs_a_leaf_vs_b_gall	5.71667	137.944	7.49756e-32	6.03567e-29	DEGs_a_leaf_vs_c_flow	2.34697	18.0705	2.12876e-05	0.000319152	DEGs_a_leaf_vs_d_frui	6.12979	161.855	4.44992e-37
TRINITY_DN2669_c0_g1_i10	cpm	62.9887	28.4102	15.7472	1.80415	1.12003	58.3544	2.32762	1.18668	cpm_for_each_sanmple	1.82247	1.32418	0.213433	64.4159	54.7341	55.9132	0.328971	1.69687	4.95702	1.19955	1.33865	1.02185	scaled_data	-0.514855	1.49971	-0.47235	-0.512509	anova	5.71123	1.06063	0.0955475	3.95649	125.952	4.02986e-27	1.12988e-25	DEGs_a_leaf_vs_b_gall	5.71123	55.93	7.50995e-14	4.40905e-12	DEGs_a_leaf_vs_c_flow	1.06063	2.67917	0.101668	0.250411	DEGs_a_leaf_vs_d_frui	0.0955475	0.0221592	0.881664
TRINITY_DN699_c0_g2_i9	cpm	137.129	54.2282	34.2823	1.58181	2.20308	115.273	14.1529	5.50051	cpm_for_each_sanmple	0.863273	2.04646	3.6995	34.7773	90.7806	220.26	15.0449	12.4002	15.0135	5.94062	7.42342	3.1375	scaled_data	-0.591559	1.49351	-0.371198	-0.530753	anova	5.69983	2.67422	1.31158	5.0923	122.628	2.09618e-26	5.56929e-25	DEGs_a_leaf_vs_b_gall	5.69983	74.9848	4.7435e-18	5.93868e-16	DEGs_a_leaf_vs_c_flow	2.67422	21.4957	3.54622e-06	6.81449e-05	DEGs_a_leaf_vs_d_frui	1.31158	5.60872	0.0178714
TRINITY_DN16486_c0_g1_i2	cpm	12.1796	4.32454	3.04491	1.42025	0.179772	9.37129	0.344047	2.28452	cpm_for_each_sanmple	0.191838	0.24076	0.106716	1.71291	11.5864	14.8146	0.350902	0.339374	0.341863	3.84141	1.94713	1.06502	scaled_data	-0.662529	1.4629	-0.624543	-0.175831	anova	5.6949	0.939318	3.65876	1.57503	95.9616	1.14725e-20	1.97427e-19	DEGs_a_leaf_vs_b_gall	5.6949	58.5319	2.00023e-14	1.3128e-12	DEGs_a_leaf_vs_c_flow	0.939318	1.71976	0.189724	0.371465	DEGs_a_leaf_vs_d_frui	3.65876	27.0929	1.9391e-07
TRINITY_DN706_c1_g1_i2	cpm	24.083	9.25022	6.02076	1.53639	0.393807	19.833	1.31175	2.54449	cpm_for_each_sanmple	0.767354	0.200633	0.213433	8.72029	25.4983	25.2804	0.811462	1.3575	1.76629	2.87035	2.60428	2.15883	scaled_data	-0.608305	1.49318	-0.50907	-0.375804	anova	5.6935	1.77155	2.73192	2.56054	167.669	4.05315e-36	2.03354e-34	DEGs_a_leaf_vs_b_gall	5.6935	107.332	3.76507e-25	1.34119e-22	DEGs_a_leaf_vs_c_flow	1.77155	11.8977	0.000562024	0.00491298	DEGs_a_leaf_vs_d_frui	2.73192	28.7796	8.10992e-08
TRINITY_DN5577_c0_g1_i3	cpm	15.3899	7.50139	3.84748	1.94969	0	0.165445	0.125398	15.0991	cpm_for_each_sanmple	0	0	0	0.311439	0.0415282	0.143367	0.0438628	0.104423	0.227909	15.4942	7.73982	22.0632	scaled_data	-0.512902	-0.490847	-0.496185	1.49993	anova	5.69163	5.30572	12.2349	2.06504	341.266	1.16066e-73	3.52623e-71	DEGs_a_leaf_vs_b_gall	5.69163	13.3283	0.000261437	0.00175815	DEGs_a_leaf_vs_c_flow	5.30572	11.6838	0.000630466	0.00539834	DEGs_a_leaf_vs_d_frui	12.2349	156.801	5.65773e-36
TRINITY_DN176_c1_g2_i2	cpm	44.9333	13.8172	11.2333	1.23002	0.5962	30.5608	1.97452	11.8018	cpm_for_each_sanmple	0.911233	0.521646	0.355721	3.84108	36.4202	51.421	1.97383	1.98403	1.96571	19.9211	8.83508	6.64919	scaled_data	-0.769845	1.39879	-0.670091	0.0411415	anova	5.68774	1.73748	4.31492	3.48561	84.399	3.49258e-18	4.86938e-17	DEGs_a_leaf_vs_b_gall	5.68774	59.8317	1.03323e-14	7.17113e-13	DEGs_a_leaf_vs_c_flow	1.73748	7.29204	0.00692609	0.0360852	DEGs_a_leaf_vs_d_frui	4.31492	38.6406	5.09475e-10
TRINITY_DN16888_c0_g3_i1	cpm	34.2862	14.2724	8.57156	1.66508	0.0783098	4.305	0.129926	29.773	cpm_for_each_sanmple	0.0479596	0.0802532	0.106716	3.58155	3.07308	6.26037	0.109657	0.0522114	0.227909	28.7606	8.84725	51.7111	scaled_data	-0.595084	-0.298938	-0.591467	1.48549	anova	5.68693	0.647662	8.47648	3.1487	241.8	3.88435e-52	4.36149e-50	DEGs_a_leaf_vs_b_gall	5.68693	64.0251	1.22843e-15	1.01144e-13	DEGs_a_leaf_vs_c_flow	0.647662	0.624356	0.429433	0.621764	DEGs_a_leaf_vs_d_frui	8.47648	126.924	1.93006e-29
TRINITY_DN57642_c0_g1_i1	cpm	41.0153	10.3275	10.2538	1.00719	0.458427	24.0382	4.64978	11.8689	cpm_for_each_sanmple	0.239798	0.601899	0.533582	8.09741	27.0764	36.9409	4.27662	4.51628	5.15644	11.6242	14.9442	9.03829	scaled_data	-0.948475	1.33472	-0.542632	0.156384	anova	5.68284	3.3125	4.66452	3.35929	125.323	5.50711e-27	1.52546e-25	DEGs_a_leaf_vs_b_gall	5.68284	111.824	3.90552e-26	1.56758e-23	DEGs_a_leaf_vs_c_flow	3.3125	43.8842	3.48398e-11	2.1565e-09	DEGs_a_leaf_vs_d_frui	4.66452	81.0603	2.18929e-19
TRINITY_DN9709_c1_g1_i1	cpm	18.0628	5.86583	4.5157	1.29899	0.256668	12.7947	0.448707	4.56273	cpm_for_each_sanmple	0.431637	0.160506	0.177861	12.7171	12.3339	13.3331	0.285108	0.548219	0.512795	7.44005	3.61435	2.63377	scaled_data	-0.726075	1.41139	-0.693336	0.00801689	anova	5.66846	0.831892	4.18121	2.15701	198.615	8.40295e-43	5.98959e-41	DEGs_a_leaf_vs_b_gall	5.66846	119.845	6.84107e-28	3.54462e-25	DEGs_a_leaf_vs_c_flow	0.831892	2.39399	0.121802	0.281319	DEGs_a_leaf_vs_d_frui	4.18121	69.5436	7.47451e-17
TRINITY_DN40138_c0_g1_i2	cpm	24.5384	12.132	6.13459	1.97764	0	0.156439	24.3323	0.0496214	cpm_for_each_sanmple	0	0	0	0.207626	0.166113	0.0955781	5.61444	35.5037	31.8787	0.0714017	0.0486781	0.0287844	scaled_data	-0.505654	-0.49276	1.49998	-0.501564	anova	5.66558	12.923	4.07391	2.64711	329.403	4.29596e-71	1.15932e-68	DEGs_a_leaf_vs_b_gall	5.66558	12.5142	0.00040387	0.00256059	DEGs_a_leaf_vs_c_flow	12.923	137.209	1.08519e-31	9.97592e-29	DEGs_a_leaf_vs_d_frui	4.07391	5.55196	0.01846
TRINITY_DN6461_c0_g1_i4	cpm	67.4585	33.5374	16.8646	1.98863	0	0.155781	0.13207	67.1707	cpm_for_each_sanmple	0	0	0	0.103813	0.124584	0.238945	0.175451	0.078317	0.142443	66.2608	22.0999	113.151	scaled_data	-0.50286	-0.498215	-0.498922	1.5	anova	5.66429	5.44444	14.3882	4.10854	467.128	6.33888e-101	6.40578e-98	DEGs_a_leaf_vs_b_gall	5.66429	12.8956	0.000329362	0.00214685	DEGs_a_leaf_vs_c_flow	5.44444	12.4741	0.000412628	0.00382603	DEGs_a_leaf_vs_d_frui	14.3882	196.947	9.68658e-45
TRINITY_DN484_c0_g1_i3	cpm	17.5206	5.61342	4.38015	1.28156	0.231225	12.2049	0.381834	4.70259	cpm_for_each_sanmple	0.0479596	0.36114	0.284577	4.67158	13.4967	18.4466	0.328971	0.417691	0.39884	7.46862	3.28577	3.35338	scaled_data	-0.739108	1.39394	-0.712278	0.0574415	anova	5.66232	0.670579	4.28577	2.11985	145.752	2.17287e-31	8.12621e-30	DEGs_a_leaf_vs_b_gall	5.66232	86.6217	1.31396e-20	2.5577e-18	DEGs_a_leaf_vs_c_flow	0.670579	1.23718	0.266015	0.457114	DEGs_a_leaf_vs_d_frui	4.28577	53.7375	2.29144e-13
TRINITY_DN5577_c0_g1_i2	cpm	16.1669	7.79235	4.04173	1.92797	0	0.155724	0.282224	15.729	cpm_for_each_sanmple	0	0	0	0.259532	0.207641	0	0.15352	0.208845	0.484306	15.6227	9.60176	21.9625	scaled_data	-0.518679	-0.498695	-0.482461	1.49984	anova	5.66227	6.48012	12.2939	2.13134	355.283	1.07069e-76	3.82358e-74	DEGs_a_leaf_vs_b_gall	5.66227	13.3498	0.000258447	0.00174091	DEGs_a_leaf_vs_c_flow	6.48012	23.4886	1.25659e-06	2.75588e-05	DEGs_a_leaf_vs_d_frui	12.2939	172.82	1.79205e-39
TRINITY_DN2669_c0_g1_i4	cpm	71.0195	31.4313	17.7549	1.77029	1.29543	64.8831	3.2859	1.55504	cpm_for_each_sanmple	1.82247	1.88595	0.177861	71.1638	61.5032	61.9824	0.416697	1.74908	7.69192	1.55656	1.81326	1.2953	scaled_data	-0.523665	1.49941	-0.460337	-0.515405	anova	5.65018	1.34508	0.270541	4.13238	96.8039	7.56129e-21	1.31888e-19	DEGs_a_leaf_vs_b_gall	5.65018	45.4342	1.57855e-11	5.77913e-10	DEGs_a_leaf_vs_c_flow	1.34508	3.58374	0.0583478	0.172476	DEGs_a_leaf_vs_d_frui	0.270541	0.14922	0.699282
TRINITY_DN8591_c0_g1_i6	cpm	36.4504	16.9447	9.1126	1.85948	0.69297	34.5286	0.802967	0.425889	cpm_for_each_sanmple	1.10307	0.762406	0.213433	34.8292	33.6793	35.0772	0.0657942	0.234951	2.10816	0.371289	0.474612	0.431766	scaled_data	-0.496888	1.49993	-0.490397	-0.51265	anova	5.64673	0.212762	-0.683228	3.15208	123.03	1.71744e-26	4.58868e-25	DEGs_a_leaf_vs_b_gall	5.64673	46.5113	9.1093e-12	3.49856e-10	DEGs_a_leaf_vs_c_flow	0.212762	0.088999	0.765454	0.906081	DEGs_a_leaf_vs_d_frui	-0.683228	0.918337	0.337912
TRINITY_DN176_c1_g2_i1	cpm	39.8164	12.5476	9.95409	1.26055	0.554025	27.669	1.57881	10.0145	cpm_for_each_sanmple	0.767354	0.36114	0.533582	2.59532	35.2989	45.1129	2.14928	1.61855	0.968612	16.9365	7.82501	5.28193	scaled_data	-0.74915	1.41182	-0.667478	0.00481239	anova	5.64204	1.51549	4.17574	3.31009	75.4252	2.93748e-16	3.45285e-15	DEGs_a_leaf_vs_b_gall	5.64204	51.8636	5.94921e-13	2.94952e-11	DEGs_a_leaf_vs_c_flow	1.51549	4.92985	0.0263965	0.0978885	DEGs_a_leaf_vs_d_frui	4.17574	32.1575	1.42169e-08
TRINITY_DN2669_c0_g1_i11	cpm	66.8446	29.7634	16.7111	1.78105	1.24813	61.3363	3.09144	1.16867	cpm_for_each_sanmple	1.77451	1.68532	0.284577	58.239	60.2989	65.471	0.438628	1.51413	7.32157	1.31379	1.31431	0.877923	scaled_data	-0.519531	1.49933	-0.457599	-0.522201	anova	5.62331	1.31084	-0.0863167	4.04407	111.7	4.72532e-24	1.05749e-22	DEGs_a_leaf_vs_b_gall	5.62331	50.2016	1.38737e-12	6.33399e-11	DEGs_a_leaf_vs_c_flow	1.31084	3.77107	0.0521463	0.159449	DEGs_a_leaf_vs_d_frui	-0.0863167	0.0167447	0.89704
TRINITY_DN70312_c0_g2_i2	cpm	36.5988	14.1414	9.14971	1.54556	0.62231	30.1234	0.705212	5.14788	cpm_for_each_sanmple	1.39083	0.12038	0.355721	22.3198	32.9734	35.0772	0.94305	0.574325	0.598261	10.3675	3.01804	2.05808	scaled_data	-0.603009	1.48314	-0.597147	-0.282987	anova	5.62058	0.21457	3.07203	3.17302	116.875	3.63445e-25	8.81923e-24	DEGs_a_leaf_vs_b_gall	5.62058	63.5947	1.52842e-15	1.24092e-13	DEGs_a_leaf_vs_c_flow	0.21457	0.118915	0.730214	0.880747	DEGs_a_leaf_vs_d_frui	3.07203	23.1702	1.48277e-06
TRINITY_DN83741_c0_g1_i1	cpm	47.1534	18.359	11.7884	1.55738	0.78137	39.2483	4.11194	3.01179	cpm_for_each_sanmple	0.0959192	1.00317	1.24503	40.487	31.8106	45.4474	4.75911	3.75922	3.81747	3.11311	0.985732	4.93652	scaled_data	-0.599541	1.49572	-0.418128	-0.478052	anova	5.62013	2.36699	1.91635	3.53859	127.656	1.73075e-27	5.0114e-26	DEGs_a_leaf_vs_b_gall	5.62013	82.3887	1.1179e-19	1.86265e-17	DEGs_a_leaf_vs_c_flow	2.36699	18.5655	1.64168e-05	0.00025551	DEGs_a_leaf_vs_d_frui	1.91635	12.4925	0.000408593
TRINITY_DN104059_c0_g1_i1	cpm	19.926	6.32548	4.9815	1.26979	0.272975	13.5314	0.112366	6.00931	cpm_for_each_sanmple	0.239798	0.401266	0.177861	2.12816	12.7076	25.7583	0	0.0522114	0.284886	11.1815	4.5149	2.33153	scaled_data	-0.744375	1.35165	-0.769765	0.162487	anova	5.61805	-1.31099	4.44704	2.31003	82.9716	7.07138e-18	9.58876e-17	DEGs_a_leaf_vs_b_gall	5.61805	38.7879	4.72437e-10	1.28207e-08	DEGs_a_leaf_vs_c_flow	-1.31099	2.2516	0.133476	0.297801	DEGs_a_leaf_vs_d_frui	4.44704	26.7087	2.36549e-07
TRINITY_DN37938_c0_g1_i6	cpm	22.4514	9.55564	5.61284	1.70246	0.0252329	1.46009	1.04832	19.9177	cpm_for_each_sanmple	0	0.0401266	0.0355721	0.986223	1.57807	1.81598	0.723736	0.939805	1.48141	23.791	5.69534	30.2668	scaled_data	-0.584744	-0.434586	-0.477678	1.49701	anova	5.61011	5.12463	9.37385	2.56704	202.366	1.29994e-43	9.71802e-42	DEGs_a_leaf_vs_b_gall	5.61011	47.4175	5.73682e-12	2.30586e-10	DEGs_a_leaf_vs_c_flow	5.12463	39.1916	3.84181e-10	1.94462e-08	DEGs_a_leaf_vs_d_frui	9.37385	135.962	2.03343e-31
TRINITY_DN11640_c0_g1_i9	cpm	22.229	8.42193	5.55726	1.51548	0.383998	18.0447	0.608269	3.19203	cpm_for_each_sanmple	0.911233	0.24076	0	6.54021	15.2408	32.3532	0.526354	0.443797	0.854658	5.61217	2.40957	1.55436	scaled_data	-0.614261	1.48273	-0.587631	-0.280842	anova	5.59063	0.703441	3.09239	2.44315	81.0211	1.8535e-17	2.42718e-16	DEGs_a_leaf_vs_b_gall	5.59063	47.2509	6.24576e-12	2.48866e-10	DEGs_a_leaf_vs_c_flow	0.703441	0.943015	0.331504	0.532493	DEGs_a_leaf_vs_d_frui	3.09239	17.4122	3.00884e-05
TRINITY_DN12832_c0_g1_i2	cpm	11.3056	4.4034	2.82639	1.55796	0.0252329	1.43933	0.469165	9.37184	cpm_for_each_sanmple	0	0.0401266	0.0355721	1.09004	1.41196	1.81598	0.548285	0.574325	0.284886	8.75385	1.94713	17.4145	scaled_data	-0.636135	-0.314999	-0.535319	1.48645	anova	5.59005	3.98423	8.28875	1.6245	125.707	4.55141e-27	1.26838e-25	DEGs_a_leaf_vs_b_gall	5.59005	39.7484	2.88871e-10	8.16841e-09	DEGs_a_leaf_vs_c_flow	3.98423	18.7983	1.45297e-05	0.000230213	DEGs_a_leaf_vs_d_frui	8.28875	87.5098	8.38639e-21
TRINITY_DN11110_c0_g1_i1	cpm	145.871	58.2097	36.4676	1.5962	2.59277	123.54	6.62433	13.1136	cpm_for_each_sanmple	3.40513	2.48785	1.88532	95.3003	121.678	153.642	3.46516	4.69902	11.7088	19.8925	14.2384	5.20997	scaled_data	-0.581945	1.49584	-0.512686	-0.401205	anova	5.57651	1.3544	2.34101	5.18197	152.071	9.41922e-33	3.84784e-31	DEGs_a_leaf_vs_b_gall	5.57651	91.8875	9.17472e-22	2.10513e-19	DEGs_a_leaf_vs_c_flow	1.3544	7.48316	0.00622786	0.0332669	DEGs_a_leaf_vs_d_frui	2.34101	21.3142	3.89839e-06
TRINITY_DN31171_c0_g1_i1	cpm	12.2304	3.28701	3.05761	1.07503	0.149421	6.89253	0.494274	4.69421	cpm_for_each_sanmple	0.287758	0.160506	0	2.28388	7.64118	10.7525	0.614079	0.469902	0.39884	8.82525	3.44398	1.81342	scaled_data	-0.884751	1.16669	-0.779838	0.4979	anova	5.57408	1.78482	5.01905	1.63182	79.5616	3.81122e-17	4.85519e-16	DEGs_a_leaf_vs_b_gall	5.57408	53.3482	2.79362e-13	1.4732e-11	DEGs_a_leaf_vs_c_flow	1.78482	5.87998	0.015314	0.0655687	DEGs_a_leaf_vs_d_frui	5.01905	44.7842	2.19986e-11
TRINITY_DN14071_c0_g1_i3	cpm	16.3364	6.88434	4.0841	1.68564	0.306571	14.4028	0.663543	0.963543	cpm_for_each_sanmple	0.527556	0.321013	0.0711443	2.54342	11.7525	28.9124	0.328971	0.522114	1.13954	0.85682	1.47251	0.561295	scaled_data	-0.548714	1.49886	-0.496861	-0.453284	anova	5.57338	1.13133	1.67751	1.97354	88.267	5.16116e-19	7.71915e-18	DEGs_a_leaf_vs_b_gall	5.57338	47.3332	5.98885e-12	2.39635e-10	DEGs_a_leaf_vs_c_flow	1.13133	2.40484	0.12096	0.279836	DEGs_a_leaf_vs_d_frui	1.67751	5.39698	0.0201716
TRINITY_DN895_c1_g1_i1	cpm	292.792	132.814	73.1979	1.81445	5.7371	272.404	9.11393	5.53665	cpm_for_each_sanmple	5.85107	6.38013	4.9801	133.14	349.501	334.571	4.40821	6.23926	16.6943	5.69785	5.50063	5.41146	scaled_data	-0.507934	1.49989	-0.482509	-0.509443	anova	5.56897	0.666426	-0.0508789	6.18976	236.393	5.73533e-51	6.12606e-49	DEGs_a_leaf_vs_b_gall	5.56897	100.599	1.12607e-23	3.40662e-21	DEGs_a_leaf_vs_c_flow	0.666426	2.06636	0.15058	0.323101	DEGs_a_leaf_vs_d_frui	-0.0508789	0.0121615	0.912188
TRINITY_DN706_c1_g1_i6	cpm	26.9008	10.1261	6.7252	1.5057	0.466894	21.8325	1.5708	3.03055	cpm_for_each_sanmple	0.719394	0.36114	0.320149	10.6927	26.3704	28.4345	1.1185	1.20086	2.39304	3.51296	3.10323	2.47546	scaled_data	-0.618034	1.49191	-0.509019	-0.364862	anova	5.56761	1.76671	2.71949	2.72356	186.453	3.5636e-40	2.23294e-38	DEGs_a_leaf_vs_b_gall	5.56761	121.604	2.81791e-28	1.55627e-25	DEGs_a_leaf_vs_c_flow	1.76671	13.9786	0.000184899	0.00197263	DEGs_a_leaf_vs_d_frui	2.71949	33.6392	6.63414e-09
TRINITY_DN30085_c0_g1_i1	cpm	100.321	47.0472	25.0803	1.87586	0.0891791	4.12051	95.599	0.512663	cpm_for_each_sanmple	0.191838	0.0401266	0.0355721	6.28068	4.36046	1.72041	15.7906	135.828	135.178	0.656895	0.219052	0.662041	scaled_data	-0.531193	-0.445506	1.49889	-0.522192	anova	5.56365	10.0993	2.56144	4.65575	206.887	1.37078e-44	1.07674e-42	DEGs_a_leaf_vs_b_gall	5.56365	43.7256	3.77788e-11	1.27469e-09	DEGs_a_leaf_vs_c_flow	10.0993	111.1	5.62584e-26	3.1313e-23	DEGs_a_leaf_vs_d_frui	2.56144	9.85781	0.00169113
TRINITY_DN12970_c0_g1_i2	cpm	18.858	7.20696	4.71449	1.52868	0.327249	15.3251	0.0826009	3.12299	cpm_for_each_sanmple	0.527556	0.24076	0.213433	3.16629	11.794	31.0151	0.219314	0	0.0284886	5.21232	2.30004	1.85659	scaled_data	-0.608751	1.47228	-0.642697	-0.220829	anova	5.55746	-1.85035	3.26327	2.20335	105.541	9.99486e-23	2.01606e-21	DEGs_a_leaf_vs_b_gall	5.55746	45.8991	1.24503e-11	4.65255e-10	DEGs_a_leaf_vs_c_flow	-1.85035	5.04768	0.0246589	0.0931471	DEGs_a_leaf_vs_d_frui	3.26327	18.7583	1.48375e-05
TRINITY_DN5450_c0_g1_i5	cpm	62.5587	22.5747	15.6397	1.44342	1.02306	48.7358	1.44505	11.3547	cpm_for_each_sanmple	0	0.401266	2.66791	22.6831	53.3222	70.2021	0.94305	1.22697	2.16513	18.1075	9.16366	6.79311	scaled_data	-0.647478	1.46607	-0.628785	-0.189811	anova	5.55247	0.477334	3.45097	3.95794	69.7631	4.79713e-15	5.02303e-14	DEGs_a_leaf_vs_b_gall	5.55247	40.7603	1.72094e-10	5.1065e-09	DEGs_a_leaf_vs_c_flow	0.477334	0.42231	0.515787	0.704149	DEGs_a_leaf_vs_d_frui	3.45097	19.0219	1.29224e-05
TRINITY_DN15339_c0_g1_i1	cpm	12.0137	5.20734	3.00344	1.73379	0.2386	10.8026	0.165446	0.807114	cpm_for_each_sanmple	0.479596	0.200633	0.0355721	4.0487	13.4967	14.8624	0.285108	0.18274	0.0284886	1.04246	0.803189	0.575687	scaled_data	-0.53095	1.49772	-0.544999	-0.421775	anova	5.54843	-0.415212	1.81028	1.51623	148.445	5.70418e-32	2.22679e-30	DEGs_a_leaf_vs_b_gall	5.54843	66.7147	3.1378e-16	2.88451e-14	DEGs_a_leaf_vs_c_flow	-0.415212	0.352343	0.55279	0.737543	DEGs_a_leaf_vs_d_frui	1.81028	8.18181	0.00423125
TRINITY_DN8591_c0_g1_i1	cpm	44.5335	20.8551	11.1334	1.8732	0.90959	42.4135	0.873968	0.336422	cpm_for_each_sanmple	1.15103	1.36431	0.213433	39.2413	39.4933	48.5059	0.131588	0.18274	2.30758	0.44269	0.365086	0.201491	scaled_data	-0.49023	1.49988	-0.491938	-0.517713	anova	5.54593	-0.0608504	-1.41808	3.44687	123.442	1.39952e-26	3.76752e-25	DEGs_a_leaf_vs_b_gall	5.54593	42.6708	6.47726e-11	2.08808e-09	DEGs_a_leaf_vs_c_flow	-0.0608504	0.00701913	0.933231	1	DEGs_a_leaf_vs_d_frui	-1.41808	3.68315	0.054965
TRINITY_DN20552_c0_g1_i15	cpm	45.1637	20.3057	11.2909	1.79841	0.0716744	3.32592	41.6633	0.102835	cpm_for_each_sanmple	0.143879	0	0.0711443	4.72349	3.82059	1.43367	7.52247	57.9546	59.5127	0.185644	0.0365086	0.0863531	scaled_data	-0.552517	-0.392255	1.49575	-0.550982	anova	5.53191	9.17783	0.543184	3.51094	202.386	1.28733e-43	9.63388e-42	DEGs_a_leaf_vs_b_gall	5.53191	43.3187	4.65121e-11	1.53947e-09	DEGs_a_leaf_vs_c_flow	9.17783	99.3709	2.09377e-23	8.59759e-21	DEGs_a_leaf_vs_d_frui	0.543184	0.373502	0.541101
TRINITY_DN14071_c0_g1_i1	cpm	19.824	8.81805	4.956	1.77927	0.396738	18.1783	0.364669	0.884321	cpm_for_each_sanmple	0.575515	0.401266	0.213433	3.2182	13.3721	37.9445	0.263177	0.261057	0.569772	0.828259	1.2778	0.546903	scaled_data	-0.517037	1.49945	-0.520674	-0.461743	anova	5.52626	-0.111564	1.17144	2.25565	126.626	2.88419e-27	8.18814e-26	DEGs_a_leaf_vs_b_gall	5.52626	55.8687	7.7477e-14	4.53555e-12	DEGs_a_leaf_vs_c_flow	-0.111564	0.02688	0.86977	0.97581	DEGs_a_leaf_vs_d_frui	1.17144	3.19913	0.0736773
TRINITY_DN5880_c0_g1_i1	cpm	55.8127	12.7501	13.9532	0.913776	0.435379	20.3745	6.5801	28.4227	cpm_for_each_sanmple	0.335717	0.401266	0.569154	11.3675	23.0897	26.6663	8.55325	5.40388	5.78319	34.8726	8.54301	41.8525	scaled_data	-1.06021	0.50363	-0.578276	1.13486	anova	5.52453	3.89473	6.00416	3.81669	115.309	7.89728e-25	1.86395e-23	DEGs_a_leaf_vs_b_gall	5.52453	90.4127	1.93324e-21	4.2379e-19	DEGs_a_leaf_vs_c_flow	3.89473	50.2042	1.3855e-12	1.10784e-10	DEGs_a_leaf_vs_d_frui	6.00416	103.215	3.00615e-24
TRINITY_DN7638_c0_g1_i1	cpm	41.9777	12.9498	10.4944	1.23396	0.235492	11.6151	1.74376	28.3833	cpm_for_each_sanmple	0.0479596	0.160506	0.49801	13.2881	8.8455	12.7119	1.73258	1.93182	1.56687	29.3175	16.441	39.3914	scaled_data	-0.792211	0.0865434	-0.67574	1.38141	anova	5.52436	2.79222	6.81387	3.41893	243.261	1.87641e-52	2.15271e-50	DEGs_a_leaf_vs_b_gall	5.52436	124.735	5.81768e-29	3.5125e-26	DEGs_a_leaf_vs_c_flow	2.79222	33.3397	7.73859e-09	2.94749e-07	DEGs_a_leaf_vs_d_frui	6.81387	178.266	1.15908e-40
TRINITY_DN10522_c0_g1_i1	cpm	29.2629	7.42011	7.31573	1.01427	0.158563	7.55231	4.06985	17.4822	cpm_for_each_sanmple	0.0479596	0.321013	0.106716	11.0042	5.44019	6.21258	3.838	5.0384	3.33317	16.3224	6.62023	29.504	scaled_data	-0.964564	0.0318833	-0.437444	1.37012	anova	5.52059	4.63083	6.73241	2.90681	120.558	5.8518e-26	1.50616e-24	DEGs_a_leaf_vs_b_gall	5.52059	80.6276	2.72533e-19	4.26733e-17	DEGs_a_leaf_vs_c_flow	4.63083	58.926	1.63711e-14	1.83532e-12	DEGs_a_leaf_vs_d_frui	6.73241	113.188	1.9622e-26
TRINITY_DN11640_c0_g1_i7	cpm	22.7206	8.71055	5.68016	1.5335	0.413255	18.6045	0.524236	3.17862	cpm_for_each_sanmple	0.767354	0.401266	0.0711443	6.69593	14.3272	34.7904	0.416697	0.443797	0.712215	5.65501	2.47042	1.41043	scaled_data	-0.604658	1.48376	-0.591917	-0.287185	anova	5.51784	0.371438	2.96946	2.47385	102.418	4.6944e-22	9.00992e-21	DEGs_a_leaf_vs_b_gall	5.51784	56.8931	4.60147e-14	2.8322e-12	DEGs_a_leaf_vs_c_flow	0.371438	0.313328	0.575645	0.758547	DEGs_a_leaf_vs_d_frui	2.96946	19.7624	8.76892e-06
TRINITY_DN11640_c0_g1_i2	cpm	22.4965	8.49785	5.62413	1.51096	0.408805	18.2223	0.614704	3.25072	cpm_for_each_sanmple	0.959192	0.160506	0.106716	6.33259	14.4518	33.8824	0.723736	0.522114	0.598261	5.42653	2.87201	1.45361	scaled_data	-0.613722	1.48251	-0.589493	-0.279295	anova	5.514	0.633402	3.02802	2.46077	94.1256	2.84591e-20	4.73614e-19	DEGs_a_leaf_vs_b_gall	5.514	54.4516	1.59327e-13	8.84387e-12	DEGs_a_leaf_vs_c_flow	0.633402	0.886142	0.346525	0.544853	DEGs_a_leaf_vs_d_frui	3.02802	19.6353	9.37204e-06
TRINITY_DN480_c0_g1_i5	cpm	78.1642	21.7901	19.5411	1.11509	0.988842	45.0399	1.82135	30.3142	cpm_for_each_sanmple	1.19899	0.842659	0.924876	12.3537	37.7491	85.0167	1.82031	1.27918	2.36455	41.7843	15.7109	33.4474	scaled_data	-0.851407	1.1702	-0.813201	0.494405	anova	5.50924	0.882401	4.93787	4.29019	133.403	9.99275e-29	3.11837e-27	DEGs_a_leaf_vs_b_gall	5.50924	80.2269	3.33796e-19	5.11969e-17	DEGs_a_leaf_vs_c_flow	0.882401	2.71668	0.0993043	0.24697	DEGs_a_leaf_vs_d_frui	4.93787	67.7518	1.85424e-16
TRINITY_DN396_c0_g1_i2	cpm	16.2013	8.00907	4.05033	1.97739	0	0.137764	0	16.0635	cpm_for_each_sanmple	0	0	0	0.103813	0.166113	0.143367	0	0	0	29.5746	9.10281	9.51323	scaled_data	-0.505717	-0.488516	-0.505717	1.49995	anova	5.5069	0	12.3243	2.13564	368.433	1.52076e-79	6.19113e-77	DEGs_a_leaf_vs_b_gall	5.5069	11.7925	0.000594706	0.00358166	DEGs_a_leaf_vs_c_flow	0	0	1	1	DEGs_a_leaf_vs_d_frui	12.3243	147.084	7.52184e-34
TRINITY_DN28475_c0_g1_i9	cpm	17.3155	5.81169	4.32888	1.34254	0.105166	4.61199	12.4491	0.149253	cpm_for_each_sanmple	0.239798	0.0401266	0.0355721	6.22878	5.64783	1.95935	2.39052	17.1514	17.8054	0.214205	0.0608477	0.172706	scaled_data	-0.726761	0.0487133	1.39722	-0.719175	anova	5.50236	6.93369	0.570342	2.12559	122.733	1.98969e-26	5.29523e-25	DEGs_a_leaf_vs_b_gall	5.50236	45.5639	1.47737e-11	5.44368e-10	DEGs_a_leaf_vs_c_flow	6.93369	67.135	2.53532e-16	3.80666e-14	DEGs_a_leaf_vs_d_frui	0.570342	0.482226	0.487416
TRINITY_DN1702_c3_g1_i2	cpm	10.3862	3.56111	2.59654	1.37148	0.171193	7.65663	2.52153	0.0368228	cpm_for_each_sanmple	0.335717	0	0.177861	8.92791	8.92855	5.11343	0.723736	3.39374	3.44712	0.0285607	0.0243391	0.0575687	scaled_data	-0.681065	1.42093	-0.0210644	-0.718798	anova	5.50158	3.89662	-2.09814	1.30997	152.52	7.53534e-33	3.09066e-31	DEGs_a_leaf_vs_b_gall	5.50158	63.8351	1.3528e-15	1.1059e-13	DEGs_a_leaf_vs_c_flow	3.89662	34.3867	4.51805e-09	1.81139e-07	DEGs_a_leaf_vs_d_frui	-2.09814	6.90154	0.00861214
TRINITY_DN11155_c0_g1_i3	cpm	12.9441	5.18333	3.23602	1.60176	0.239058	10.9938	0.629283	1.0819	cpm_for_each_sanmple	0.191838	0.24076	0.284577	2.28388	8.76244	21.9352	0.855325	0.548219	0.484306	1.8136	0.669324	0.762786	scaled_data	-0.578192	1.49669	-0.502908	-0.415585	anova	5.49359	1.37888	2.15052	1.63424	97.6853	4.88803e-21	8.66061e-20	DEGs_a_leaf_vs_b_gall	5.49359	57.4039	3.5491e-14	2.23565e-12	DEGs_a_leaf_vs_c_flow	1.37888	4.19052	0.0406505	0.133695	DEGs_a_leaf_vs_d_frui	2.15052	10.4433	0.00123096
TRINITY_DN10699_c0_g1_i4	cpm	43.7103	16.5325	10.9276	1.51292	0.772124	35.4231	1.11281	6.40227	cpm_for_each_sanmple	0.143879	0.963039	1.20945	19.2573	39.7009	47.3112	0.679873	1.14865	1.5099	11.1101	5.54931	2.54742	scaled_data	-0.614271	1.48166	-0.593665	-0.273722	anova	5.49255	0.498966	3.02483	3.4341	126.659	2.8378e-27	8.06609e-26	DEGs_a_leaf_vs_b_gall	5.49255	72.546	1.63183e-17	1.86311e-15	DEGs_a_leaf_vs_c_flow	0.498966	0.777905	0.377783	0.570433	DEGs_a_leaf_vs_d_frui	3.02483	26.8201	2.23307e-07
TRINITY_DN7304_c0_g1_i2	cpm	12.1506	4.16761	3.03766	1.37198	0.19371	9.08022	2.53174	0.344983	cpm_for_each_sanmple	0.0959192	0.200633	0.284577	13.1842	5.98006	8.07635	2.54404	2.40172	2.64944	0.271326	0.389425	0.374197	scaled_data	-0.682393	1.44988	-0.121395	-0.646096	anova	5.47795	3.63885	0.777733	1.54067	223.464	3.5794e-48	3.33784e-46	DEGs_a_leaf_vs_b_gall	5.47795	129.343	5.70508e-30	3.76345e-27	DEGs_a_leaf_vs_c_flow	3.63885	58.0904	2.50342e-14	2.72295e-12	DEGs_a_leaf_vs_d_frui	0.777733	2.27703	0.131303
TRINITY_DN10527_c0_g1_i1	cpm	22.4444	6.30679	5.6111	1.12399	0.138657	5.7153	2.17316	14.4173	cpm_for_each_sanmple	0.335717	0.0802532	0	5.50208	3.28072	8.36309	1.8861	2.2973	2.33607	13.2093	18.3273	11.7152	scaled_data	-0.867706	0.0165216	-0.545118	1.3963	anova	5.47139	4.07818	6.80807	2.53876	181.03	5.28525e-39	3.11578e-37	DEGs_a_leaf_vs_b_gall	5.47139	102.804	3.69992e-24	1.18471e-21	DEGs_a_leaf_vs_c_flow	4.07818	56.7811	4.87135e-14	5.03342e-12	DEGs_a_leaf_vs_d_frui	6.80807	156.111	8.00583e-36
TRINITY_DN5450_c0_g1_i1	cpm	52.0326	18.6145	13.0082	1.43099	0.89164	40.2033	1.02877	9.9089	cpm_for_each_sanmple	0.143879	0.36114	2.1699	20.3473	42.1511	58.1115	0.657942	0.861487	1.56687	15.6512	8.11708	5.95836	scaled_data	-0.650918	1.46097	-0.643552	-0.166497	anova	5.46664	0.1778	3.44629	3.69065	101.516	7.33639e-22	1.38622e-20	DEGs_a_leaf_vs_b_gall	5.46664	57.054	4.24012e-14	2.62909e-12	DEGs_a_leaf_vs_c_flow	0.1778	0.0807801	0.776243	0.913791	DEGs_a_leaf_vs_d_frui	3.44629	27.0039	2.03049e-07
TRINITY_DN38660_c0_g1_i1	cpm	13.6186	6.1807	3.40465	1.81537	0.292345	12.6693	0.609382	0.0475852	cpm_for_each_sanmple	0.623475	0.0401266	0.213433	3.47773	13.4551	21.075	0.657942	0.600431	0.569772	0	0.0851867	0.0575687	scaled_data	-0.503552	1.49896	-0.452257	-0.543152	anova	5.46587	1.09591	-2.47044	1.68989	160.838	1.20883e-34	5.55447e-33	DEGs_a_leaf_vs_b_gall	5.46587	55.5855	8.94817e-14	5.17664e-12	DEGs_a_leaf_vs_c_flow	1.09591	2.62795	0.104997	0.255942	DEGs_a_leaf_vs_d_frui	-2.47044	10.3601	0.00128769
TRINITY_DN13615_c0_g1_i1	cpm	38.7734	11.4482	9.69334	1.18103	0.579435	25.1448	1.46049	11.5887	cpm_for_each_sanmple	1.39083	0.24076	0.106716	3.63345	33.1395	38.6613	1.44747	0.939805	1.9942	20.1496	8.54301	6.0735	scaled_data	-0.796102	1.34968	-0.719141	0.165559	anova	5.46133	1.35741	4.34364	3.27555	59.7327	6.70442e-13	5.68225e-12	DEGs_a_leaf_vs_b_gall	5.46133	40.3428	2.13087e-10	6.18631e-09	DEGs_a_leaf_vs_c_flow	1.35741	3.28523	0.0699057	0.194177	DEGs_a_leaf_vs_d_frui	4.34364	28.1114	1.14529e-07
TRINITY_DN11155_c0_g1_i2	cpm	10.436	3.97143	2.60899	1.52221	0.19424	8.54824	0.856913	0.83658	cpm_for_each_sanmple	0.239798	0.200633	0.142289	1.55719	6.64451	17.443	1.00884	0.678748	0.883147	1.21383	0.705833	0.59008	scaled_data	-0.60803	1.49549	-0.44117	-0.44629	anova	5.45456	2.14189	2.1052	1.31778	86.5021	1.23512e-18	1.78669e-17	DEGs_a_leaf_vs_b_gall	5.45456	55.9715	7.35304e-14	4.32406e-12	DEGs_a_leaf_vs_c_flow	2.14189	9.72609	0.0018167	0.0126562	DEGs_a_leaf_vs_d_frui	2.1052	9.58369	0.00196313
TRINITY_DN52970_c0_g1_i1	cpm	12.3487	5.4235	3.08717	1.75679	0.245269	11.2172	0.652891	0.233363	cpm_for_each_sanmple	0.143879	0.200633	0.391294	12.5614	11.6279	9.46223	0.657942	0.730959	0.569772	0.357008	0.170373	0.172706	scaled_data	-0.523998	1.49903	-0.448839	-0.526193	anova	5.45142	1.35736	-0.124937	1.54053	333.439	5.74633e-72	1.61815e-69	DEGs_a_leaf_vs_b_gall	5.45142	143.754	4.02155e-33	3.62672e-30	DEGs_a_leaf_vs_c_flow	1.35736	8.05275	0.00454346	0.0259568	DEGs_a_leaf_vs_d_frui	-0.124937	0.0620158	0.803338
TRINITY_DN14335_c0_g1_i2	cpm	25.5293	12.2678	6.38232	1.92215	0.0133755	0.724135	0.0146209	24.7772	cpm_for_each_sanmple	0	0.0401266	0	0.778597	0.581394	0.812414	0.0438628	0	0	25.776	5.37893	43.1766	scaled_data	-0.51916	-0.461223	-0.519058	1.49944	anova	5.44343	0.235318	10.5377	2.75016	276.681	1.10651e-59	1.77951e-57	DEGs_a_leaf_vs_b_gall	5.44343	29.5717	5.38847e-08	9.26279e-07	DEGs_a_leaf_vs_c_flow	0.235318	0.0248318	0.874787	0.978784	DEGs_a_leaf_vs_d_frui	10.5377	122.234	2.05192e-28
TRINITY_DN65756_c0_g1_i2	cpm	10.0755	4.65494	2.51886	1.84803	0.214251	9.49832	0.345947	0.0169296	cpm_for_each_sanmple	0.143879	0.321013	0.177861	10.9523	6.31228	11.2304	0.570216	0.18274	0.284886	0.0142803	0.0365086	0	scaled_data	-0.49509	1.49937	-0.466798	-0.537479	anova	5.4379	0.695796	-3.38231	1.21357	316.295	2.9562e-68	6.96237e-66	DEGs_a_leaf_vs_b_gall	5.4379	101.856	5.97154e-24	1.86187e-21	DEGs_a_leaf_vs_c_flow	0.695796	1.49852	0.2209	0.408906	DEGs_a_leaf_vs_d_frui	-3.38231	19.6444	9.3277e-06
TRINITY_DN11110_c0_g1_i2	cpm	136.018	54.6185	34.0046	1.60621	2.67889	115.744	5.96327	11.6319	cpm_for_each_sanmple	3.02146	3.12988	1.88532	84.8671	119.477	142.889	2.69756	4.90787	10.2844	18.0932	12.4129	4.38962	scaled_data	-0.573537	1.49656	-0.513404	-0.409618	anova	5.43387	1.15397	2.11946	5.08058	146.41	1.56717e-31	5.92316e-30	DEGs_a_leaf_vs_b_gall	5.43387	85.6426	2.15585e-20	4.07404e-18	DEGs_a_leaf_vs_c_flow	1.15397	5.31096	0.0211916	0.083321	DEGs_a_leaf_vs_d_frui	2.11946	17.1955	3.37235e-05
TRINITY_DN5450_c0_g1_i3	cpm	68.1248	23.7	17.0312	1.39157	1.18628	51.4813	1.64062	13.8166	cpm_for_each_sanmple	0.239798	0.722279	2.59677	21.9564	53.779	78.7086	0.679873	1.27918	2.96281	21.649	12.0722	7.7286	scaled_data	-0.668561	1.45359	-0.64939	-0.135638	anova	5.42077	0.447155	3.52325	4.08272	88.7666	4.0313e-19	6.08229e-18	DEGs_a_leaf_vs_b_gall	5.42077	52.2579	4.867e-13	2.441e-11	DEGs_a_leaf_vs_c_flow	0.447155	0.487849	0.484888	0.675024	DEGs_a_leaf_vs_d_frui	3.52325	26.1426	3.17116e-07
TRINITY_DN16466_c0_g2_i3	cpm	49.3885	21.0078	12.3471	1.70143	1.01432	43.8094	3.52402	1.04078	cpm_for_each_sanmple	0.527556	1.16367	1.35174	34.414	40.2408	56.7734	3.838	3.31542	3.41863	0.985343	1.14394	0.993061	scaled_data	-0.539456	1.49764	-0.419991	-0.538197	anova	5.40573	1.77174	0.0156628	3.60328	420.538	7.87505e-91	5.39472e-88	DEGs_a_leaf_vs_b_gall	5.40573	199.784	2.32805e-45	5.3503e-42	DEGs_a_leaf_vs_c_flow	1.77174	25.4164	4.61985e-07	1.13028e-05	DEGs_a_leaf_vs_d_frui	0.0156628	0.0019392	0.964875
TRINITY_DN5450_c0_g1_i8	cpm	43.7581	16.8257	10.9395	1.53807	0.838563	35.875	0.740584	6.30389	cpm_for_each_sanmple	0.0959192	0.321013	2.09876	18.7901	38.7042	50.1307	0.548285	0.704853	0.968612	10.3675	5.30592	3.23824	scaled_data	-0.600328	1.48199	-0.606151	-0.275508	anova	5.38919	-0.207102	2.88091	3.43504	102.002	5.76835e-22	1.09926e-20	DEGs_a_leaf_vs_b_gall	5.38919	53.0046	3.32771e-13	1.72296e-11	DEGs_a_leaf_vs_c_flow	-0.207102	0.102909	0.748367	0.894034	DEGs_a_leaf_vs_d_frui	2.88091	18.6964	1.53274e-05
TRINITY_DN3357_c0_g1_i1	cpm	48.9578	19.0118	12.2394	1.55332	0.948296	40.4975	6.43862	1.07333	cpm_for_each_sanmple	0.431637	1.2038	1.20945	52.2698	29.3189	39.9039	6.64521	6.00431	6.66633	0.799699	1.32648	1.09381	scaled_data	-0.593903	1.48635	-0.305118	-0.587327	anova	5.38875	2.73683	0.158156	3.59144	328.068	8.36102e-71	2.21852e-68	DEGs_a_leaf_vs_b_gall	5.38875	173.912	1.03449e-39	1.48891e-36	DEGs_a_leaf_vs_c_flow	2.73683	52.6374	4.01176e-13	3.56599e-11	DEGs_a_leaf_vs_d_frui	0.158156	0.177561	0.673478
TRINITY_DN7463_c0_g1_i2	cpm	87.0227	31.9851	21.7557	1.47019	1.64832	68.7597	1.46134	15.1534	cpm_for_each_sanmple	2.20614	1.56494	1.17388	46.4563	72.7989	87.0239	1.1843	1.46192	1.7378	25.3762	12.2547	7.82935	scaled_data	-0.628649	1.46956	-0.634495	-0.206418	anova	5.38832	-0.168115	3.20643	4.43565	231.314	7.18902e-50	7.29074e-48	DEGs_a_leaf_vs_b_gall	5.38832	122.792	1.54866e-28	8.89779e-26	DEGs_a_leaf_vs_c_flow	-0.168115	0.152491	0.696167	0.854757	DEGs_a_leaf_vs_d_frui	3.20643	52.001	5.54728e-13
TRINITY_DN5577_c0_g1_i1	cpm	13.4815	6.50858	3.37039	1.93111	0	0.137045	0.212132	13.1324	cpm_for_each_sanmple	0	0	0	0.363345	0	0.0477891	0.285108	0.208845	0.142443	13.8805	7.41125	18.1054	scaled_data	-0.517837	-0.496781	-0.485245	1.49986	anova	5.38483	6.12246	12.0336	1.88777	330.429	2.57599e-71	7.01813e-69	DEGs_a_leaf_vs_b_gall	5.38483	11.0839	0.000870823	0.00497801	DEGs_a_leaf_vs_c_flow	6.12246	19.1683	1.19683e-05	0.000195075	DEGs_a_leaf_vs_d_frui	12.0336	158.412	2.51602e-36
TRINITY_DN26854_c0_g1_i6	cpm	45.3984	14.4517	11.3496	1.27332	0.349446	14.4744	30.5315	0.0430647	cpm_for_each_sanmple	0.527556	0.200633	0.320149	19.9321	15.9883	7.50288	6.8426	39.9678	44.7841	0.042841	0	0.0863531	scaled_data	-0.76117	0.216226	1.32731	-0.78237	anova	5.37673	6.45318	-2.95934	3.50646	194.206	7.5323e-42	5.12542e-40	DEGs_a_leaf_vs_b_gall	5.37673	59.4685	1.24267e-14	8.50462e-13	DEGs_a_leaf_vs_c_flow	6.45318	78.9483	6.37556e-19	1.41282e-16	DEGs_a_leaf_vs_d_frui	-2.95934	15.488	8.30326e-05
TRINITY_DN25335_c0_g1_i1	cpm	17.7158	7.30357	4.42896	1.64905	0.381387	15.3604	0.510648	1.46342	cpm_for_each_sanmple	0.863273	0.280886	0	21.9045	10.1744	14.0022	0.30704	0.313268	0.911635	1.885	1.72807	0.777178	scaled_data	-0.554191	1.49672	-0.536493	-0.40604	anova	5.37538	0.461659	1.98751	2.08783	111.567	5.04652e-24	1.12707e-22	DEGs_a_leaf_vs_b_gall	5.37538	58.0404	2.5679e-14	1.65494e-12	DEGs_a_leaf_vs_c_flow	0.461659	0.500445	0.479304	0.669803	DEGs_a_leaf_vs_d_frui	1.98751	9.67002	0.00187299
TRINITY_DN11282_c0_g1_i1	cpm	16.6415	7.73757	4.16037	1.85983	0.0159865	0.684704	0.181899	15.7589	cpm_for_each_sanmple	0.0479596	0	0	0.363345	0.830563	0.860203	0.175451	0.313268	0.0569772	17.8504	1.92279	27.5035	scaled_data	-0.535618	-0.449193	-0.514176	1.49899	anova	5.35147	3.45926	9.86336	2.16375	149.986	2.65385e-32	1.05479e-30	DEGs_a_leaf_vs_b_gall	5.35147	23.6118	1.1786e-06	1.49157e-05	DEGs_a_leaf_vs_c_flow	3.45926	8.56702	0.00342306	0.0207923	DEGs_a_leaf_vs_d_frui	9.86336	81.3323	1.90787e-19
TRINITY_DN1332_c0_g1_i12	cpm	10.2444	3.69365	2.56111	1.44221	0.196851	7.99159	0.270263	1.78573	cpm_for_each_sanmple	0.287758	0.160506	0.142289	2.75104	4.40198	16.8217	0.328971	0.339374	0.142443	1.87072	1.24129	2.24518	scaled_data	-0.640088	1.47022	-0.620213	-0.209922	anova	5.34911	0.490933	3.18828	1.30615	103.945	2.20393e-22	4.34288e-21	DEGs_a_leaf_vs_b_gall	5.34911	59.8039	1.04794e-14	7.2555e-13	DEGs_a_leaf_vs_c_flow	0.490933	0.506218	0.476781	0.66733	DEGs_a_leaf_vs_d_frui	3.18828	23.5868	1.19405e-06
TRINITY_DN6461_c0_g1_i7	cpm	66.3923	33.0158	16.5981	1.98913	0	0.123922	0.146691	66.1217	cpm_for_each_sanmple	0	0	0	0.103813	0.124584	0.143367	0.219314	0.078317	0.142443	64.8042	21.9782	111.583	scaled_data	-0.502731	-0.498978	-0.498288	1.5	anova	5.34648	5.6011	14.3655	4.08608	467.192	6.13914e-101	6.24824e-98	DEGs_a_leaf_vs_b_gall	5.34648	10.6238	0.0011164	0.00615324	DEGs_a_leaf_vs_c_flow	5.6011	13.6781	0.000216972	0.00225121	DEGs_a_leaf_vs_d_frui	14.3655	196.351	1.30668e-44
TRINITY_DN7487_c0_g1_i1	cpm	16.3791	5.16895	4.09479	1.26233	0.274768	11.5874	1.10112	3.41589	cpm_for_each_sanmple	0.143879	0.0401266	0.640299	4.10061	13.1229	17.5386	0.701805	1.14865	1.45292	6.12626	2.02014	2.10126	scaled_data	-0.739032	1.44954	-0.579162	-0.131342	anova	5.34007	1.94387	3.57771	2.01569	72.3334	1.35048e-15	1.49597e-14	DEGs_a_leaf_vs_b_gall	5.34007	54.1181	1.88792e-13	1.03305e-11	DEGs_a_leaf_vs_c_flow	1.94387	8.50437	0.00354294	0.0213955	DEGs_a_leaf_vs_d_frui	3.57771	27.448	1.61375e-07
TRINITY_DN9704_c0_g1_i2	cpm	562.923	93.9939	140.731	0.667899	4.9451	200.145	207.381	150.452	cpm_for_each_sanmple	0.0479596	4.29355	10.4938	294.31	110.382	195.744	242.693	186.525	192.925	137.163	28.9392	285.253	scaled_data	-1.44462	0.63211	0.709091	0.103421	anova	5.33566	5.38692	4.92393	7.13754	28.9288	2.31795e-06	8.62262e-06	DEGs_a_leaf_vs_b_gall	5.33566	26.8902	2.15353e-07	3.23309e-06	DEGs_a_leaf_vs_c_flow	5.38692	27.2775	1.76246e-07	4.85744e-06	DEGs_a_leaf_vs_d_frui	4.92393	23.8167	1.05958e-06
TRINITY_DN16486_c0_g1_i1	cpm	14.1979	4.9095	3.54947	1.38316	0.265914	10.7282	0.504573	2.69924	cpm_for_each_sanmple	0.383677	0.200633	0.213433	1.34957	14.8256	16.0093	0.15352	0.391585	0.968612	4.39834	2.36089	1.33847	scaled_data	-0.668817	1.4622	-0.620205	-0.173181	anova	5.33497	0.919119	3.34449	1.8025	65.9771	3.09972e-14	3.00499e-13	DEGs_a_leaf_vs_b_gall	5.33497	41.3719	1.25854e-10	3.84573e-09	DEGs_a_leaf_vs_c_flow	0.919119	1.46886	0.225525	0.413197	DEGs_a_leaf_vs_d_frui	3.34449	18.7267	1.50856e-05
TRINITY_DN123860_c0_g1_i1	cpm	10.6112	4.33918	2.65281	1.6357	0.230342	9.14989	0.387556	0.843441	cpm_for_each_sanmple	0.383677	0.200633	0.106716	1.71291	7.43354	18.3032	0.350902	0.469902	0.341863	0.828259	0.924885	0.777178	scaled_data	-0.558276	1.4973	-0.522045	-0.416983	anova	5.33319	0.781953	1.89865	1.33353	105.191	1.18862e-22	2.3854e-21	DEGs_a_leaf_vs_b_gall	5.33319	56.2905	6.25166e-14	3.7428e-12	DEGs_a_leaf_vs_c_flow	0.781953	1.30921	0.252538	0.440549	DEGs_a_leaf_vs_d_frui	1.89865	8.2481	0.00407947
TRINITY_DN24813_c0_g1_i5	cpm	21.9214	7.54514	5.48035	1.37676	0.121152	4.79709	16.3547	0.648426	cpm_for_each_sanmple	0.287758	0.0401266	0.0355721	11.8347	1.74418	0.812414	2.39052	35.4776	11.196	1.21383	0.486781	0.244667	scaled_data	-0.710285	-0.090556	1.44124	-0.640402	anova	5.33245	7.10298	2.45257	2.46821	53.9963	1.1241e-11	8.34437e-11	DEGs_a_leaf_vs_b_gall	5.33245	24.1198	9.05254e-07	1.17754e-05	DEGs_a_leaf_vs_c_flow	7.10298	37.5807	8.77063e-10	4.08268e-08	DEGs_a_leaf_vs_d_frui	2.45257	6.01482	0.0141862
TRINITY_DN12438_c0_g1_i5	cpm	14.0363	4.74145	3.50908	1.35119	0.0756988	3.35168	0.345438	10.2635	cpm_for_each_sanmple	0	0.12038	0.106716	4.46396	3.48837	2.10272	0.328971	0.36548	0.341863	10.5246	13.3865	6.87946	scaled_data	-0.724122	-0.0331975	-0.667232	1.42455	anova	5.32604	2.05926	6.94155	1.89856	246.091	4.58516e-53	5.43536e-51	DEGs_a_leaf_vs_b_gall	5.32604	89.3322	3.33776e-21	7.05624e-19	DEGs_a_leaf_vs_c_flow	2.05926	10.0647	0.00151133	0.0109098	DEGs_a_leaf_vs_d_frui	6.94155	155.688	9.90692e-36
TRINITY_DN699_c0_g2_i4	cpm	40.3863	15.4851	10.0966	1.53369	0.822557	33.2599	3.57512	2.72873	cpm_for_each_sanmple	0.383677	1.12355	0.960448	7.42262	22.6328	69.7242	3.24585	3.26321	4.21631	3.05599	3.2736	1.85659	scaled_data	-0.598901	1.49585	-0.421145	-0.475804	anova	5.32132	2.10413	1.71566	3.31409	103.308	3.02022e-22	5.88144e-21	DEGs_a_leaf_vs_b_gall	5.32132	65.9076	4.72571e-16	4.18234e-14	DEGs_a_leaf_vs_c_flow	2.10413	13.0271	0.000307017	0.00299919	DEGs_a_leaf_vs_d_frui	1.71566	8.86561	0.00290592
TRINITY_DN4131_c0_g1_i11	cpm	15.8667	3.93723	3.96667	0.992579	0.227306	8.9517	5.20072	1.48694	cpm_for_each_sanmple	0.383677	0.12038	0.177861	1.71291	7.89035	17.2519	4.9565	5.71714	4.92853	1.95641	1.33865	1.16577	scaled_data	-0.949744	1.26613	0.313432	-0.629815	anova	5.31504	4.53125	2.72679	1.9773	73.3192	8.3042e-16	9.36707e-15	DEGs_a_leaf_vs_b_gall	5.31504	61.0287	5.6248e-15	4.10797e-13	DEGs_a_leaf_vs_c_flow	4.53125	46.5446	8.95565e-12	6.17355e-10	DEGs_a_leaf_vs_d_frui	2.72679	18.1651	2.02559e-05
TRINITY_DN56437_c0_g1_i1	cpm	18.1269	6.6255	4.53174	1.46202	0.362822	14.2317	0.196602	3.33586	cpm_for_each_sanmple	0.527556	0.24076	0.320149	11.3156	14.701	16.6784	0.0438628	0.261057	0.284886	5.46937	2.81116	1.72706	scaled_data	-0.629223	1.46403	-0.65431	-0.180495	anova	5.30341	-0.89443	3.2109	2.14873	195.047	4.95705e-42	3.40724e-40	DEGs_a_leaf_vs_b_gall	5.30341	94.8706	2.03245e-22	5.12567e-20	DEGs_a_leaf_vs_c_flow	-0.89443	2.32355	0.127429	0.289656	DEGs_a_leaf_vs_d_frui	3.2109	38.8608	4.55135e-10
TRINITY_DN13404_c0_g1_i1	cpm	15.227	6.21341	3.80674	1.63221	0.333885	13.1183	0.954951	0.81986	cpm_for_each_sanmple	0.431637	0.321013	0.249005	9.18744	9.42689	20.7405	0.263177	0.835382	1.76629	0.942502	1.07092	0.446158	scaled_data	-0.558929	1.49862	-0.458973	-0.480715	anova	5.29907	1.51104	1.30637	1.86537	126.981	2.4184e-27	6.91399e-26	DEGs_a_leaf_vs_b_gall	5.29907	70.0179	5.87696e-17	6.11685e-15	DEGs_a_leaf_vs_c_flow	1.51104	6.52689	0.0106256	0.0498096	DEGs_a_leaf_vs_d_frui	1.30637	5.01466	0.0251336
TRINITY_DN28891_c0_g1_i1	cpm	10.4603	4.43837	2.61509	1.69722	0.235034	9.24705	0.942182	0.0360819	cpm_for_each_sanmple	0.335717	0.12038	0.249005	12.9247	6.64451	8.17193	0.986913	0.757065	1.08257	0.0285607	0.0365086	0.0431766	scaled_data	-0.536244	1.49423	-0.376919	-0.58107	anova	5.29878	2.00943	-2.58114	1.28238	319.959	4.76134e-69	1.16369e-66	DEGs_a_leaf_vs_b_gall	5.29878	118.822	1.14556e-27	5.74748e-25	DEGs_a_leaf_vs_c_flow	2.00943	16.5369	4.77113e-05	0.00063411	DEGs_a_leaf_vs_d_frui	-2.58114	15.1385	9.99065e-05
TRINITY_DN14507_c0_g3_i1	cpm	26.5667	4.95928	6.64168	0.746691	0.273538	11.1174	9.97616	5.19963	cpm_for_each_sanmple	0.143879	0.321013	0.355721	13.3919	10.8804	9.07992	10.1323	10.0246	9.77159	5.11236	2.94503	7.54151	scaled_data	-1.28409	0.902491	0.672372	-0.290778	anova	5.29258	5.13692	4.19613	2.73976	143.264	7.47344e-31	2.70548e-29	DEGs_a_leaf_vs_b_gall	5.29258	132.923	9.39672e-31	6.83122e-28	DEGs_a_leaf_vs_c_flow	5.13692	126.628	2.24128e-29	1.70778e-26	DEGs_a_leaf_vs_d_frui	4.19613	87.298	9.33411e-21
TRINITY_DN18580_c0_g3_i1	cpm	11.8509	3.97333	2.96273	1.3411	0.227731	8.79742	0.693809	2.13196	cpm_for_each_sanmple	0.335717	0.24076	0.106716	2.07626	9.8837	14.4323	0.811462	0.443797	0.826169	4.09846	1.28997	1.00745	scaled_data	-0.68834	1.46846	-0.571038	-0.209087	anova	5.28362	1.62495	3.23878	1.53576	72.1261	1.49588e-15	1.65024e-14	DEGs_a_leaf_vs_b_gall	5.28362	50.4003	1.25376e-12	5.79078e-11	DEGs_a_leaf_vs_c_flow	1.62495	5.43829	0.0197	0.0789483	DEGs_a_leaf_vs_d_frui	3.23878	21.379	3.76876e-06
TRINITY_DN8591_c0_g1_i7	cpm	46.764	21.6327	11.691	1.85037	1.14449	44.138	0.919466	0.562024	cpm_for_each_sanmple	1.53471	1.68532	0.213433	42.3038	42.6079	47.5023	0.0877256	0.391585	2.27909	0.799699	0.584138	0.302236	scaled_data	-0.487527	1.49991	-0.497929	-0.514452	anova	5.27247	-0.318073	-1.01454	3.51921	112.374	3.38404e-24	7.66225e-23	DEGs_a_leaf_vs_b_gall	5.27247	39.5253	3.23837e-10	9.06362e-09	DEGs_a_leaf_vs_c_flow	-0.318073	0.193187	0.660277	0.827287	DEGs_a_leaf_vs_d_frui	-1.01454	1.95656	0.161882
TRINITY_DN12438_c0_g1_i1	cpm	13.5134	4.48394	3.37834	1.32726	0.0813461	3.25681	0.41914	9.75605	cpm_for_each_sanmple	0.0479596	0.160506	0.0355721	4.61967	3.2392	1.91156	0.526354	0.417691	0.313375	10.2961	12.9849	5.98715	scaled_data	-0.73529	-0.0271027	-0.659955	1.42235	anova	5.26849	2.3334	6.85288	1.84544	202.98	9.57969e-44	7.21454e-42	DEGs_a_leaf_vs_b_gall	5.26849	78.71	7.19294e-19	1.05011e-16	DEGs_a_leaf_vs_c_flow	2.3334	12.7293	0.00035997	0.0034249	DEGs_a_leaf_vs_d_frui	6.85288	134.483	4.283e-31
TRINITY_DN30409_c0_g1_i3	cpm	93.4373	28.1941	23.3593	1.20697	1.53968	59.3601	32.2692	0.268426	cpm_for_each_sanmple	1.91838	0.601899	2.09876	74.1224	75.3321	28.6256	6.97419	43.9098	45.9236	0.357008	0.146034	0.302236	scaled_data	-0.773908	1.27689	0.316018	-0.818998	anova	5.26622	4.38665	-2.51225	4.53941	153.471	4.69878e-33	1.94872e-31	DEGs_a_leaf_vs_b_gall	5.26622	60.1641	8.72677e-15	6.1527e-13	DEGs_a_leaf_vs_c_flow	4.38665	45.1989	1.78004e-11	1.16027e-09	DEGs_a_leaf_vs_d_frui	-2.51225	16.138	5.88895e-05
TRINITY_DN2010_c3_g1_i2	cpm	396.583	116.291	99.1458	1.17293	2.25592	86.8567	265.699	41.7712	cpm_for_each_sanmple	1.67859	2.52798	2.56119	96.2865	63.4966	100.787	288.88	314.182	194.036	22.0917	42.7029	60.5191	scaled_data	-0.833169	-0.105676	1.43222	-0.493372	anova	5.26062	6.87379	4.20465	6.63303	196.523	2.37854e-42	1.66134e-40	DEGs_a_leaf_vs_b_gall	5.26062	118.585	1.29108e-27	6.44579e-25	DEGs_a_leaf_vs_c_flow	6.87379	175.687	4.23778e-40	8.38658e-37	DEGs_a_leaf_vs_d_frui	4.20465	83.2005	7.41381e-20
TRINITY_DN184_c0_g1_i8	cpm	15.0435	4.04524	3.76088	1.07561	0.203624	8.08269	0.423314	6.3339	cpm_for_each_sanmple	0.143879	0.0401266	0.426866	1.09004	4.5681	18.5899	0.460559	0.496008	0.313375	7.6257	2.25136	9.12465	scaled_data	-0.879369	1.06837	-0.825061	0.636061	anova	5.2593	1.01685	4.90727	1.92944	59.6369	7.02773e-13	5.94565e-12	DEGs_a_leaf_vs_b_gall	5.2593	35.8317	2.15123e-09	5.05232e-08	DEGs_a_leaf_vs_c_flow	1.01685	1.58933	0.207421	0.393632	DEGs_a_leaf_vs_d_frui	4.90727	32.1123	1.45512e-08
TRINITY_DN4357_c0_g1_i1	cpm	18.5117	5.11506	4.62793	1.10526	0.124751	4.80449	1.8505	11.732	cpm_for_each_sanmple	0.191838	0.0401266	0.142289	1.71291	7.68271	5.01785	2.17121	1.04423	2.33607	12.4239	2.73815	20.0339	scaled_data	-0.880377	0.0345175	-0.542991	1.38885	anova	5.25607	3.87865	6.54066	2.27032	77.5085	1.05043e-16	1.28641e-15	DEGs_a_leaf_vs_b_gall	5.25607	47.0557	6.89977e-12	2.7196e-10	DEGs_a_leaf_vs_c_flow	3.87865	27.1172	1.91486e-07	5.22489e-06	DEGs_a_leaf_vs_d_frui	6.54066	68.0384	1.60346e-16
TRINITY_DN14780_c0_g4_i1	cpm	209.663	60.8618	52.4158	1.16113	2.0563	78.2652	2.99493	126.347	cpm_for_each_sanmple	3.83677	0.802532	1.5296	6.54021	90.2407	138.015	3.22392	2.7411	3.01979	159.311	126.222	93.506	scaled_data	-0.82744	0.424724	-0.812018	1.21473	anova	5.25378	0.547516	5.94461	5.71651	91.9187	8.48029e-20	1.35328e-18	DEGs_a_leaf_vs_b_gall	5.25378	43.797	3.64262e-11	1.23314e-09	DEGs_a_leaf_vs_c_flow	0.547516	0.65916	0.416856	0.609619	DEGs_a_leaf_vs_d_frui	5.94461	52.619	4.04949e-13
TRINITY_DN6665_c0_g1_i8	cpm	220.823	85.4528	55.2057	1.5479	4.84861	183.107	14.7771	18.0903	cpm_for_each_sanmple	5.4674	4.45405	4.62438	128.053	194.269	226.998	11.9088	13.3922	19.0304	29.7888	16.149	8.33308	scaled_data	-0.589297	1.49675	-0.47311	-0.434338	anova	5.23902	1.60762	1.89978	5.78261	180.266	7.72646e-39	4.52498e-37	DEGs_a_leaf_vs_b_gall	5.23902	112.579	2.66782e-26	1.08609e-23	DEGs_a_leaf_vs_c_flow	1.60762	14.1737	0.000166684	0.0018125	DEGs_a_leaf_vs_d_frui	1.89978	19.5382	9.86076e-06
TRINITY_DN9105_c1_g1_i1	cpm	66.9263	29.9395	16.7316	1.7894	1.63728	61.6377	1.40655	2.24474	cpm_for_each_sanmple	2.35002	1.88595	0.675871	32.9606	68.8952	83.0574	0.416697	0.78317	3.01979	3.51296	2.14184	1.07941	scaled_data	-0.504159	1.4999	-0.511866	-0.48387	anova	5.2387	-0.219476	0.461325	4.04731	137.701	1.18329e-29	3.95044e-28	DEGs_a_leaf_vs_b_gall	5.2387	57.1809	3.97519e-14	2.48102e-12	DEGs_a_leaf_vs_c_flow	-0.219476	0.134521	0.71379	0.867848	DEGs_a_leaf_vs_d_frui	0.461325	0.608134	0.435491
TRINITY_DN10699_c0_g1_i3	cpm	42.2914	15.7197	10.5728	1.4868	0.892392	33.8197	1.03473	6.54458	cpm_for_each_sanmple	0.767354	0.842659	1.06716	17.6482	38.7458	45.0651	0.526354	1.09644	1.48141	11.5956	5.47629	2.56181	scaled_data	-0.615816	1.47883	-0.606761	-0.256256	anova	5.2342	0.199797	2.86489	3.38675	148.197	6.45101e-32	2.50802e-30	DEGs_a_leaf_vs_b_gall	5.2342	82.2161	1.21989e-19	2.01648e-17	DEGs_a_leaf_vs_c_flow	0.199797	0.148949	0.699542	0.857254	DEGs_a_leaf_vs_d_frui	2.86489	29.5629	5.41313e-08
TRINITY_DN13703_c0_g1_i1	cpm	16.9983	5.98408	4.24958	1.40816	0.350297	13.1413	1.16275	2.34392	cpm_for_each_sanmple	0.431637	0.441393	0.177861	2.12816	10.0083	27.2876	0.877256	1.3575	1.2535	2.79895	2.59211	1.64071	scaled_data	-0.651608	1.4859	-0.515839	-0.318454	anova	5.23333	1.73607	2.74771	2.0533	78.5701	6.2188e-17	7.78582e-16	DEGs_a_leaf_vs_b_gall	5.23333	54.4255	1.61454e-13	8.94103e-12	DEGs_a_leaf_vs_c_flow	1.73607	7.14767	0.00750614	0.0383195	DEGs_a_leaf_vs_d_frui	2.74771	17.6394	2.67001e-05
TRINITY_DN10699_c0_g1_i2	cpm	42.9846	15.707	10.7461	1.46164	0.894899	33.9381	1.22692	6.92466	cpm_for_each_sanmple	0.623475	0.922912	1.13831	19.1016	40.3238	42.3889	0.701805	1.3836	1.59536	12.1383	5.82921	2.80648	scaled_data	-0.627187	1.47653	-0.606048	-0.243298	anova	5.23059	0.438191	2.93761	3.4113	152.866	6.34542e-33	2.6139e-31	DEGs_a_leaf_vs_b_gall	5.23059	88.3054	5.60888e-21	1.14008e-18	DEGs_a_leaf_vs_c_flow	0.438191	0.771137	0.379865	0.572638	DEGs_a_leaf_vs_d_frui	2.93761	33.1977	8.32485e-09
TRINITY_DN9704_c0_g1_i3	cpm	29.6692	7.11706	7.41731	0.959521	0.0871308	3.58581	16.2581	9.7382	cpm_for_each_sanmple	0.0479596	0	0.213433	5.86543	1.78571	3.10629	17.6328	18.0651	13.0763	9.89627	3.76039	15.558	scaled_data	-1.02994	-0.538354	1.24219	0.326103	anova	5.22485	7.40919	6.66939	2.92591	120.632	5.64128e-26	1.45382e-24	DEGs_a_leaf_vs_b_gall	5.22485	59.6229	1.14893e-14	7.90482e-13	DEGs_a_leaf_vs_c_flow	7.40919	111.382	4.87991e-26	2.73752e-23	DEGs_a_leaf_vs_d_frui	6.66939	93.5366	3.98767e-22
TRINITY_DN6830_c0_g1_i5	cpm	54.2691	14.9644	13.5673	1.10298	0.494208	18.4227	2.78389	32.5682	cpm_for_each_sanmple	0.623475	0.36114	0.49801	20.1916	16.4867	18.5899	2.237	2.61057	3.5041	28.4179	41.9849	27.302	scaled_data	-0.873612	0.324469	-0.720603	1.26975	anova	5.22327	2.4953	6.04571	3.77963	309.192	1.01899e-66	2.25107e-64	DEGs_a_leaf_vs_b_gall	5.22327	177.469	1.73006e-40	2.70893e-37	DEGs_a_leaf_vs_c_flow	2.4953	42.831	5.96796e-11	3.52701e-09	DEGs_a_leaf_vs_d_frui	6.04571	228.578	1.21742e-51
TRINITY_DN11640_c0_g1_i6	cpm	23.1279	8.6163	5.78198	1.4902	0.507761	18.5823	0.849685	3.18816	cpm_for_each_sanmple	1.24695	0.24076	0.0355721	6.69593	14.4518	34.5993	0.811462	0.626536	1.11106	5.84066	2.22702	1.49679	scaled_data	-0.612122	1.4856	-0.572438	-0.301037	anova	5.22225	0.774899	2.67992	2.50089	67.8576	1.22718e-14	1.23811e-13	DEGs_a_leaf_vs_b_gall	5.22225	40.4769	1.98955e-10	5.8231e-09	DEGs_a_leaf_vs_c_flow	0.774899	1.13562	0.286579	0.481261	DEGs_a_leaf_vs_d_frui	2.67992	12.9461	0.000320584
TRINITY_DN4380_c0_g1_i1	cpm	11.551	4.88593	2.88775	1.69195	0.269696	10.2034	0.214203	0.863734	cpm_for_each_sanmple	0.0959192	0.642026	0.0711443	9.49888	11.1711	9.94012	0.0657942	0.234951	0.341863	1.25667	0.888376	0.446158	scaled_data	-0.535835	1.49728	-0.547193	-0.414254	anova	5.21956	-0.368285	1.66213	1.45342	152.76	6.69027e-33	2.75197e-31	DEGs_a_leaf_vs_b_gall	5.21956	70.1045	5.62454e-17	5.86698e-15	DEGs_a_leaf_vs_c_flow	-0.368285	0.326488	0.567734	0.75138	DEGs_a_leaf_vs_d_frui	1.66213	8.0902	0.00445053
TRINITY_DN480_c0_g1_i7	cpm	38.5667	11.1989	9.64167	1.16151	0.65107	24.2789	1.10776	12.5289	cpm_for_each_sanmple	0.863273	0.200633	0.889304	8.20122	22.3422	42.2933	0.460559	1.09644	1.76629	15.5798	6.06043	15.9465	scaled_data	-0.802814	1.30703	-0.762033	0.257818	anova	5.21615	0.758921	4.26149	3.26776	96.1938	1.02271e-20	1.76464e-19	DEGs_a_leaf_vs_b_gall	5.21615	59.2657	1.37756e-14	9.34692e-13	DEGs_a_leaf_vs_c_flow	0.758921	1.58279	0.208359	0.394792	DEGs_a_leaf_vs_d_frui	4.26149	42.8525	5.90262e-11
TRINITY_DN699_c0_g2_i7	cpm	130.422	49.2733	32.6055	1.5112	2.84413	105.996	16.2686	5.31366	cpm_for_each_sanmple	1.48675	2.52798	4.51766	31.2477	83.9699	202.769	16.8872	15.7939	16.1245	5.42653	7.36257	3.15189	scaled_data	-0.604005	1.48945	-0.331557	-0.553886	anova	5.21307	2.50945	0.896092	5.02006	118.388	1.71597e-25	4.27233e-24	DEGs_a_leaf_vs_b_gall	5.21307	71.457	2.83367e-17	3.12511e-15	DEGs_a_leaf_vs_c_flow	2.50945	20.9143	4.8029e-06	8.84065e-05	DEGs_a_leaf_vs_d_frui	0.896092	2.90326	0.0884004
TRINITY_DN8689_c0_g1_i1	cpm	47.973	21.3208	11.9933	1.77773	1.19069	43.967	1.95769	0.857651	cpm_for_each_sanmple	1.53471	1.9662	0.0711443	49.8302	43.3139	38.7569	0.460559	0.939805	4.47271	0.614054	0.937054	1.02185	scaled_data	-0.506668	1.49965	-0.470694	-0.522288	anova	5.21013	0.718691	-0.464303	3.55777	97.3628	5.73404e-21	1.0103e-19	DEGs_a_leaf_vs_b_gall	5.21013	40.3984	2.07114e-10	6.03255e-09	DEGs_a_leaf_vs_c_flow	0.718691	1.03952	0.307934	0.5062	DEGs_a_leaf_vs_d_frui	-0.464303	0.435527	0.509289
TRINITY_DN8952_c0_g1_i1	cpm	14.6512	4.81552	3.6628	1.31471	0.29224	10.7183	2.7254	0.915296	cpm_for_each_sanmple	0.431637	0.160506	0.284577	10.8485	11.4618	9.84455	2.89495	3.00215	2.27909	0.556933	1.25346	0.935492	scaled_data	-0.699936	1.46515	-0.194663	-0.570552	anova	5.20919	3.23604	1.66838	1.83181	202.696	1.1032e-43	8.28203e-42	DEGs_a_leaf_vs_b_gall	5.20919	139.547	3.34433e-32	2.72301e-29	DEGs_a_leaf_vs_c_flow	3.23604	55.2281	1.07323e-13	1.04669e-11	DEGs_a_leaf_vs_d_frui	1.66838	14.1591	0.000167985
TRINITY_DN11155_c0_g1_i4	cpm	14.5737	5.80222	3.64342	1.59252	0.33431	12.3348	0.846581	1.05797	cpm_for_each_sanmple	0.383677	0.441393	0.177861	2.18007	11.5033	23.3211	1.09657	0.730959	0.712215	1.92785	0.742342	0.503726	scaled_data	-0.570317	1.49794	-0.482029	-0.445596	anova	5.2054	1.34816	1.66453	1.81126	84.7303	2.96513e-18	4.15597e-17	DEGs_a_leaf_vs_b_gall	5.2054	48.9381	2.64163e-12	1.13537e-10	DEGs_a_leaf_vs_c_flow	1.34816	3.94228	0.0470869	0.148223	DEGs_a_leaf_vs_d_frui	1.66453	6.10541	0.0134769
TRINITY_DN86064_c0_g1_i1	cpm	10.5735	2.82098	2.64338	1.06719	0.15302	5.6614	0.327199	4.43189	cpm_for_each_sanmple	0.191838	0.160506	0.106716	3.73727	4.69268	8.55424	0.416697	0.36548	0.19942	4.61255	1.31431	7.3688	scaled_data	-0.882798	1.06985	-0.821054	0.634004	anova	5.20414	1.11554	4.85006	1.42849	101.43	7.65549e-22	1.44479e-20	DEGs_a_leaf_vs_b_gall	5.20414	60.4145	7.68455e-15	5.4828e-13	DEGs_a_leaf_vs_c_flow	1.11554	2.67464	0.101958	0.250883	DEGs_a_leaf_vs_d_frui	4.85006	53.6941	2.34269e-13
TRINITY_DN20863_c0_g4_i1	cpm	91.0085	37.8665	22.7521	1.66431	2.15032	79.4817	6.46718	2.90926	cpm_for_each_sanmple	1.00715	3.7719	1.67189	87.1509	71.6776	79.6166	1.55713	3.94196	13.9024	3.61292	3.04238	2.07247	scaled_data	-0.544064	1.49815	-0.430062	-0.524021	anova	5.20305	1.58234	0.43277	4.49507	119.397	1.04066e-25	2.63423e-24	DEGs_a_leaf_vs_b_gall	5.20305	61.1591	5.2645e-15	3.86266e-13	DEGs_a_leaf_vs_c_flow	1.58234	7.51435	0.00612093	0.0327963	DEGs_a_leaf_vs_d_frui	0.43277	0.583692	0.444869
TRINITY_DN17384_c0_g3_i1	cpm	13.5727	5.61056	3.39318	1.65348	0.326824	11.8018	0.551095	0.893037	cpm_for_each_sanmple	0.575515	0.12038	0.284577	6.90356	14.4518	14.05	0.504422	0.522114	0.626749	1.32807	1.03441	0.316628	scaled_data	-0.546533	1.49871	-0.50656	-0.445614	anova	5.19587	0.779186	1.47691	1.70091	156.319	1.14146e-33	4.93609e-32	DEGs_a_leaf_vs_b_gall	5.19587	80.6582	2.68339e-19	4.21091e-17	DEGs_a_leaf_vs_c_flow	0.779186	1.91125	0.166825	0.346277	DEGs_a_leaf_vs_d_frui	1.47691	7.36927	0.0066348
TRINITY_DN2571_c1_g1_i3	cpm	686.655	343.2	171.664	1.99926	0	0.114253	0.0769256	686.464	cpm_for_each_sanmple	0	0	0	0.103813	0	0.238945	0.0219314	0.208845	0	756.572	114.199	1188.62	scaled_data	-0.500186	-0.499853	-0.499962	1.5	anova	5.19581	4.66825	17.7415	7.42681	323.955	6.49665e-70	1.6413e-67	DEGs_a_leaf_vs_b_gall	5.19581	8.25781	0.0040577	0.0182891	DEGs_a_leaf_vs_c_flow	4.66825	6.66375	0.00983939	0.0469271	DEGs_a_leaf_vs_d_frui	17.7415	127.774	1.25797e-29
TRINITY_DN134718_c0_g1_i1	cpm	97.2379	23.4285	24.3095	0.963758	1.30695	48.3748	7.37908	40.1771	cpm_for_each_sanmple	0.239798	1.40443	2.27662	12.769	46.0963	86.2593	4.29855	6.81358	11.0251	47.3536	20.603	52.5747	scaled_data	-0.981821	1.02718	-0.722643	0.677279	anova	5.19474	2.4817	4.92672	4.60716	65.405	4.10886e-14	3.93721e-13	DEGs_a_leaf_vs_b_gall	5.19474	50.7167	1.06707e-12	5.00147e-11	DEGs_a_leaf_vs_c_flow	2.4817	14.522	0.000138535	0.00155589	DEGs_a_leaf_vs_d_frui	4.92672	46.7696	7.98442e-12
TRINITY_DN2010_c3_g1_i1	cpm	400.782	117.84	100.196	1.1761	2.37792	87.2958	269.121	41.987	cpm_for_each_sanmple	1.87043	2.80886	2.45448	99.2452	63.2889	99.3535	293.267	317.811	196.286	22.1774	43.7251	60.0586	scaled_data	-0.830088	-0.109468	1.43352	-0.493962	anova	5.1934	6.81777	4.1376	6.64821	196.885	1.98654e-42	1.39506e-40	DEGs_a_leaf_vs_b_gall	5.1934	117.548	2.17742e-27	1.03419e-24	DEGs_a_leaf_vs_c_flow	6.81777	175.54	4.56448e-40	8.90937e-37	DEGs_a_leaf_vs_d_frui	4.1376	81.9494	1.39617e-19
TRINITY_DN11155_c0_g1_i1	cpm	16.0882	6.16557	4.02204	1.53295	0.365858	13.2499	1.24625	1.22616	cpm_for_each_sanmple	0.527556	0.321013	0.249005	2.23198	10.7558	26.7619	1.38168	1.01812	1.33896	1.94213	0.973563	0.762786	scaled_data	-0.593	1.49667	-0.450207	-0.453467	anova	5.18529	1.77835	1.7539	1.96022	85.3452	2.18808e-18	3.10503e-17	DEGs_a_leaf_vs_b_gall	5.18529	53.0696	3.21939e-13	1.67174e-11	DEGs_a_leaf_vs_c_flow	1.77835	7.46732	0.0062829	0.0335019	DEGs_a_leaf_vs_d_frui	1.7539	7.3753	0.00661257
TRINITY_DN10407_c0_g1_i2	cpm	16.2433	6.18595	4.06083	1.52332	0.360531	13.258	0.472696	2.1521	cpm_for_each_sanmple	0.239798	0.521646	0.320149	0.103813	23.4219	16.2483	0.679873	0.339374	0.39884	2.84179	1.80109	1.81342	scaled_data	-0.598178	1.48678	-0.580046	-0.308559	anova	5.18451	0.387545	2.56236	1.9916	50.8305	5.31632e-11	3.66071e-10	DEGs_a_leaf_vs_b_gall	5.18451	28.4825	9.45489e-08	1.54108e-06	DEGs_a_leaf_vs_c_flow	0.387545	0.203912	0.651581	0.820446	DEGs_a_leaf_vs_d_frui	2.56236	8.53385	0.00348601
TRINITY_DN33241_c0_g1_i1	cpm	15.9843	7.88072	3.99607	1.97212	0	0.111451	15.8169	0.0558633	cpm_for_each_sanmple	0	0	0	0.155719	0.0830563	0.0955781	2.06155	21.4589	23.9304	0.085682	0.0243391	0.0575687	scaled_data	-0.507069	-0.492926	1.49997	-0.49998	anova	5.17342	12.3016	4.21608	2.04002	219.519	2.5503e-47	2.28689e-45	DEGs_a_leaf_vs_b_gall	5.17342	8.80588	0.00300261	0.0142281	DEGs_a_leaf_vs_c_flow	12.3016	94.6712	2.24787e-22	8.19167e-20	DEGs_a_leaf_vs_d_frui	4.21608	5.78532	0.0161605
TRINITY_DN4476_c0_g1_i1	cpm	14.5983	5.24392	3.64957	1.43686	0.313527	11.3987	0.55396	2.33212	cpm_for_each_sanmple	0.191838	0.642026	0.106716	8.876	12.4169	12.903	0.285108	0.522114	0.854658	3.98421	1.94713	1.06502	scaled_data	-0.636173	1.47773	-0.590323	-0.251233	anova	5.17238	0.803223	2.88407	1.82942	116.872	3.63971e-25	8.82899e-24	DEGs_a_leaf_vs_b_gall	5.17238	70.8642	3.82683e-17	4.12153e-15	DEGs_a_leaf_vs_c_flow	0.803223	1.84961	0.173829	0.353798	DEGs_a_leaf_vs_d_frui	2.88407	24.9592	5.85577e-07
TRINITY_DN125547_c0_g1_i1	cpm	10.4884	4.94603	2.62211	1.88628	0.281233	10.0398	0.112366	0.0550851	cpm_for_each_sanmple	0.335717	0.401266	0.106716	9.49888	8.72091	11.8995	0	0.0522114	0.284886	0.0999623	0.0365086	0.0287844	scaled_data	-0.473284	1.49972	-0.507426	-0.519007	anova	5.16863	-1.36571	-2.27608	1.27647	272.683	8.11061e-59	1.24132e-56	DEGs_a_leaf_vs_b_gall	5.16863	79.7556	4.23708e-19	6.4343e-17	DEGs_a_leaf_vs_c_flow	-1.36571	4.13632	0.0419723	0.136676	DEGs_a_leaf_vs_d_frui	-2.27608	11.6827	0.000630841
TRINITY_DN6665_c0_g1_i12	cpm	164.042	62.2413	41.0104	1.5177	3.73663	134.135	12.4844	13.6854	cpm_for_each_sanmple	5.08372	2.88912	3.23707	87.9295	142.483	171.993	10.1981	11.3299	15.9251	21.6918	12.4129	6.95143	scaled_data	-0.598859	1.49619	-0.458313	-0.439017	anova	5.16805	1.74238	1.87527	5.35257	173.18	2.61894e-37	1.40977e-35	DEGs_a_leaf_vs_b_gall	5.16805	110.942	6.09354e-26	2.41854e-23	DEGs_a_leaf_vs_c_flow	1.74238	16.5322	4.78309e-05	0.000635521	DEGs_a_leaf_vs_d_frui	1.87527	19.0789	1.25423e-05
TRINITY_DN52884_c0_g1_i1	cpm	11.7168	4.60279	2.9292	1.57135	0.274735	9.82186	0.707874	0.912316	cpm_for_each_sanmple	0.383677	0.12038	0.320149	5.34637	8.97008	15.1491	0.78953	0.36548	0.968612	1.45659	0.79102	0.489334	scaled_data	-0.576707	1.4975	-0.482603	-0.438186	anova	5.15634	1.36611	1.7313	1.4844	128.998	8.89328e-28	2.6252e-26	DEGs_a_leaf_vs_b_gall	5.15634	74.7857	5.24695e-18	6.5352e-16	DEGs_a_leaf_vs_c_flow	1.36611	5.61587	0.0177985	0.0731364	DEGs_a_leaf_vs_d_frui	1.7313	9.42245	0.00214345
TRINITY_DN16162_c0_g3_i1	cpm	20.1766	10.0183	5.04415	1.98611	0	0.105247	0	20.0713	cpm_for_each_sanmple	0	0	0	0	0.124584	0.191156	0	0	0	31.6167	15.7595	12.8378	scaled_data	-0.503496	-0.49299	-0.503496	1.49998	anova	5.15098	0	12.6456	2.43355	489.981	7.07812e-106	8.62006e-103	DEGs_a_leaf_vs_b_gall	5.15098	9.70632	0.00183635	0.00941251	DEGs_a_leaf_vs_c_flow	0	0	1	1	DEGs_a_leaf_vs_d_frui	12.6456	191.126	1.80518e-43
TRINITY_DN184_c0_g1_i4	cpm	23.0944	6.29078	5.77361	1.08957	0.371145	13.4617	0.901461	8.36009	cpm_for_each_sanmple	0.143879	0.0802532	0.889304	1.76482	8.51327	30.1071	0.855325	0.96591	0.883147	10.1248	3.45615	11.4994	scaled_data	-0.858791	1.22213	-0.774491	0.411154	anova	5.13976	1.24362	4.45237	2.53382	52.7596	2.06298e-11	1.48971e-10	DEGs_a_leaf_vs_b_gall	5.13976	34.7804	3.69075e-09	8.2531e-08	DEGs_a_leaf_vs_c_flow	1.24362	2.57317	0.10869	0.261442	DEGs_a_leaf_vs_d_frui	4.45237	27.6845	1.42801e-07
TRINITY_DN40808_c0_g1_i1	cpm	10.2964	4.69287	2.57409	1.82312	0.0159865	0.594606	9.60271	0.083054	cpm_for_each_sanmple	0.0479596	0	0	0.986223	0.415282	0.382312	1.79837	13.3922	13.6176	0.128523	0.0486781	0.0719609	scaled_data	-0.545104	-0.421807	1.49772	-0.530813	anova	5.13489	9.15182	2.3405	1.41577	165.445	1.22463e-35	5.96158e-34	DEGs_a_leaf_vs_b_gall	5.13489	23.5722	1.20314e-06	1.51939e-05	DEGs_a_leaf_vs_c_flow	9.15182	83.74	5.64326e-20	1.45934e-17	DEGs_a_leaf_vs_d_frui	2.3405	3.8041	0.0511273
TRINITY_DN6312_c0_g1_i1	cpm	91.6566	38.8461	22.9142	1.69529	2.32544	81.115	2.04827	6.16792	cpm_for_each_sanmple	1.48675	2.60823	2.88134	26.3166	91.4865	125.542	1.62292	1.95793	2.56397	11.3529	4.50273	2.64816	scaled_data	-0.530008	1.49824	-0.537143	-0.431092	anova	5.11869	-0.188502	1.40193	4.5074	150.924	1.66539e-32	6.69579e-31	DEGs_a_leaf_vs_b_gall	5.11869	70.3541	4.95589e-17	5.22691e-15	DEGs_a_leaf_vs_c_flow	-0.188502	0.127888	0.720632	0.87323	DEGs_a_leaf_vs_d_frui	1.40193	7.02776	0.00802557
TRINITY_DN18580_c0_g1_i1	cpm	138.912	51.2981	34.728	1.47714	3.21172	111.239	8.05	16.411	cpm_for_each_sanmple	5.03576	2.28722	2.31219	31.2996	108.347	194.071	10.2639	6.10873	7.77739	28.4321	11.7193	9.08147	scaled_data	-0.614375	1.4915	-0.520058	-0.357071	anova	5.11682	1.3291	2.35598	5.1126	99.9519	1.59158e-21	2.93301e-20	DEGs_a_leaf_vs_b_gall	5.11682	64.4514	9.89436e-16	8.27629e-14	DEGs_a_leaf_vs_c_flow	1.3291	5.83356	0.0157233	0.066861	DEGs_a_leaf_vs_d_frui	2.35598	17.3386	3.12777e-05
TRINITY_DN6312_c0_g1_i2	cpm	110.567	45.8428	27.6417	1.65846	2.76979	96.3059	3.25544	8.23557	cpm_for_each_sanmple	1.87043	3.45089	2.98806	31.5591	112.749	144.61	2.78529	3.10658	3.87445	15.4942	5.74402	3.46852	scaled_data	-0.542548	1.49782	-0.531954	-0.423319	anova	5.11583	0.229571	1.56837	4.78026	139.096	5.92139e-30	2.02478e-28	DEGs_a_leaf_vs_b_gall	5.11583	69.8845	6.28818e-17	6.49269e-15	DEGs_a_leaf_vs_c_flow	0.229571	0.191436	0.661724	0.828415	DEGs_a_leaf_vs_d_frui	1.56837	8.71236	0.0031606
TRINITY_DN20189_c0_g1_i4	cpm	38.1142	13.6806	9.52856	1.43575	0.859713	29.5378	0.568017	7.14867	cpm_for_each_sanmple	1.63063	0.521646	0.426866	7.99359	28.5298	52.0901	0.723736	0.496008	0.484306	13.3236	5.17205	2.9504	scaled_data	-0.63366	1.4626	-0.654982	-0.173961	anova	5.11542	-0.573129	3.06876	3.2375	103.253	3.10358e-22	6.038e-21	DEGs_a_leaf_vs_b_gall	5.11542	52.1018	5.26962e-13	2.62997e-11	DEGs_a_leaf_vs_c_flow	-0.573129	0.811714	0.367614	0.562204	DEGs_a_leaf_vs_d_frui	3.06876	22.1804	2.48199e-06
TRINITY_DN71289_c0_g1_i1	cpm	19.5909	5.13483	4.89771	1.04841	0.253527	8.86034	0.678	9.79899	cpm_for_each_sanmple	0.239798	0.200633	0.320149	1.14194	17.6495	7.78962	0.723736	0.626536	0.683726	14.1661	7.0705	8.16037	scaled_data	-0.904449	0.771716	-0.821783	0.954516	anova	5.10431	1.4009	5.24717	2.32647	86.2152	1.42328e-18	2.04911e-17	DEGs_a_leaf_vs_b_gall	5.10431	50.8007	1.0224e-12	4.81107e-11	DEGs_a_leaf_vs_c_flow	1.4009	4.3558	0.0368831	0.124814	DEGs_a_leaf_vs_d_frui	5.24717	53.3091	2.84977e-13
TRINITY_DN61397_c0_g1_i1	cpm	15.2307	6.9416	3.80767	1.82306	0.401888	14.2186	0.174386	0.435797	cpm_for_each_sanmple	0.239798	0.36114	0.604727	11.7828	13.6212	17.2519	0.219314	0.104423	0.19942	0.41413	0.231221	0.662041	scaled_data	-0.490634	1.49979	-0.523408	-0.485749	anova	5.10221	-1.21261	0.0748472	1.85471	326.613	1.72657e-70	4.49753e-68	DEGs_a_leaf_vs_b_gall	5.10221	117.602	2.11896e-27	1.00979e-24	DEGs_a_leaf_vs_c_flow	-1.21261	5.08578	0.0241229	0.0915469	DEGs_a_leaf_vs_d_frui	0.0748472	0.0256007	0.872879
TRINITY_DN79188_c0_g1_i1	cpm	10.0554	3.57914	2.51385	1.42377	0.0237148	1.02872	1.17559	7.82736	cpm_for_each_sanmple	0	0	0.0711443	1.03813	0.996676	1.05136	0.899187	1.48802	1.13954	7.25441	9.65044	6.57723	scaled_data	-0.695734	-0.414939	-0.373906	1.48458	anova	5.10192	5.29079	8.02714	1.47141	235.216	1.03044e-50	1.08679e-48	DEGs_a_leaf_vs_b_gall	5.10192	53.2174	2.98595e-13	1.56248e-11	DEGs_a_leaf_vs_c_flow	5.29079	62.1367	3.20416e-15	4.07275e-13	DEGs_a_leaf_vs_d_frui	8.02714	179.859	5.20132e-41
TRINITY_DN2669_c0_g1_i12	cpm	72.7784	31.4906	18.1946	1.73077	1.90833	65.4135	3.64874	1.8078	cpm_for_each_sanmple	2.7337	2.84899	0.142289	66.8036	63.8703	65.5666	0.372834	1.8274	8.746	1.65652	2.38523	1.38165	scaled_data	-0.517178	1.49946	-0.461911	-0.520371	anova	5.10133	0.936164	-0.0730764	4.16863	70.5603	3.23796e-15	3.45363e-14	DEGs_a_leaf_vs_b_gall	5.10133	31.742	1.76072e-08	3.39533e-07	DEGs_a_leaf_vs_c_flow	0.936164	1.45657	0.227476	0.414118	DEGs_a_leaf_vs_d_frui	-0.0730764	0.00902119	0.924331
TRINITY_DN480_c0_g1_i1	cpm	35.5237	10.0722	8.88093	1.13413	0.627538	21.5908	0.962538	12.3429	cpm_for_each_sanmple	0.671435	0.642026	0.569154	6.59212	18.5631	39.6171	0.504422	1.04423	1.33896	15.0086	6.46202	15.558	scaled_data	-0.819427	1.26188	-0.786167	0.343714	anova	5.1009	0.610458	4.29385	3.15121	117.643	2.48381e-25	6.10196e-24	DEGs_a_leaf_vs_b_gall	5.1009	70.2521	5.21896e-17	5.48003e-15	DEGs_a_leaf_vs_c_flow	0.610458	1.21518	0.270308	0.462162	DEGs_a_leaf_vs_d_frui	4.29385	53.1371	3.11059e-13
TRINITY_DN1026_c0_g1_i2	cpm	22.6267	8.43995	5.65668	1.49203	0.525121	18.2415	1.15177	2.70829	cpm_for_each_sanmple	0.431637	0.36114	0.782587	4.61967	20.1412	29.9637	1.16236	1.09644	1.19652	3.74145	2.5556	1.82781	scaled_data	-0.608008	1.4911	-0.533759	-0.349337	anova	5.09699	1.11465	2.34595	2.47101	121.002	4.69583e-26	1.21699e-24	DEGs_a_leaf_vs_b_gall	5.09699	74.6397	5.64957e-18	7.01827e-16	DEGs_a_leaf_vs_c_flow	1.11465	4.24396	0.0393901	0.130787	DEGs_a_leaf_vs_d_frui	2.34595	18.8167	1.43905e-05
TRINITY_DN10581_c1_g2_i1	cpm	10.6528	4.9268	2.6632	1.84995	0.0133755	0.560782	0.0350048	10.0436	cpm_for_each_sanmple	0	0.0401266	0	0.259532	0.705979	0.716836	0.0219314	0.0261057	0.0569772	18.5644	6.96097	4.6055	scaled_data	-0.537839	-0.426731	-0.533449	1.49802	anova	5.09263	1.1514	9.2352	1.56853	231.174	7.70867e-50	7.79555e-48	DEGs_a_leaf_vs_b_gall	5.09263	26.768	2.29409e-07	3.42105e-06	DEGs_a_leaf_vs_c_flow	1.1514	0.704613	0.401238	0.594114	DEGs_a_leaf_vs_d_frui	9.2352	109.763	1.10454e-25
TRINITY_DN5014_c0_g1_i10	cpm	22.8886	10.2653	5.72214	1.79397	0.602129	21.1153	0.901691	0.269466	cpm_for_each_sanmple	0.0479596	0.762406	0.99602	14.0147	21.4701	27.861	1.25009	0.913699	0.541283	0.228485	0.292069	0.287844	scaled_data	-0.498767	1.49953	-0.469585	-0.531173	anova	5.08636	0.549916	-1.18781	2.46686	247.227	2.60329e-53	3.13028e-51	DEGs_a_leaf_vs_b_gall	5.08636	92.4638	6.85663e-22	1.59639e-19	DEGs_a_leaf_vs_c_flow	0.549916	1.25193	0.263184	0.453502	DEGs_a_leaf_vs_d_frui	-1.18781	5.45068	0.0195607
TRINITY_DN5450_c0_g1_i4	cpm	49.2429	18.0596	12.3107	1.46698	1.13017	38.9207	0.968295	8.22373	cpm_for_each_sanmple	0.191838	0.601899	2.59677	18.2711	40.9052	57.5858	0.526354	0.78317	1.59536	13.3093	6.58372	4.77821	scaled_data	-0.619091	1.47345	-0.628055	-0.226306	anova	5.08472	-0.245781	2.84228	3.60902	93.9924	3.03983e-20	5.04471e-19	DEGs_a_leaf_vs_b_gall	5.08472	49.46	2.02456e-12	8.91181e-11	DEGs_a_leaf_vs_c_flow	-0.245781	0.150873	0.697702	0.855934	DEGs_a_leaf_vs_d_frui	2.84228	18.7132	1.5193e-05
TRINITY_DN7675_c0_g2_i1	cpm	58.8809	24.874	14.7202	1.68978	1.52731	51.9865	1.35069	4.0164	cpm_for_each_sanmple	1.05511	1.92608	1.60075	26.2128	57.0597	72.6872	0.460559	1.22697	2.36455	6.11198	3.34662	2.59059	scaled_data	-0.53039	1.4982	-0.537491	-0.430322	anova	5.08199	-0.190407	1.38848	3.86271	171.947	4.83375e-37	2.55851e-35	DEGs_a_leaf_vs_b_gall	5.08199	80.1118	3.53818e-19	5.41513e-17	DEGs_a_leaf_vs_c_flow	-0.190407	0.143916	0.704419	0.860861	DEGs_a_leaf_vs_d_frui	1.38848	7.79007	0.0052534
TRINITY_DN15886_c0_g1_i9	cpm	26.5855	12.4924	6.64638	1.87957	0.0278439	1.01889	25.3734	0.165404	cpm_for_each_sanmple	0.0479596	0	0.0355721	1.29766	1.3289	0.430102	3.838	36.4435	35.8387	0.242766	0.109526	0.143922	scaled_data	-0.529807	-0.450475	1.49908	-0.518795	anova	5.07757	9.7099	2.46989	2.75778	199.456	5.53109e-43	3.97937e-41	DEGs_a_leaf_vs_b_gall	5.07757	29.3771	5.95762e-08	1.01469e-06	DEGs_a_leaf_vs_c_flow	9.7099	101.136	8.58901e-24	3.77726e-21	DEGs_a_leaf_vs_d_frui	2.46989	6.0863	0.0136234
TRINITY_DN7238_c0_g1_i3	cpm	12.5205	4.97899	3.13013	1.59066	0.308547	10.5593	0.277967	1.37467	cpm_for_each_sanmple	0.239798	0.401266	0.284577	4.61967	7.2259	19.8325	0.394765	0.18274	0.256397	2.12777	1.36299	0.633256	scaled_data	-0.566698	1.49211	-0.57284	-0.352574	anova	5.07667	-0.142814	2.13816	1.58457	127.718	1.67814e-27	4.86403e-26	DEGs_a_leaf_vs_b_gall	5.07667	63.9684	1.26429e-15	1.0389e-13	DEGs_a_leaf_vs_c_flow	-0.142814	0.0514343	0.820586	0.944784	DEGs_a_leaf_vs_d_frui	2.13816	13.0961	0.000295905
TRINITY_DN5450_c0_g1_i2	cpm	24.9633	9.94464	6.24082	1.59348	0.609962	21.0619	0.403807	2.88758	cpm_for_each_sanmple	0.191838	0.642026	0.99602	10.2775	22.4667	30.4416	0.30704	0.391585	0.512795	5.06952	2.15401	1.43922	scaled_data	-0.566221	1.49036	-0.586951	-0.337191	anova	5.0763	-0.626418	2.21014	2.61022	153.809	3.97169e-33	1.65522e-31	DEGs_a_leaf_vs_b_gall	5.0763	73.2771	1.12669e-17	1.33007e-15	DEGs_a_leaf_vs_c_flow	-0.626418	1.23727	0.265998	0.457102	DEGs_a_leaf_vs_d_frui	2.21014	16.8071	4.13786e-05
TRINITY_DN184_c0_g1_i10	cpm	21.8299	5.76237	5.45748	1.05587	0.34588	11.7888	0.806778	8.88843	cpm_for_each_sanmple	0.383677	0.12038	0.533582	1.81673	6.64451	26.9052	0.701805	0.835382	0.883147	10.4246	3.74822	12.4924	scaled_data	-0.887065	1.09874	-0.807081	0.595406	anova	5.07266	1.20726	4.66504	2.45906	65.4402	4.03817e-14	3.87258e-13	DEGs_a_leaf_vs_b_gall	5.07266	41.5102	1.17255e-10	3.60775e-09	DEGs_a_leaf_vs_c_flow	1.20726	2.85736	0.0909567	0.232777	DEGs_a_leaf_vs_d_frui	4.66504	36.331	1.66492e-09
TRINITY_DN6515_c1_g1_i1	cpm	96.9189	40.2969	24.2297	1.66312	2.51928	84.5248	1.75187	8.12294	cpm_for_each_sanmple	2.78166	3.53114	1.24503	69.2951	80.4816	103.798	1.00884	1.22697	3.01979	14.1661	6.70541	3.4973	scaled_data	-0.538762	1.49627	-0.557806	-0.399703	anova	5.06987	-0.525359	1.69095	4.58791	168.355	2.88291e-36	1.45925e-34	DEGs_a_leaf_vs_b_gall	5.06987	77.5898	1.26822e-18	1.75785e-16	DEGs_a_leaf_vs_c_flow	-0.525359	1.0934	0.295719	0.491634	DEGs_a_leaf_vs_d_frui	1.69095	11.2679	0.000788568
TRINITY_DN4207_c0_g1_i8	cpm	96.0377	16.6227	24.0094	0.692341	0.826608	28.027	40.3636	26.8205	cpm_for_each_sanmple	0.815314	0.561773	1.10274	29.7943	33.9285	20.3581	42.8101	38.7669	39.5137	25.6903	25.1666	29.6047	scaled_data	-1.39465	0.241691	0.983843	0.169113	anova	5.06971	5.59568	5.00593	4.59246	214.437	3.20025e-46	2.74532e-44	DEGs_a_leaf_vs_b_gall	5.06971	178.818	8.7807e-41	1.42175e-37	DEGs_a_leaf_vs_c_flow	5.59568	210.783	9.26909e-48	2.81007e-44	DEGs_a_leaf_vs_d_frui	5.00593	175.781	4.04284e-40
TRINITY_DN184_c0_g1_i1	cpm	22.2694	6.07614	5.56736	1.09139	0.378736	13.0585	0.875708	7.95649	cpm_for_each_sanmple	0.143879	0.280886	0.711443	2.12816	8.80397	28.2433	0.986913	0.757065	0.883147	10.2676	2.90852	10.6934	scaled_data	-0.853934	1.23288	-0.772143	0.3932	anova	5.06942	1.17653	4.35441	2.48094	63.8011	9.05257e-14	8.38185e-13	DEGs_a_leaf_vs_b_gall	5.06942	41.7947	1.01377e-10	3.15529e-09	DEGs_a_leaf_vs_c_flow	1.17653	2.7738	0.0958185	0.241172	DEGs_a_leaf_vs_d_frui	4.35441	32.7204	1.06416e-08
TRINITY_DN24834_c0_g1_i1	cpm	30.5241	7.09739	7.63103	0.93007	0.405029	13.496	2.6733	13.9498	cpm_for_each_sanmple	0.431637	0.321013	0.462438	10.537	13.0814	16.8695	3.09233	2.81941	2.10816	16.0368	6.81494	18.9977	scaled_data	-1.01812	0.826352	-0.698529	0.890297	anova	5.04649	2.71378	5.09352	2.94879	156.655	9.65868e-34	4.18949e-32	DEGs_a_leaf_vs_b_gall	5.04649	117.256	2.52313e-27	1.18262e-24	DEGs_a_leaf_vs_c_flow	2.71378	36.6491	1.41423e-09	6.3031e-08	DEGs_a_leaf_vs_d_frui	5.09352	119.823	6.91486e-28
TRINITY_DN5672_c1_g1_i2	cpm	10.2572	2.10235	2.5643	0.819853	0.156724	5.07586	3.27055	1.75407	cpm_for_each_sanmple	0.287758	0.0401266	0.142289	5.55399	3.9867	5.6869	2.52211	3.47206	3.81747	1.47087	2.25136	1.53996	scaled_data	-1.14518	1.19465	0.335932	-0.385394	anova	5.04531	4.41124	3.51791	1.36093	113.722	1.73506e-24	4.00624e-23	DEGs_a_leaf_vs_b_gall	5.04531	107.005	4.44109e-25	1.57413e-22	DEGs_a_leaf_vs_c_flow	4.41124	82.159	1.25566e-19	3.09544e-17	DEGs_a_leaf_vs_d_frui	3.51791	51.604	6.79033e-13
TRINITY_DN250_c0_g1_i4	cpm	15.7529	4.25216	3.93822	1.07972	0.280703	9.40272	0.870022	5.19942	cpm_for_each_sanmple	0.191838	0.401266	0.249005	6.38449	8.34716	13.4765	0.964982	0.391585	1.2535	5.65501	5.68317	4.26009	scaled_data	-0.860154	1.28511	-0.721561	0.296603	anova	5.03913	1.60728	4.18469	1.98069	145.086	3.02465e-31	1.12117e-29	DEGs_a_leaf_vs_b_gall	5.03913	101.789	6.17762e-24	1.91773e-21	DEGs_a_leaf_vs_c_flow	1.60728	10.3666	0.00128313	0.00959588	DEGs_a_leaf_vs_d_frui	4.18469	73.2562	1.13865e-17
TRINITY_DN44446_c0_g1_i2	cpm	26.8854	9.42242	6.72136	1.40186	0.614621	20.6391	1.25944	4.37229	cpm_for_each_sanmple	0.383677	0.642026	0.818159	25.6937	16.4867	19.7369	1.5352	1.01812	1.22501	4.55543	4.34452	4.21691	scaled_data	-0.648107	1.47709	-0.579672	-0.249307	anova	5.03551	1.00986	2.79823	2.72364	281.785	8.70319e-61	1.47807e-58	DEGs_a_leaf_vs_b_gall	5.03551	177.611	1.61068e-40	2.55002e-37	DEGs_a_leaf_vs_c_flow	1.00986	7.27469	0.00699331	0.0363182	DEGs_a_leaf_vs_d_frui	2.79823	60.1781	8.66518e-15
TRINITY_DN4948_c0_g1_i1	cpm	344.366	123.053	86.0915	1.42933	8.28179	269.831	32.4185	33.835	cpm_for_each_sanmple	16.9297	3.6114	4.30423	175.807	322.674	311.011	44.8936	21.2239	31.138	38.0143	34.9509	28.5397	scaled_data	-0.632328	1.49317	-0.436178	-0.424668	anova	5.02882	1.97189	2.03344	6.42561	106.201	7.20903e-23	1.47184e-21	DEGs_a_leaf_vs_b_gall	5.02882	73.6269	9.43692e-18	1.12712e-15	DEGs_a_leaf_vs_c_flow	1.97189	14.7074	0.00012555	0.00143621	DEGs_a_leaf_vs_d_frui	2.03344	15.59	7.86702e-05
TRINITY_DN4038_c0_g1_i1	cpm	125.035	45.0714	31.2588	1.44188	3.03178	98.0436	5.12575	18.8342	cpm_for_each_sanmple	3.02146	4.93557	1.13831	74.7453	90.1161	129.269	3.94765	4.30744	7.12215	27.2612	17.512	11.7296	scaled_data	-0.626275	1.48176	-0.579816	-0.275665	anova	5.01673	0.758734	2.63683	4.96028	148.734	4.94253e-32	1.93741e-30	DEGs_a_leaf_vs_b_gall	5.01673	90.9812	1.45043e-21	3.20914e-19	DEGs_a_leaf_vs_c_flow	0.758734	2.77188	0.0959334	0.241389	DEGs_a_leaf_vs_d_frui	2.63683	30.8048	2.85332e-08
TRINITY_DN5021_c0_g1_i4	cpm	82.9553	25.9004	20.7388	1.24889	1.71708	55.8729	0.714796	24.6505	cpm_for_each_sanmple	0.911233	2.5681	1.67189	30.6767	73.048	63.894	0.679873	0.809276	0.655238	30.6456	11.269	32.037	scaled_data	-0.734419	1.35651	-0.773116	0.151029	anova	5.01547	-1.2671	3.83461	4.37212	211.289	1.53294e-45	1.27362e-43	DEGs_a_leaf_vs_b_gall	5.01547	97.5698	5.19898e-23	1.44969e-20	DEGs_a_leaf_vs_c_flow	-1.2671	7.29966	0.00689677	0.0359683	DEGs_a_leaf_vs_d_frui	3.83461	63.1609	1.90496e-15
TRINITY_DN15833_c0_g1_i1	cpm	20.2316	5.54857	5.0579	1.09701	0.411979	12.8563	1.9019	5.06143	cpm_for_each_sanmple	0.911233	0.0401266	0.284577	12.0423	13.289	13.2376	1.5352	2.06235	2.10816	6.74032	4.5149	3.92907	scaled_data	-0.837319	1.40548	-0.568795	0.000635689	anova	5.01541	2.25795	3.67074	2.32978	130.021	5.35321e-28	1.60245e-26	DEGs_a_leaf_vs_b_gall	5.01541	106.184	6.71814e-25	2.31781e-22	DEGs_a_leaf_vs_c_flow	2.25795	23.2108	1.45176e-06	3.12712e-05	DEGs_a_leaf_vs_d_frui	3.67074	60.9738	5.78389e-15
TRINITY_DN4357_c0_g1_i2	cpm	22.8728	6.29263	5.71821	1.10046	0.183475	5.89332	2.32492	14.4711	cpm_for_each_sanmple	0.287758	0.12038	0.142289	2.33579	9.80065	5.54353	2.41245	1.8274	2.73491	14.009	3.22493	26.1794	scaled_data	-0.879558	0.0278288	-0.539248	1.39098	anova	5.01474	3.67146	6.30772	2.56511	81.0452	1.83157e-17	2.39956e-16	DEGs_a_leaf_vs_b_gall	5.01474	48.587	3.15954e-12	1.34107e-10	DEGs_a_leaf_vs_c_flow	3.67146	27.8114	1.33733e-07	3.79965e-06	DEGs_a_leaf_vs_d_frui	6.30772	71.1376	3.33168e-17
TRINITY_DN10146_c0_g1_i2	cpm	12.7968	3.66249	3.1992	1.14482	0.251341	8.33857	0.933562	3.27333	cpm_for_each_sanmple	0.143879	0.36114	0.249005	9.08363	6.85215	9.07992	0.811462	0.678748	1.31048	5.42653	2.42174	1.97173	scaled_data	-0.804878	1.40324	-0.618605	0.0202406	anova	5.01351	1.85399	3.66539	1.66245	122.117	2.70085e-26	7.12531e-25	DEGs_a_leaf_vs_b_gall	5.01351	92.2948	7.46808e-22	1.72465e-19	DEGs_a_leaf_vs_c_flow	1.85399	12.7805	0.000350251	0.00334658	DEGs_a_leaf_vs_d_frui	3.66539	52.154	5.13145e-13
TRINITY_DN14780_c0_g4_i2	cpm	161.487	46.1235	40.3717	1.14247	1.95894	63.0755	2.03241	94.42	cpm_for_each_sanmple	3.16534	1.32418	1.38731	5.6578	74.4185	109.15	2.17121	1.93182	1.9942	118.798	95.3361	69.1257	scaled_data	-0.832825	0.49224	-0.831232	1.17182	anova	5.01202	0.058497	5.59388	5.3408	103.936	2.21314e-22	4.36042e-21	DEGs_a_leaf_vs_b_gall	5.01202	47.103	6.73539e-12	2.66661e-10	DEGs_a_leaf_vs_c_flow	0.058497	0.00863518	0.925963	1	DEGs_a_leaf_vs_d_frui	5.59388	55.6307	8.74479e-14
TRINITY_DN4038_c0_g1_i4	cpm	109.343	40.6511	27.3357	1.48711	2.72834	87.7442	3.86873	15.0016	cpm_for_each_sanmple	2.58982	3.85216	1.74304	71.5271	80.357	111.349	2.69756	3.52427	5.38435	22.1916	13.5447	9.26857	scaled_data	-0.605331	1.48602	-0.577278	-0.303413	anova	5.00749	0.502795	2.45949	4.76533	203.403	7.75799e-44	5.88303e-42	DEGs_a_leaf_vs_b_gall	5.00749	117.605	2.11545e-27	1.00979e-24	DEGs_a_leaf_vs_c_flow	0.502795	1.55017	0.21311	0.400708	DEGs_a_leaf_vs_d_frui	2.45949	34.9328	3.41275e-09
TRINITY_DN19304_c0_g1_i1	cpm	15.2073	3.44687	3.80183	0.906633	0.221416	7.11	6.3713	1.50462	cpm_for_each_sanmple	0.191838	0.401266	0.0711443	9.18744	6.31228	5.83027	7.1935	6.10873	5.81167	1.64224	1.84977	1.02185	scaled_data	-1.03874	0.959759	0.74545	-0.666465	anova	5.00434	4.84836	2.76967	1.92614	150.927	1.66261e-32	6.68649e-31	DEGs_a_leaf_vs_b_gall	5.00434	116.219	4.25647e-27	1.92538e-24	DEGs_a_leaf_vs_c_flow	4.84836	110.394	8.03357e-26	4.43677e-23	DEGs_a_leaf_vs_d_frui	2.76967	35.7234	2.27411e-09
TRINITY_DN9011_c0_g2_i2	cpm	13.2909	4.04412	3.32272	1.21711	0.27202	9.01277	0.606966	3.39914	cpm_for_each_sanmple	0.143879	0.280886	0.391294	4.41205	10.6312	11.9951	0.285108	0.652642	0.883147	4.52687	3.15191	2.51863	scaled_data	-0.754356	1.40699	-0.671533	0.0188949	anova	5.00128	1.09897	3.59387	1.72025	126.391	3.2415e-27	9.15874e-26	DEGs_a_leaf_vs_b_gall	5.00128	83.7033	5.74904e-20	1.00759e-17	DEGs_a_leaf_vs_c_flow	1.09897	4.07028	0.0436441	0.14055	DEGs_a_leaf_vs_d_frui	3.59387	46.304	1.01259e-11
TRINITY_DN82511_c0_g1_i8	cpm	54.6261	15.687	13.6565	1.14868	0.677579	21.7697	31.7759	0.402972	cpm_for_each_sanmple	0.719394	0.601899	0.711443	31.8706	21.0132	12.4252	8.39973	42.3434	44.5847	0.556933	0.133865	0.518119	scaled_data	-0.82737	0.517188	1.15506	-0.844876	anova	4.99974	5.54522	-0.75213	3.76973	155.36	1.83782e-33	7.838e-32	DEGs_a_leaf_vs_b_gall	4.99974	62.5322	2.62122e-15	2.02985e-13	DEGs_a_leaf_vs_c_flow	5.54522	73.5938	9.59673e-18	1.82396e-15	DEGs_a_leaf_vs_d_frui	-0.75213	1.69779	0.192577
TRINITY_DN13719_c0_g2_i1	cpm	205.379	65.1246	51.3448	1.26838	4.46597	142.562	4.45175	53.8998	cpm_for_each_sanmple	8.39293	4.29355	0.711443	52.9446	166.237	208.504	3.96958	3.91585	5.46981	99.0056	37.7377	24.956	scaled_data	-0.719833	1.40065	-0.720051	0.0392316	anova	4.99942	-0.00107284	3.59618	5.68071	79.1746	4.61405e-17	5.83516e-16	DEGs_a_leaf_vs_b_gall	4.99942	44.3354	2.76674e-11	9.60826e-10	DEGs_a_leaf_vs_c_flow	-0.00107284	2.7977e-06	0.998665	1	DEGs_a_leaf_vs_d_frui	3.59618	26.1389	3.17723e-07
TRINITY_DN5169_c0_g1_i2	cpm	59.3392	19.7478	14.8348	1.33118	1.35806	43.4466	2.01668	12.5179	cpm_for_each_sanmple	1.48675	1.48468	1.10274	16.5063	59.5929	54.2406	1.25009	1.09644	3.70352	20.5208	10.7579	6.27499	scaled_data	-0.682442	1.44886	-0.649091	-0.117325	anova	4.99937	0.567642	3.20403	3.88429	111.532	5.13621e-24	1.14638e-22	DEGs_a_leaf_vs_b_gall	4.99937	68.2244	1.45912e-16	1.42597e-14	DEGs_a_leaf_vs_c_flow	0.567642	1.13804	0.286067	0.480637	DEGs_a_leaf_vs_d_frui	3.20403	32.6148	1.12353e-08
TRINITY_DN13489_c0_g1_i1	cpm	16.398	4.72711	4.09949	1.1531	0.324318	10.1102	0.321118	5.64237	cpm_for_each_sanmple	0.719394	0.0401266	0.213433	3.11439	13.7873	13.4287	0.350902	0.156634	0.455818	9.05373	3.54133	4.33205	scaled_data	-0.798622	1.27153	-0.799299	0.32639	anova	4.99494	0.0282411	4.15256	2.04058	91.024	1.32012e-19	2.07571e-18	DEGs_a_leaf_vs_b_gall	4.99494	49.4767	2.00744e-12	8.83917e-11	DEGs_a_leaf_vs_c_flow	0.0282411	0.00174799	0.966651	1	DEGs_a_leaf_vs_d_frui	4.15256	36.3565	1.64329e-09
TRINITY_DN40638_c0_g1_i1	cpm	14.1429	5.99432	3.53572	1.69536	0.3888	12.5252	0.528567	0.700356	cpm_for_each_sanmple	0.239798	0.642026	0.284577	3.2182	10.7973	23.56	0.460559	0.469902	0.655238	0.628335	1.15611	0.316628	scaled_data	-0.524984	1.49966	-0.501668	-0.473009	anova	4.99288	0.430308	0.842098	1.75628	114.248	1.33635e-24	3.10372e-23	DEGs_a_leaf_vs_b_gall	4.99288	53.8861	2.12456e-13	1.15236e-11	DEGs_a_leaf_vs_c_flow	0.430308	0.460054	0.497599	0.687093	DEGs_a_leaf_vs_d_frui	0.842098	1.85112	0.173653
TRINITY_DN6665_c0_g1_i4	cpm	236.456	90.0283	59.1141	1.52296	6.13329	193.872	16.6837	19.767	cpm_for_each_sanmple	7.81742	4.85532	5.72712	135.372	199.128	247.117	13.1588	15.2979	21.5944	32.1308	17.4268	9.74351	scaled_data	-0.588491	1.49684	-0.4713	-0.437052	anova	4.98309	1.44435	1.68929	5.88161	165.978	9.39582e-36	4.60699e-34	DEGs_a_leaf_vs_b_gall	4.98309	102.539	4.23043e-24	1.34389e-21	DEGs_a_leaf_vs_c_flow	1.44435	11.3876	0.00073937	0.00614652	DEGs_a_leaf_vs_d_frui	1.68929	15.4255	8.58222e-05
TRINITY_DN32_c2_g1_i4	cpm	14.303	2.7916	3.57574	0.780705	0.165971	5.25212	2.51371	6.37116	cpm_for_each_sanmple	0.239798	0.0802532	0.177861	6.74784	4.2774	4.73112	1.73258	2.21898	3.58956	7.45433	4.24717	7.41198	scaled_data	-1.22144	0.600509	-0.380438	1.00137	anova	4.97915	3.91474	5.25922	1.88002	116.856	3.66848e-25	8.89574e-24	DEGs_a_leaf_vs_b_gall	4.97915	96.0181	1.13837e-22	2.99268e-20	DEGs_a_leaf_vs_c_flow	3.91474	59.6343	1.14228e-14	1.32219e-12	DEGs_a_leaf_vs_d_frui	5.25922	108.366	2.23442e-25
TRINITY_DN480_c0_g1_i4	cpm	88.5622	24.4196	22.1406	1.10294	1.61285	50.3924	1.85337	34.7036	cpm_for_each_sanmple	3.21329	0.842659	0.782587	16.4543	44.975	89.7479	1.86417	1.33139	2.36455	52.1232	17.9501	34.0375	scaled_data	-0.840624	1.15693	-0.830774	0.514465	anova	4.97532	0.211894	4.43709	4.47025	103.467	2.79236e-22	5.45562e-21	DEGs_a_leaf_vs_b_gall	4.97532	57.0851	4.17347e-14	2.59228e-12	DEGs_a_leaf_vs_c_flow	0.211894	0.136135	0.712154	0.866577	DEGs_a_leaf_vs_d_frui	4.43709	47.6791	5.02006e-12
TRINITY_DN20189_c0_g1_i2	cpm	15.9433	5.96424	3.98583	1.49636	0.413497	12.7842	0.171406	2.57416	cpm_for_each_sanmple	0.911233	0.0802532	0.249005	3.32201	13.6212	21.4095	0.241245	0.130528	0.142443	4.84103	2.03231	0.849139	scaled_data	-0.598959	1.4752	-0.639549	-0.236689	anova	4.972	-1.21079	2.66057	1.95872	84.6765	3.04499e-18	4.2637e-17	DEGs_a_leaf_vs_b_gall	4.972	38.612	5.16993e-10	1.38939e-08	DEGs_a_leaf_vs_c_flow	-1.21079	2.46611	0.116325	0.272239	DEGs_a_leaf_vs_d_frui	2.66057	13.0607	0.000301552
TRINITY_DN3952_c0_g5_i1	cpm	22.6477	8.74053	5.66193	1.54374	0.123233	3.94707	18.4883	0.0891095	cpm_for_each_sanmple	0.191838	0	0.177861	10.0179	1.53654	0.286734	0.175451	48.1389	7.15064	0.214205	0.0243391	0.0287844	scaled_data	-0.63368	-0.196196	1.46746	-0.637584	anova	4.9711	7.19917	-0.454737	2.51807	43.5025	1.92494e-09	1.10304e-08	DEGs_a_leaf_vs_b_gall	4.9711	12.5508	0.00039603	0.00251727	DEGs_a_leaf_vs_c_flow	7.19917	21.8748	2.91038e-06	5.73415e-05	DEGs_a_leaf_vs_d_frui	-0.454737	0.130844	0.717558
TRINITY_DN22905_c0_g1_i2	cpm	22.6795	9.31101	5.66987	1.64219	0.09126	3.01673	19.4822	0.0892586	cpm_for_each_sanmple	0.0959192	0	0.177861	3.52964	3.32225	2.1983	4.16697	29.5516	24.7281	0.157084	0.0243391	0.0863531	scaled_data	-0.599141	-0.284947	1.48344	-0.599356	anova	4.96702	7.65645	-0.0852844	2.52463	183.232	1.76809e-39	1.06841e-37	DEGs_a_leaf_vs_b_gall	4.96702	43.156	5.05442e-11	1.66365e-09	DEGs_a_leaf_vs_c_flow	7.65645	90.6064	1.7529e-21	5.62539e-19	DEGs_a_leaf_vs_d_frui	-0.0852844	0.0110691	0.916209
TRINITY_DN2825_c0_g1_i9	cpm	13.8891	5.55059	3.47227	1.59855	0.383363	11.7795	0.502658	1.22355	cpm_for_each_sanmple	0.575515	0.36114	0.213433	11.7309	9.50995	14.0978	0.482491	0.313268	0.712215	1.94213	1.09526	0.633256	scaled_data	-0.556501	1.49664	-0.535009	-0.405133	anova	4.96341	0.415288	1.69945	1.73207	183.349	1.66835e-39	1.009e-37	DEGs_a_leaf_vs_b_gall	4.96341	95.0327	1.87265e-22	4.75634e-20	DEGs_a_leaf_vs_c_flow	0.415288	0.653406	0.418898	0.611615	DEGs_a_leaf_vs_d_frui	1.69945	12.283	0.000457094
TRINITY_DN2618_c0_g1_i3	cpm	20.3533	10.0952	5.08832	1.98399	0	0.0976086	0.0247143	20.231	cpm_for_each_sanmple	0	0	0	0.155719	0.0415282	0.0955781	0.0219314	0.0522114	0	19.9782	5.91439	34.8003	scaled_data	-0.504035	-0.494366	-0.501587	1.49999	anova	4.96287	3.17405	12.657	2.44348	325.966	2.38372e-70	6.14198e-68	DEGs_a_leaf_vs_b_gall	4.96287	8.15422	0.0042961	0.0191816	DEGs_a_leaf_vs_c_flow	3.17405	2.73918	0.097915	0.244608	DEGs_a_leaf_vs_d_frui	12.657	133.321	7.69018e-31
TRINITY_DN24944_c0_g3_i2	cpm	10.0092	2.71056	2.50231	1.08322	0.203486	6.40714	1.36811	2.03048	cpm_for_each_sanmple	0.191838	0.24076	0.177861	4.36014	7.93188	6.92941	1.75451	1.40971	0.940124	1.68508	2.98154	1.42483	scaled_data	-0.848099	1.4406	-0.418435	-0.17407	anova	4.95909	2.73793	3.30306	1.31147	107.909	3.09227e-23	6.48626e-22	DEGs_a_leaf_vs_b_gall	4.95909	94.5058	2.44379e-22	6.0876e-20	DEGs_a_leaf_vs_c_flow	2.73793	28.7767	8.12242e-08	2.43857e-06	DEGs_a_leaf_vs_d_frui	3.30306	43.3279	4.62927e-11
TRINITY_DN959_c0_g1_i4	cpm	237.637	99.4938	59.4093	1.67472	6.71566	208.617	11.4518	10.8531	cpm_for_each_sanmple	8.2011	5.89861	6.04727	119.696	189.742	316.411	7.41281	8.51045	18.4321	12.1526	11.3542	9.05268	scaled_data	-0.529617	1.49966	-0.482015	-0.488032	anova	4.95777	0.769924	0.693519	5.88795	209.099	4.56015e-45	3.67931e-43	DEGs_a_leaf_vs_b_gall	4.95777	103.205	3.02265e-24	9.74414e-22	DEGs_a_leaf_vs_c_flow	0.769924	3.36181	0.0667247	0.187768	DEGs_a_leaf_vs_d_frui	0.693519	2.74443	0.0975941
TRINITY_DN134771_c0_g1_i1	cpm	248.578	105.869	62.1444	1.70359	7.11342	220.881	7.01766	13.5654	cpm_for_each_sanmple	6.81027	11.1151	3.41493	196.622	232.142	233.88	3.94765	6.10873	10.9966	20.2067	11.7679	8.72166	scaled_data	-0.519803	1.49937	-0.520708	-0.45886	anova	4.95689	-0.0200869	0.931871	5.95298	187.593	2.02068e-40	1.28651e-38	DEGs_a_leaf_vs_b_gall	4.95689	85.9827	1.81518e-20	3.46704e-18	DEGs_a_leaf_vs_c_flow	-0.0200869	0.00192685	0.964987	1	DEGs_a_leaf_vs_d_frui	0.931871	4.11847	0.0424173
TRINITY_DN184_c0_g1_i12	cpm	16.1485	4.32241	4.03714	1.07066	0.20666	6.61935	0.542393	8.78015	cpm_for_each_sanmple	0.143879	0.12038	0.355721	1.40147	3.73753	14.719	0.504422	0.496008	0.626749	9.83915	3.03021	13.4711	scaled_data	-0.88619	0.5974	-0.808517	1.09731	anova	4.95361	1.35005	5.36059	2.05451	72.8007	1.07249e-15	1.19941e-14	DEGs_a_leaf_vs_b_gall	4.95361	40.3645	2.10732e-10	6.12542e-09	DEGs_a_leaf_vs_c_flow	1.35005	3.38165	0.0659259	0.186289	DEGs_a_leaf_vs_d_frui	5.36059	46.1012	1.12299e-11
TRINITY_DN9379_c0_g1_i1	cpm	43.4461	11.8056	10.8615	1.08692	0.699737	21.2829	0.57748	20.886	cpm_for_each_sanmple	1.77451	0.0401266	0.284577	31.8706	17.0681	14.9102	0.350902	0.469902	0.911635	28.9605	16.2828	17.4145	scaled_data	-0.860758	0.882749	-0.871114	0.849123	anova	4.95302	-0.251353	4.92611	3.44965	99.8924	1.63924e-21	3.01772e-20	DEGs_a_leaf_vs_b_gall	4.95302	47.8129	4.68894e-12	1.92098e-10	DEGs_a_leaf_vs_c_flow	-0.251353	0.14927	0.699234	0.857054	DEGs_a_leaf_vs_d_frui	4.92611	47.4676	5.59192e-12
TRINITY_DN3319_c0_g1_i4	cpm	16.5961	8.21311	4.14903	1.97953	0	0.0941491	0.0334161	16.4686	cpm_for_each_sanmple	0	0	0	0.103813	0.0830563	0.0955781	0.0219314	0.078317	0	14.1947	3.18842	32.0226	scaled_data	-0.505172	-0.493708	-0.501103	1.49998	anova	4.94907	3.55174	12.3601	2.16658	238.234	2.29323e-51	2.49815e-49	DEGs_a_leaf_vs_b_gall	4.94907	7.7877	0.00526032	0.0226664	DEGs_a_leaf_vs_c_flow	3.55174	3.51562	0.060793	0.177068	DEGs_a_leaf_vs_d_frui	12.3601	100.652	1.09639e-23
TRINITY_DN4294_c0_g2_i1	cpm	13.7097	5.11278	3.42743	1.49172	0.358025	11.0263	0.456012	1.86936	cpm_for_each_sanmple	0.383677	0.441393	0.249005	4.36014	9.84217	18.8767	0.394765	0.261057	0.712215	1.89928	1.52119	2.18761	scaled_data	-0.600341	1.48626	-0.581176	-0.304741	anova	4.94365	0.346889	2.38407	1.73079	139.058	6.03373e-30	2.06171e-28	DEGs_a_leaf_vs_b_gall	4.94365	77.3017	1.46741e-18	2.00276e-16	DEGs_a_leaf_vs_c_flow	0.346889	0.388032	0.533336	0.720158	DEGs_a_leaf_vs_d_frui	2.38407	20.2282	6.87327e-06
TRINITY_DN2825_c0_g1_i2	cpm	23.2783	9.18741	5.81957	1.57871	0.643204	19.5794	1.16779	1.88787	cpm_for_each_sanmple	0.959192	0.401266	0.569154	19.8283	16.7358	22.1741	1.1843	1.12254	1.19652	2.69898	1.81326	1.15137	scaled_data	-0.56342	1.49769	-0.506322	-0.427944	anova	4.94308	0.879542	1.57092	2.50062	255.03	5.34407e-55	6.96038e-53	DEGs_a_leaf_vs_b_gall	4.94308	139.702	3.09372e-32	2.54808e-29	DEGs_a_leaf_vs_c_flow	0.879542	4.66463	0.0307901	0.109418	DEGs_a_leaf_vs_d_frui	1.57092	15.8234	6.95365e-05
TRINITY_DN3582_c1_g1_i5	cpm	20.7807	5.61565	5.19516	1.08094	0.383042	11.4702	0.526455	8.40096	cpm_for_each_sanmple	0.815314	0.12038	0.213433	4.36014	13.3721	16.6784	0.767599	0.469902	0.341863	15.28	6.26731	3.65562	scaled_data	-0.856913	1.11742	-0.831375	0.570869	anova	4.93414	0.505257	4.48425	2.3898	89.4315	2.90173e-19	4.43343e-18	DEGs_a_leaf_vs_b_gall	4.93414	50.6416	1.10871e-12	5.18253e-11	DEGs_a_leaf_vs_c_flow	0.505257	0.608287	0.435433	0.627652	DEGs_a_leaf_vs_d_frui	4.48425	43.3492	4.57912e-11
TRINITY_DN4038_c0_g1_i3	cpm	93.2981	35.2539	23.3245	1.51145	2.48868	75.7896	2.94993	12.0699	cpm_for_each_sanmple	2.7337	3.7719	0.960448	60.7825	69.1444	97.4419	2.12735	2.50615	4.21631	18.1503	10.5753	7.48394	scaled_data	-0.591023	1.48821	-0.577939	-0.319246	anova	4.93155	0.247205	2.2812	4.53474	170.24	1.12965e-36	5.8681e-35	DEGs_a_leaf_vs_b_gall	4.93155	93.8385	3.42355e-22	8.33872e-20	DEGs_a_leaf_vs_c_flow	0.247205	0.307485	0.579228	0.761578	DEGs_a_leaf_vs_d_frui	2.2812	24.891	6.06665e-07
TRINITY_DN1702_c3_g1_i1	cpm	10.4448	3.32536	2.61119	1.2735	0.237645	7.15116	3.04164	0.0143176	cpm_for_each_sanmple	0.383677	0.0802532	0.249005	8.8241	8.47174	4.15765	1.03078	4.02027	4.07387	0.0285607	0	0.0143922	scaled_data	-0.713771	1.36526	0.129444	-0.78093	anova	4.91783	3.68218	-3.81549	1.3272	169.774	1.42391e-36	7.36176e-35	DEGs_a_leaf_vs_b_gall	4.91783	60.3125	8.09327e-15	5.74586e-13	DEGs_a_leaf_vs_c_flow	3.68218	35.9036	2.07328e-09	8.94137e-08	DEGs_a_leaf_vs_d_frui	-3.81549	20.55	5.80939e-06
TRINITY_DN2669_c0_g1_i8	cpm	80.1838	34.5273	20.0459	1.72241	2.39192	71.8144	4.18796	1.78954	cpm_for_each_sanmple	3.45309	3.65152	0.0711443	78.3268	70.3072	66.8091	0.592148	1.80129	10.1704	1.58512	2.37306	1.41043	scaled_data	-0.511306	1.49935	-0.459288	-0.528753	anova	4.90953	0.808877	-0.414212	4.30978	62.5746	1.65587e-13	1.49444e-12	DEGs_a_leaf_vs_b_gall	4.90953	26.909	2.13264e-07	3.20442e-06	DEGs_a_leaf_vs_c_flow	0.808877	0.986945	0.32049	0.520482	DEGs_a_leaf_vs_d_frui	-0.414212	0.261105	0.609362
TRINITY_DN1026_c0_g1_i1	cpm	54.1371	19.0631	13.5343	1.40851	1.40513	41.8966	3.55831	7.27711	cpm_for_each_sanmple	1.05511	1.2038	1.95647	9.13554	48.8371	67.7171	3.68448	3.31542	3.67503	8.85381	7.66681	5.31072	scaled_data	-0.636263	1.48781	-0.523312	-0.328234	anova	4.88859	1.33194	2.36347	3.74747	111.605	4.95239e-24	1.10674e-22	DEGs_a_leaf_vs_b_gall	4.88859	74.3786	6.44838e-18	7.91401e-16	DEGs_a_leaf_vs_c_flow	1.33194	7.00445	0.00813072	0.040693	DEGs_a_leaf_vs_d_frui	2.36347	21.2062	4.12425e-06
TRINITY_DN74_c0_g1_i5	cpm	25.8389	10.2201	6.45972	1.58213	0.120092	3.99255	0.179157	21.5471	cpm_for_each_sanmple	0	0.0401266	0.320149	3.89298	3.11461	4.97006	0.131588	0.234951	0.170932	15.894	17.804	30.9432	scaled_data	-0.620309	-0.241403	-0.61453	1.47624	anova	4.8885	0.423773	7.32103	2.75245	339.286	3.11488e-73	9.42321e-71	DEGs_a_leaf_vs_b_gall	4.8885	84.0645	4.78889e-20	8.49763e-18	DEGs_a_leaf_vs_c_flow	0.423773	0.428467	0.512742	0.701404	DEGs_a_leaf_vs_d_frui	7.32103	179.837	5.25912e-41
TRINITY_DN11156_c0_g1_i1	cpm	18.5021	7.40926	4.62552	1.60182	0.528445	15.7245	0.805112	1.444	cpm_for_each_sanmple	0.431637	0.762406	0.391294	20.3473	15.7392	11.0871	0.131588	0.261057	2.02269	2.29913	1.24129	0.79157	scaled_data	-0.552967	1.49799	-0.515626	-0.429398	anova	4.88632	0.590287	1.44413	2.15811	79.9025	3.22076e-17	4.13217e-16	DEGs_a_leaf_vs_b_gall	4.88632	42.3914	7.47171e-11	2.378e-09	DEGs_a_leaf_vs_c_flow	0.590287	0.759132	0.3836	0.576553	DEGs_a_leaf_vs_d_frui	1.44413	4.61903	0.0316192
TRINITY_DN702_c1_g2_i1	cpm	10.8809	3.80363	2.72021	1.39828	0.27876	8.3618	0.623129	1.61717	cpm_for_each_sanmple	0.239798	0.24076	0.355721	6.17687	8.34716	10.5614	0.504422	0.339374	1.02559	2.51334	1.61855	0.719609	scaled_data	-0.641876	1.48321	-0.551339	-0.289999	anova	4.87755	1.12768	2.50916	1.39602	116.233	4.99587e-25	1.1978e-23	DEGs_a_leaf_vs_b_gall	4.87755	74.5556	5.89541e-18	7.30457e-16	DEGs_a_leaf_vs_c_flow	1.12768	4.08237	0.0433327	0.13985	DEGs_a_leaf_vs_d_frui	2.50916	21.616	3.33056e-06
TRINITY_DN10522_c0_g1_i2	cpm	24.1723	5.67663	6.04308	0.939361	0.228052	6.84553	3.56685	13.5319	cpm_for_each_sanmple	0.0959192	0.481519	0.106716	10.3294	4.5681	5.63911	2.76336	4.80345	3.13375	12.5524	5.47629	22.5669	scaled_data	-1.02438	0.141361	-0.436215	1.31923	anova	4.87742	3.93874	5.86168	2.6334	92.7094	5.73475e-20	9.28877e-19	DEGs_a_leaf_vs_b_gall	4.87742	63.716	1.43712e-15	1.17214e-13	DEGs_a_leaf_vs_c_flow	3.93874	43.535	4.1644e-11	2.53472e-09	DEGs_a_leaf_vs_d_frui	5.86168	87.3994	8.86788e-21
TRINITY_DN11155_c0_g1_i5	cpm	15.4986	5.90205	3.87466	1.52324	0.428076	12.7098	1.02971	1.33105	cpm_for_each_sanmple	0.335717	0.521646	0.426866	2.23198	10.0913	25.8061	1.22816	0.835382	1.02559	2.32769	1.04658	0.618864	scaled_data	-0.583964	1.49696	-0.482028	-0.430971	anova	4.87691	1.25638	1.62377	1.90589	77.4514	1.08043e-16	1.32178e-15	DEGs_a_leaf_vs_b_gall	4.87691	46.2972	1.01608e-11	3.8577e-10	DEGs_a_leaf_vs_c_flow	1.25638	3.69176	0.0546819	0.164875	DEGs_a_leaf_vs_d_frui	1.62377	6.23647	0.0125145
TRINITY_DN699_c0_g2_i14	cpm	46.5335	17.6131	11.6334	1.51401	1.29584	37.968	2.55571	4.71395	cpm_for_each_sanmple	1.67859	1.28405	0.924876	6.59212	27.4086	79.9033	1.92996	2.68889	3.04828	4.98384	6.12128	3.03675	scaled_data	-0.586925	1.49518	-0.515394	-0.392857	anova	4.87492	0.982262	1.8662	3.52249	92.2834	7.08028e-20	1.13828e-18	DEGs_a_leaf_vs_b_gall	4.87492	55.0511	1.17434e-13	6.65858e-12	DEGs_a_leaf_vs_c_flow	0.982262	2.87879	0.0897534	0.23056	DEGs_a_leaf_vs_d_frui	1.8662	10.1562	0.00143821
TRINITY_DN22905_c0_g1_i1	cpm	42.4915	18.9712	10.6229	1.78588	0.110283	3.27972	38.9912	0.110282	cpm_for_each_sanmple	0.143879	0.0802532	0.106716	4.36014	3.28072	2.1983	7.9611	60.0692	48.9434	0.157084	0.0730172	0.100745	scaled_data	-0.554136	-0.38707	1.49534	-0.554136	anova	4.87194	8.4429	0.00796464	3.42392	256.949	2.0549e-55	2.72371e-53	DEGs_a_leaf_vs_b_gall	4.87194	48.2857	3.68421e-12	1.54672e-10	DEGs_a_leaf_vs_c_flow	8.4429	122.427	1.86098e-28	1.28722e-25	DEGs_a_leaf_vs_d_frui	0.00796464	0.000109479	0.991652
TRINITY_DN25333_c0_g1_i2	cpm	27.9508	10.3952	6.9877	1.48764	0.181427	5.48157	22.122	0.165756	cpm_for_each_sanmple	0.143879	0.0802532	0.320149	7.00737	6.1877	3.24966	4.34242	30.2304	31.7933	0.257046	0.0243391	0.215883	scaled_data	-0.654751	-0.144886	1.4559	-0.656259	anova	4.86594	6.87788	-0.170543	2.8174	137.136	1.56662e-29	5.18524e-28	DEGs_a_leaf_vs_b_gall	4.86594	40.4914	1.97484e-10	5.78398e-09	DEGs_a_leaf_vs_c_flow	6.87788	70.5806	4.4184e-17	7.53975e-15	DEGs_a_leaf_vs_d_frui	-0.170543	0.0526252	0.818557
TRINITY_DN184_c0_g1_i3	cpm	21.0793	6.38463	5.26984	1.21154	0.208741	6.33833	0.649355	13.8829	cpm_for_each_sanmple	0.0479596	0.0802532	0.49801	0.778597	3.61295	14.6235	0.614079	0.678748	0.655238	16.4938	5.29375	19.8612	scaled_data	-0.7927	0.167355	-0.723689	1.34903	anova	4.85521	1.57377	5.98564	2.44707	65.5535	3.81914e-14	3.67219e-13	DEGs_a_leaf_vs_b_gall	4.85521	31.4039	2.09563e-08	3.96655e-07	DEGs_a_leaf_vs_c_flow	1.57377	3.85574	0.0495759	0.153799	DEGs_a_leaf_vs_d_frui	5.98564	43.8362	3.57034e-11
TRINITY_DN375_c0_g4_i1	cpm	163.508	73.3806	40.8769	1.79516	5.20809	150.927	5.17929	2.19291	cpm_for_each_sanmple	1.10307	2.88912	11.6321	35.2964	193.355	224.131	3.09233	4.72513	7.72041	2.51334	2.9572	1.1082	scaled_data	-0.48608	1.49972	-0.486472	-0.527169	anova	4.85287	-0.0121066	-1.24948	5.34639	106.928	5.02872e-23	1.0368e-21	DEGs_a_leaf_vs_b_gall	4.85287	38.078	6.79737e-10	1.77617e-08	DEGs_a_leaf_vs_c_flow	-0.0121066	0.000323596	0.985648	1	DEGs_a_leaf_vs_d_frui	-1.24948	3.34573	0.0673797
TRINITY_DN4476_c0_g1_i2	cpm	10.385	4.03589	2.59626	1.5545	0.295597	8.61489	0.269986	1.20458	cpm_for_each_sanmple	0.191838	0.481519	0.213433	8.25313	7.89035	9.70118	0.109657	0.130528	0.569772	2.15633	0.924885	0.532511	scaled_data	-0.570051	1.49128	-0.576397	-0.344827	anova	4.84424	-0.16837	2.00838	1.30627	115.488	7.22671e-25	1.71164e-23	DEGs_a_leaf_vs_b_gall	4.84424	58.2317	2.32998e-14	1.51319e-12	DEGs_a_leaf_vs_c_flow	-0.16837	0.0692971	0.792363	0.925358	DEGs_a_leaf_vs_d_frui	2.00838	11.3642	0.000748741
TRINITY_DN3532_c0_g1_i1	cpm	130.178	47.4196	32.5444	1.45707	0.951922	27.0019	0.974341	101.249	cpm_for_each_sanmple	2.63778	0.0401266	0.177861	15.1567	37.7491	28.1	0.592148	1.30528	1.02559	212.22	58.1095	33.4187	scaled_data	-0.666233	-0.116882	-0.66576	1.44887	anova	4.83945	0.0494628	6.74594	5.0361	78.9301	5.20596e-17	6.55694e-16	DEGs_a_leaf_vs_b_gall	4.83945	26.0942	3.2516e-07	4.68419e-06	DEGs_a_leaf_vs_c_flow	0.0494628	0.0035821	0.952275	1	DEGs_a_leaf_vs_d_frui	6.74594	42.6957	6.39513e-11
TRINITY_DN48010_c0_g1_i1	cpm	18.8928	6.44371	4.7232	1.36427	0.167489	4.80665	13.8078	0.110911	cpm_for_each_sanmple	0.239798	0.12038	0.142289	6.54021	5.10796	2.77177	2.21507	18.6395	20.5688	0.199925	0.0608477	0.0719609	scaled_data	-0.707002	0.0129497	1.40984	-0.715783	anova	4.83942	6.36095	-0.569209	2.25059	135.846	2.97223e-29	9.61642e-28	DEGs_a_leaf_vs_b_gall	4.83942	42.5347	6.94399e-11	2.22495e-09	DEGs_a_leaf_vs_c_flow	6.36095	67.1425	2.52578e-16	3.79634e-14	DEGs_a_leaf_vs_d_frui	-0.569209	0.565011	0.452248
TRINITY_DN2991_c0_g1_i7	cpm	112.523	47.6033	28.1308	1.69221	3.48661	99.5116	6.09078	3.43435	cpm_for_each_sanmple	6.37863	3.04962	1.03159	94.3659	123.214	80.9547	1.1185	3.08047	14.0734	3.29876	5.14771	1.85659	scaled_data	-0.5177	1.49949	-0.462994	-0.518797	anova	4.83788	0.806751	-0.017144	4.80396	85.1851	2.36828e-18	3.34939e-17	DEGs_a_leaf_vs_b_gall	4.83788	38.8013	4.69207e-10	1.27443e-08	DEGs_a_leaf_vs_c_flow	0.806751	1.44709	0.228995	0.415964	DEGs_a_leaf_vs_d_frui	-0.017144	0.000661939	0.979474
TRINITY_DN10767_c0_g1_i1	cpm	33.2939	11.6731	8.32348	1.40243	0.903229	25.7379	2.81532	3.83751	cpm_for_each_sanmple	1.15103	0.882786	0.675871	14.8972	32.0182	30.2983	1.92996	2.27119	4.2448	6.9688	2.85984	1.68389	scaled_data	-0.63567	1.49184	-0.471867	-0.3843	anova	4.83733	1.64306	2.09188	3.03768	114.783	1.02539e-24	2.39792e-23	DEGs_a_leaf_vs_b_gall	4.83733	78.2039	9.29351e-19	1.32554e-16	DEGs_a_leaf_vs_c_flow	1.64306	10.9065	0.000958261	0.00758349	DEGs_a_leaf_vs_d_frui	2.09188	17.6097	2.71204e-05
TRINITY_DN4038_c0_g1_i2	cpm	110.288	40.2447	27.5719	1.45962	3.06604	87.3414	4.2738	15.6065	cpm_for_each_sanmple	3.40513	4.65469	1.13831	70.4371	80.1909	111.396	2.87301	3.6809	6.26749	23.1484	13.8124	9.85865	scaled_data	-0.608923	1.48515	-0.578912	-0.297317	anova	4.83468	0.480677	2.35035	4.77803	147.493	9.15122e-32	3.51845e-30	DEGs_a_leaf_vs_b_gall	4.83468	85.9425	1.85242e-20	3.52871e-18	DEGs_a_leaf_vs_c_flow	0.480677	1.11538	0.290915	0.485864	DEGs_a_leaf_vs_d_frui	2.35035	24.9776	5.79996e-07
TRINITY_DN8930_c0_g1_i2	cpm	47.0561	22.6794	11.764	1.92786	0.0355721	1.21279	0.0348076	45.7729	cpm_for_each_sanmple	0	0	0.106716	1.40147	1.3289	0.907992	0	0.104423	0	65.104	9.24885	62.9658	scaled_data	-0.517141	-0.465234	-0.517175	1.49955	anova	4.82947	-0.204652	10.0639	3.60019	280.548	1.61161e-60	2.69842e-58	DEGs_a_leaf_vs_b_gall	4.82947	32.225	1.37311e-08	2.70762e-07	DEGs_a_leaf_vs_c_flow	-0.204652	0.0330569	0.855728	0.967541	DEGs_a_leaf_vs_d_frui	10.0639	123.636	1.01202e-28
TRINITY_DN16466_c0_g2_i1	cpm	49.7815	21.039	12.4454	1.69051	1.53281	43.9731	3.22066	1.05495	cpm_for_each_sanmple	1.05511	1.44456	2.09876	34.414	39.2026	58.3027	3.15812	3.02826	3.47561	1.07103	1.14394	0.949884	scaled_data	-0.518683	1.49854	-0.438458	-0.541396	anova	4.82561	1.05513	-0.550506	3.61457	407.084	6.46599e-88	3.93729e-85	DEGs_a_leaf_vs_b_gall	4.82561	175.022	5.92085e-40	8.975e-37	DEGs_a_leaf_vs_c_flow	1.05513	9.87387	0.00167642	0.0118458	DEGs_a_leaf_vs_d_frui	-0.550506	2.61717	0.105713
TRINITY_DN19151_c0_g1_i1	cpm	50.081	18.8165	12.5203	1.50288	1.43287	40.5432	1.75473	6.35025	cpm_for_each_sanmple	1.82247	1.44456	1.03159	6.79975	33.0149	81.8149	1.5352	1.90571	1.82327	6.49755	6.52287	6.03033	scaled_data	-0.589238	1.48928	-0.572133	-0.327904	anova	4.82466	0.29604	2.15057	3.63102	108.706	2.0832e-23	4.429e-22	DEGs_a_leaf_vs_b_gall	4.82466	60.2977	8.15414e-15	5.78331e-13	DEGs_a_leaf_vs_c_flow	0.29604	0.291169	0.589473	0.770244	DEGs_a_leaf_vs_d_frui	2.15057	14.7807	0.000120764
TRINITY_DN184_c0_g1_i5	cpm	25.5136	7.51485	6.37841	1.17817	0.281934	8.16866	0.792822	16.2702	cpm_for_each_sanmple	0.191838	0.12038	0.533582	0.72669	4.5681	19.2112	1.00884	0.600431	0.769192	20.6779	5.69534	22.4374	scaled_data	-0.811258	0.238229	-0.743274	1.3163	anova	4.81996	1.46176	5.81348	2.71193	62.9622	1.36819e-13	1.24497e-12	DEGs_a_leaf_vs_b_gall	4.81996	31.0555	2.50753e-08	4.66136e-07	DEGs_a_leaf_vs_c_flow	1.46176	3.42355	0.0642726	0.183125	DEGs_a_leaf_vs_d_frui	5.81348	41.7592	1.03238e-10
TRINITY_DN4207_c0_g3_i1	cpm	215.201	47.9989	53.8003	0.892168	4.19632	118.46	55.1314	37.4138	cpm_for_each_sanmple	5.08372	3.12988	4.37537	143.781	130.357	81.2414	50.0036	49.1831	66.2075	31.9165	36.7885	43.5364	scaled_data	-1.03344	1.3471	0.0277316	-0.341393	anova	4.81989	3.7164	3.15722	5.74882	151.647	1.1629e-32	4.72887e-31	DEGs_a_leaf_vs_b_gall	4.81989	145.995	1.30148e-33	1.22004e-30	DEGs_a_leaf_vs_c_flow	3.7164	95.6493	1.37146e-22	5.11563e-20	DEGs_a_leaf_vs_d_frui	3.15722	72.3144	1.83504e-17
TRINITY_DN10288_c0_g1_i1	cpm	56.9667	23.6523	14.2417	1.66078	1.7632	49.6588	1.17189	4.37286	cpm_for_each_sanmple	2.20614	2.4076	0.675871	3.06248	38.5797	107.334	0.833393	1.20086	1.48141	4.51259	3.94293	4.66307	scaled_data	-0.52758	1.4974	-0.55258	-0.417245	anova	4.8171	-0.586508	1.31249	3.81479	81.4314	1.51345e-17	1.99804e-16	DEGs_a_leaf_vs_b_gall	4.8171	36.3967	1.60979e-09	3.87393e-08	DEGs_a_leaf_vs_c_flow	-0.586508	0.704257	0.401357	0.594214	DEGs_a_leaf_vs_d_frui	1.31249	3.53324	0.0601501
TRINITY_DN6235_c0_g1_i1	cpm	58.1234	16.7226	14.5308	1.15083	1.30963	36.5885	1.7894	18.4358	cpm_for_each_sanmple	2.44594	0.842659	0.640299	25.7456	33.5548	50.4652	1.97383	1.51413	1.88025	36.7005	10.9648	7.64225	scaled_data	-0.79062	1.31904	-0.76193	0.233515	anova	4.81642	0.465355	3.8275	3.85894	105.454	1.04353e-22	2.10193e-21	DEGs_a_leaf_vs_b_gall	4.81642	63.3338	1.74481e-15	1.40065e-13	DEGs_a_leaf_vs_c_flow	0.465355	0.750271	0.38639	0.579506	DEGs_a_leaf_vs_d_frui	3.8275	43.5629	4.10547e-11
TRINITY_DN8930_c0_g1_i1	cpm	53.4586	25.8974	13.3647	1.93775	0.0355721	1.20383	0.0174038	52.2018	cpm_for_each_sanmple	0	0	0.106716	1.34957	1.16279	1.09915	0	0.0522114	0	76.7282	10.3198	69.5574	scaled_data	-0.514688	-0.469577	-0.51539	1.49966	anova	4.81596	-1.09483	10.2518	3.77951	316.137	3.19854e-68	7.5083e-66	DEGs_a_leaf_vs_b_gall	4.81596	33.3975	7.51221e-09	1.56797e-07	DEGs_a_leaf_vs_c_flow	-1.09483	0.768581	0.380656	0.57349	DEGs_a_leaf_vs_d_frui	10.2518	134.881	3.50624e-31
TRINITY_DN959_c0_g1_i6	cpm	205.672	87.6695	51.4181	1.70503	6.50801	182.917	8.30562	7.94151	cpm_for_each_sanmple	8.2011	5.73811	5.58483	106.356	164.119	278.276	5.57058	6.52642	12.8199	8.62532	8.03189	7.16731	scaled_data	-0.512266	1.49994	-0.491761	-0.495914	anova	4.81384	0.352047	0.288745	5.67859	235.881	7.40106e-51	7.864e-49	DEGs_a_leaf_vs_b_gall	4.81384	105.847	7.96384e-25	2.72123e-22	DEGs_a_leaf_vs_c_flow	0.352047	0.756384	0.384463	0.577478	DEGs_a_leaf_vs_d_frui	0.288745	0.512374	0.474113
TRINITY_DN11723_c0_g1_i1	cpm	13.5476	5.04181	3.38689	1.48863	0.0767916	2.35712	0.321118	10.7925	cpm_for_each_sanmple	0.0479596	0.0401266	0.142289	3.42583	1.49501	2.15051	0.350902	0.156634	0.455818	7.29725	13.8976	11.1827	scaled_data	-0.656529	-0.204247	-0.608069	1.46884	anova	4.81351	1.95231	7.01405	1.8626	229.695	1.60956e-49	1.60043e-47	DEGs_a_leaf_vs_b_gall	4.81351	64.8719	7.99293e-16	6.82792e-14	DEGs_a_leaf_vs_c_flow	1.95231	8.42934	0.00369215	0.0221085	DEGs_a_leaf_vs_d_frui	7.01405	141.28	1.39763e-32
TRINITY_DN19382_c0_g1_i1	cpm	27.2563	8.47309	6.81407	1.24347	0.672429	18.5598	0.548271	7.47576	cpm_for_each_sanmple	1.05511	0.642026	0.320149	15.8834	21.6362	18.1598	0.636011	0.496008	0.512795	12.0954	5.68317	4.64868	scaled_data	-0.72484	1.38624	-0.739493	0.0780941	anova	4.81066	-0.258025	3.49845	2.7596	196.662	2.22027e-42	1.55384e-40	DEGs_a_leaf_vs_b_gall	4.81066	104.945	1.25543e-24	4.21896e-22	DEGs_a_leaf_vs_c_flow	-0.258025	0.307294	0.579346	0.761674	DEGs_a_leaf_vs_d_frui	3.49845	60.44	7.5857e-15
TRINITY_DN3952_c0_g2_i1	cpm	19.9757	6.6523	4.99394	1.33208	0.181957	5.11956	14.3588	0.315452	cpm_for_each_sanmple	0.287758	0.0802532	0.177861	13.2361	1.45349	0.669047	1.25009	34.2768	7.54948	0.571213	0.231221	0.143922	scaled_data	-0.723355	0.0188842	1.40776	-0.703288	anova	4.80332	6.2922	0.796711	2.32963	49.7199	9.16544e-11	6.15731e-10	DEGs_a_leaf_vs_b_gall	4.80332	19.3528	1.08662e-05	0.000107685	DEGs_a_leaf_vs_c_flow	6.2922	29.4757	5.6621e-08	1.77198e-06	DEGs_a_leaf_vs_d_frui	0.796711	0.652801	0.419113
TRINITY_DN5683_c0_g2_i2	cpm	26.8262	10.9603	6.70656	1.63427	0.831129	23.1278	1.98097	0.886314	cpm_for_each_sanmple	1.05511	0.762406	0.675871	7.47453	26.1627	35.7462	1.33782	1.67076	2.93433	1.22811	0.912715	0.518119	scaled_data	-0.536064	1.49825	-0.431155	-0.531029	anova	4.80209	1.25464	0.101184	2.71026	154.11	3.41979e-33	1.43107e-31	DEGs_a_leaf_vs_b_gall	4.80209	74.4934	6.08424e-18	7.51241e-16	DEGs_a_leaf_vs_c_flow	1.25464	6.13273	0.0132702	0.0589507	DEGs_a_leaf_vs_d_frui	0.101184	0.0403209	0.840855
TRINITY_DN13445_c0_g1_i1	cpm	41.3736	14.9284	10.3434	1.44328	1.15002	32.283	7.24724	0.693379	cpm_for_each_sanmple	0.479596	1.72544	1.24503	34.5697	34.8006	27.4787	7.01805	7.54454	7.17913	0.314167	1.36299	0.402981	scaled_data	-0.615831	1.46965	-0.207401	-0.64642	anova	4.79553	2.64067	-0.729758	3.34929	176.763	4.40946e-38	2.47458e-36	DEGs_a_leaf_vs_b_gall	4.79553	85.6853	2.10974e-20	3.99221e-18	DEGs_a_leaf_vs_c_flow	2.64067	30.448	3.42944e-08	1.13219e-06	DEGs_a_leaf_vs_d_frui	-0.729758	2.39979	0.121351
TRINITY_DN6235_c0_g1_i2	cpm	26.5712	7.58806	6.64279	1.1423	0.608588	16.6696	0.917032	8.37599	cpm_for_each_sanmple	1.05511	0.521646	0.249005	11.0042	15.1578	23.8467	1.00884	0.887593	0.854658	17.3934	4.22283	3.51169	scaled_data	-0.795224	1.32139	-0.754575	0.228411	anova	4.79432	0.616127	3.80129	2.72841	94.632	2.21516e-20	3.71947e-19	DEGs_a_leaf_vs_b_gall	4.79432	58.1639	2.4116e-14	1.56051e-12	DEGs_a_leaf_vs_c_flow	0.616127	1.13887	0.285892	0.480426	DEGs_a_leaf_vs_d_frui	3.80129	39.5113	3.26158e-10
TRINITY_DN16888_c0_g3_i2	cpm	69.6265	29.4168	17.4066	1.68998	0.273675	7.95196	0.207205	61.1936	cpm_for_each_sanmple	0.0959192	0.12038	0.604727	8.46075	5.02491	10.3702	0.263177	0.130528	0.227909	55.3077	19.094	109.179	scaled_data	-0.58242	-0.321403	-0.584679	1.4885	anova	4.79289	-0.440716	7.7371	4.1473	230.395	1.13595e-49	1.14066e-47	DEGs_a_leaf_vs_b_gall	4.79289	53.8379	2.17727e-13	1.17784e-11	DEGs_a_leaf_vs_c_flow	-0.440716	0.441045	0.506618	0.695718	DEGs_a_leaf_vs_d_frui	7.7371	113.592	1.6009e-26
TRINITY_DN7073_c0_g1_i3	cpm	109.954	47.8965	27.4886	1.74241	3.56704	99.2061	7.07919	0.102041	cpm_for_each_sanmple	0.0959192	5.05595	5.54926	59.6924	114.535	123.391	8.99187	5.9782	6.26749	0.0571213	0.133865	0.115137	scaled_data	-0.499443	1.49735	-0.426115	-0.571787	anova	4.79214	0.984232	-5.08277	4.77026	148.02	7.04615e-32	2.73047e-30	DEGs_a_leaf_vs_b_gall	4.79214	39.3362	3.56758e-10	9.90331e-09	DEGs_a_leaf_vs_c_flow	0.984232	2.20928	0.137182	0.303	DEGs_a_leaf_vs_d_frui	-5.08277	40.2994	2.17876e-10
TRINITY_DN10994_c0_g1_i3	cpm	115.216	50.1605	28.8039	1.74145	3.76937	104.031	4.86855	2.54643	cpm_for_each_sanmple	4.9878	3.97254	2.34776	53.6194	103.447	155.028	4.03538	4.04638	6.52389	2.84179	2.49475	2.30275	scaled_data	-0.499088	1.49973	-0.477175	-0.523469	anova	4.79012	0.372186	-0.560688	4.838	274.994	2.56488e-59	4.04275e-57	DEGs_a_leaf_vs_b_gall	4.79012	110.734	6.76721e-26	2.65632e-23	DEGs_a_leaf_vs_c_flow	0.372186	0.871391	0.35057	0.548526	DEGs_a_leaf_vs_d_frui	-0.560688	1.9723	0.160204
TRINITY_DN30125_c0_g1_i8	cpm	20.2777	5.58573	5.06943	1.10185	0.351494	9.52014	10.2774	0.128693	cpm_for_each_sanmple	0.671435	0.24076	0.142289	12.1461	9.67606	6.73826	2.34666	16.2638	12.2216	0.171364	0.0851867	0.12953	scaled_data	-0.844639	0.796801	0.932365	-0.884527	anova	4.78934	4.89912	-1.3938	2.33066	137.899	1.07251e-29	3.59406e-28	DEGs_a_leaf_vs_b_gall	4.78934	53.545	2.52742e-13	1.34829e-11	DEGs_a_leaf_vs_c_flow	4.89912	55.7436	8.25648e-14	8.21543e-12	DEGs_a_leaf_vs_d_frui	-1.3938	4.49904	0.0339139
TRINITY_DN32_c2_g1_i1	cpm	14.2402	2.79192	3.56005	0.784236	0.189685	5.3199	2.41196	6.31864	cpm_for_each_sanmple	0.239798	0.0802532	0.249005	6.85165	4.5681	4.53996	1.40361	2.27119	3.56108	7.65426	4.07679	7.22488	scaled_data	-1.20719	0.63034	-0.411219	0.988065	anova	4.78756	3.64395	5.03676	1.87267	103.315	3.01084e-22	5.86398e-21	DEGs_a_leaf_vs_b_gall	4.78756	84.8058	3.29157e-20	6.05956e-18	DEGs_a_leaf_vs_c_flow	3.64395	49.8975	1.61988e-12	1.28229e-10	DEGs_a_leaf_vs_d_frui	5.03676	94.5962	2.33469e-22
TRINITY_DN7675_c0_g1_i1	cpm	209.534	88.7919	52.3835	1.69503	6.71268	185.427	3.76963	13.6247	cpm_for_each_sanmple	2.9735	8.62722	8.53732	142.172	196.096	218.014	2.01769	2.45393	6.83726	19.8354	13.2526	7.78617	scaled_data	-0.514359	1.49838	-0.547504	-0.436513	anova	4.7849	-0.837067	1.01863	5.70584	169.025	2.06603e-36	1.0559e-34	DEGs_a_leaf_vs_b_gall	4.7849	70.9582	3.64869e-17	3.94757e-15	DEGs_a_leaf_vs_c_flow	-0.837067	2.86261	0.0906602	0.232263	DEGs_a_leaf_vs_d_frui	1.01863	4.28304	0.0384944
TRINITY_DN32_c2_g1_i2	cpm	14.8287	2.91917	3.70718	0.787435	0.180439	4.96908	2.72188	6.95733	cpm_for_each_sanmple	0.287758	0.0401266	0.213433	5.96924	4.11129	4.8267	1.4694	2.79331	3.90294	8.354	4.58791	7.93009	scaled_data	-1.20813	0.432278	-0.337528	1.11338	anova	4.78418	3.91354	5.27063	1.93672	105.018	1.29518e-22	2.59227e-21	DEGs_a_leaf_vs_b_gall	4.78418	82.354	1.13773e-19	1.88942e-17	DEGs_a_leaf_vs_c_flow	3.91354	55.9324	7.50071e-14	7.5159e-12	DEGs_a_leaf_vs_d_frui	5.27063	100.194	1.38161e-23
TRINITY_DN24794_c0_g1_i3	cpm	38.8008	11.905	9.70021	1.22729	0.951889	26.0566	11.004	0.788387	cpm_for_each_sanmple	1.15103	0.601899	1.10274	34.0506	32.2674	11.8517	2.98267	14.0188	16.0106	1.0139	0.718003	0.633256	scaled_data	-0.734847	1.37391	0.109517	-0.748581	anova	4.77215	3.52771	-0.269461	3.26101	124.472	8.39962e-27	2.29677e-25	DEGs_a_leaf_vs_b_gall	4.77215	65.9769	4.56236e-16	4.05036e-14	DEGs_a_leaf_vs_c_flow	3.52771	39.8312	2.76888e-10	1.44306e-08	DEGs_a_leaf_vs_d_frui	-0.269461	0.259972	0.61014
TRINITY_DN758_c0_g1_i2	cpm	11.3688	3.32999	2.84219	1.17163	0.124751	3.41336	0.505603	7.32506	cpm_for_each_sanmple	0.191838	0.0401266	0.142289	1.24576	3.73753	5.2568	0.460559	0.600431	0.455818	12.1097	6.10911	3.75636	scaled_data	-0.816052	0.171522	-0.701681	1.34621	anova	4.76598	2.01527	5.86431	1.59416	110.989	6.72322e-24	1.48754e-22	DEGs_a_leaf_vs_b_gall	4.76598	52.684	3.9177e-13	2.00224e-11	DEGs_a_leaf_vs_c_flow	2.01527	9.0307	0.00265482	0.0170741	DEGs_a_leaf_vs_d_frui	5.86431	77.584	1.27194e-18
TRINITY_DN2991_c0_g1_i8	cpm	89.8462	34.3264	22.4615	1.52823	2.73524	73.8764	6.29489	6.93961	cpm_for_each_sanmple	4.93984	2.44772	0.818159	72.15	88.7872	60.6921	1.57906	3.60258	13.703	6.39759	9.13932	5.28193	scaled_data	-0.574668	1.49782	-0.470968	-0.452186	anova	4.76014	1.20611	1.3487	4.47904	79.923	3.1882e-17	4.09188e-16	DEGs_a_leaf_vs_b_gall	4.76014	47.014	7.04818e-12	2.76738e-10	DEGs_a_leaf_vs_c_flow	1.20611	3.93573	0.0472708	0.148607	DEGs_a_leaf_vs_d_frui	1.3487	4.91212	0.0266689
TRINITY_DN5672_c1_g1_i3	cpm	10.4431	2.00776	2.61077	0.76903	0.174124	4.84535	3.46754	1.95606	cpm_for_each_sanmple	0.143879	0.200633	0.177861	6.28068	2.61627	5.63911	2.69756	3.28932	4.41573	1.37091	2.79899	1.69828	scaled_data	-1.21361	1.11297	0.426728	-0.326089	anova	4.75957	4.27885	3.45782	1.39184	84.1756	3.90034e-18	5.41352e-17	DEGs_a_leaf_vs_b_gall	4.75957	79.7541	4.24022e-19	6.4343e-17	DEGs_a_leaf_vs_c_flow	4.27885	65.5259	5.73544e-16	8.15601e-14	DEGs_a_leaf_vs_d_frui	3.45782	43.2623	4.78724e-11
TRINITY_DN959_c0_g1_i2	cpm	113.099	47.7168	28.2747	1.68762	3.71667	99.846	4.86312	4.67293	cpm_for_each_sanmple	4.22045	4.01266	2.91692	55.2285	95.0164	149.293	3.31164	4.09859	7.17913	4.82675	4.98951	4.20252	scaled_data	-0.514661	1.49992	-0.490635	-0.494621	anova	4.74888	0.387646	0.332573	4.81161	251.723	2.7741e-54	3.50111e-52	DEGs_a_leaf_vs_b_gall	4.74888	114.43	1.04923e-26	4.5167e-24	DEGs_a_leaf_vs_c_flow	0.387646	0.987449	0.320367	0.520352	DEGs_a_leaf_vs_d_frui	0.332573	0.735675	0.39105
TRINITY_DN16917_c0_g2_i1	cpm	22.3501	7.31831	5.58752	1.30976	0.608332	16.4268	1.87658	3.43832	cpm_for_each_sanmple	0.815314	0.12038	0.889304	0.155719	9.84217	39.2826	2.08348	1.72297	1.82327	1.14243	5.96307	3.20946	scaled_data	-0.680373	1.48112	-0.507076	-0.293674	anova	4.74858	1.62098	2.49363	2.4597	27.3165	5.05299e-06	1.78176e-05	DEGs_a_leaf_vs_b_gall	4.74858	19.8667	8.30349e-06	8.48134e-05	DEGs_a_leaf_vs_c_flow	1.62098	2.9298	0.0869585	0.225664	DEGs_a_leaf_vs_d_frui	2.49363	6.61527	0.0101108
TRINITY_DN22273_c0_g1_i1	cpm	11.1674	3.12632	2.79185	1.1198	0.2603	7.33377	1.42399	2.14936	cpm_for_each_sanmple	0.0959192	0.0802532	0.604727	15.2086	2.49169	4.30102	1.07464	1.48802	1.70932	1.71364	2.44608	2.28836	scaled_data	-0.809756	1.4528	-0.437531	-0.205512	anova	4.74686	2.38514	2.98039	1.44533	54.3476	9.45983e-12	7.07974e-11	DEGs_a_leaf_vs_b_gall	4.74686	46.4113	9.5859e-12	3.66041e-10	DEGs_a_leaf_vs_c_flow	2.38514	13.1515	0.000287282	0.00284107	DEGs_a_leaf_vs_d_frui	2.98039	20.3715	6.3774e-06
TRINITY_DN7889_c0_g1_i3	cpm	117.06	50.2168	29.2651	1.71593	3.89821	104.521	6.93953	1.70126	cpm_for_each_sanmple	4.55616	3.97254	3.16592	128.053	103.696	81.8149	4.80298	6.18705	9.82857	1.528	1.77675	1.79902	scaled_data	-0.505147	1.49863	-0.444583	-0.548897	anova	4.74675	0.832632	-1.19134	4.86034	384.48	5.09015e-83	2.43384e-80	DEGs_a_leaf_vs_b_gall	4.74675	150.42	1.4035e-34	1.43872e-31	DEGs_a_leaf_vs_c_flow	0.832632	5.91398	0.0150212	0.0647	DEGs_a_leaf_vs_d_frui	-1.19134	11.7038	0.000623713
TRINITY_DN10407_c0_g1_i1	cpm	15.1141	5.52522	3.77852	1.46227	0.444063	11.9806	0.524663	2.16478	cpm_for_each_sanmple	0.383677	0.521646	0.426866	0.0519065	21.5531	14.3367	0.833393	0.313268	0.427329	2.94175	1.66723	1.88538	scaled_data	-0.603498	1.48448	-0.58891	-0.292068	anova	4.74318	0.242425	2.27552	1.88938	42.0889	3.8416e-09	2.12114e-08	DEGs_a_leaf_vs_b_gall	4.74318	23.5782	1.19941e-06	1.51508e-05	DEGs_a_leaf_vs_c_flow	0.242425	0.0775381	0.780662	0.91685	DEGs_a_leaf_vs_d_frui	2.27552	6.57048	0.0103684
TRINITY_DN12333_c0_g2_i1	cpm	67.3327	22.1427	16.8332	1.31542	1.78336	48.1196	16.8924	0.537264	cpm_for_each_sanmple	0.431637	3.53114	1.38731	62.1839	42.9401	39.2348	16.6459	16.055	17.9763	0.528372	0.608477	0.474942	scaled_data	-0.679673	1.41295	0.00267564	-0.735949	anova	4.74295	3.23297	-1.73176	4.06119	208.891	5.05549e-45	4.06287e-43	DEGs_a_leaf_vs_b_gall	4.74295	89.017	3.91427e-21	8.18996e-19	DEGs_a_leaf_vs_c_flow	3.23297	46.8677	7.59427e-12	5.31219e-10	DEGs_a_leaf_vs_d_frui	-1.73176	13.8283	0.0002003
TRINITY_DN9011_c0_g2_i1	cpm	12.4854	3.52741	3.12136	1.13009	0.294609	7.81167	0.515975	3.86319	cpm_for_each_sanmple	0.335717	0.441393	0.106716	3.78917	8.8455	10.8003	0.285108	0.522114	0.740704	4.65539	4.1133	2.82087	scaled_data	-0.801367	1.32968	-0.738611	0.210304	anova	4.74109	0.812067	3.72463	1.64261	121.178	4.30358e-26	1.11818e-24	DEGs_a_leaf_vs_b_gall	4.74109	76.4519	2.25642e-18	2.99081e-16	DEGs_a_leaf_vs_c_flow	0.812067	2.18575	0.139294	0.306167	DEGs_a_leaf_vs_d_frui	3.72463	49.7067	1.78532e-12
TRINITY_DN1008_c0_g1_i2	cpm	37.8609	10.7884	9.46521	1.1398	0.901574	23.9489	1.57898	11.4314	cpm_for_each_sanmple	1.19899	1.04329	0.462438	10.1218	31.1876	30.5372	1.51327	0.887593	2.33607	20.9207	8.01972	5.35389	scaled_data	-0.79378	1.34252	-0.73099	0.182253	anova	4.73831	0.815622	3.67097	3.24113	95.3706	1.53698e-20	2.61463e-19	DEGs_a_leaf_vs_b_gall	4.73831	61.5487	4.31917e-15	3.22046e-13	DEGs_a_leaf_vs_c_flow	0.815622	2.23822	0.134636	0.299642	DEGs_a_leaf_vs_d_frui	3.67097	40.3252	2.15021e-10
TRINITY_DN11692_c1_g3_i1	cpm	214.154	92.6976	53.5385	1.73142	7.24203	192.536	4.17192	10.2041	cpm_for_each_sanmple	10.5991	10.5934	0.533582	176.793	195.847	204.967	0.394765	2.66278	9.45822	16.0654	9.86949	4.67746	scaled_data	-0.499435	1.49947	-0.532555	-0.467481	anova	4.7331	-0.795778	0.495608	5.7369	63.2953	1.16127e-13	1.06492e-12	DEGs_a_leaf_vs_b_gall	4.7331	25.2602	5.00946e-07	6.91454e-06	DEGs_a_leaf_vs_c_flow	-0.795778	0.955253	0.328386	0.529814	DEGs_a_leaf_vs_d_frui	0.495608	0.375172	0.540198
TRINITY_DN34238_c1_g1_i2	cpm	35.9126	10.5394	8.97815	1.1739	0.494738	13.061	22.0163	0.340536	cpm_for_each_sanmple	0.767354	0.36114	0.355721	17.2329	15.1163	6.83384	5.94341	30.0215	30.084	0.299887	0.146034	0.575687	scaled_data	-0.80492	0.387389	1.23708	-0.819551	anova	4.73257	5.48537	-0.523359	3.1666	139.663	4.46904e-30	1.53924e-28	DEGs_a_leaf_vs_b_gall	4.73257	54.1973	1.81333e-13	9.9529e-12	DEGs_a_leaf_vs_c_flow	5.48537	68.7854	1.09785e-16	1.74978e-14	DEGs_a_leaf_vs_d_frui	-0.523359	0.756321	0.384482
TRINITY_DN4380_c0_g1_i2	cpm	26.3745	10.8282	6.59363	1.64223	0.853587	22.7875	0.386641	2.3468	cpm_for_each_sanmple	0.479596	1.72544	0.355721	19.1016	23.8372	25.4238	0.241245	0.234951	0.683726	3.69861	2.34872	0.993061	scaled_data	-0.5301	1.49552	-0.573223	-0.3922	anova	4.73215	-1.15486	1.45435	2.68538	148.076	6.85137e-32	2.65715e-30	DEGs_a_leaf_vs_b_gall	4.73215	62.5983	2.53467e-15	1.96925e-13	DEGs_a_leaf_vs_c_flow	-1.15486	4.06971	0.0436587	0.140581	DEGs_a_leaf_vs_d_frui	1.45435	7.28774	0.00694267
TRINITY_DN56913_c0_g1_i4	cpm	28.6253	13.1347	7.15633	1.83539	1.00247	26.8527	0.238435	0.531741	cpm_for_each_sanmple	0.527556	1.16367	1.31617	20.8664	29.7757	29.916	0.30704	0.208845	0.19942	0.685456	0.377256	0.532511	scaled_data	-0.468521	1.49957	-0.52669	-0.504359	anova	4.71923	-2.06021	-0.936552	2.79718	459.027	3.60942e-99	3.42866e-96	DEGs_a_leaf_vs_b_gall	4.71923	139.558	3.32633e-32	2.72301e-29	DEGs_a_leaf_vs_c_flow	-2.06021	21.5782	3.39697e-06	6.5711e-05	DEGs_a_leaf_vs_d_frui	-0.936552	5.81703	0.0158717
TRINITY_DN1983_c0_g1_i5	cpm	111.526	29.2391	27.8814	1.0487	0.971055	26.0922	68.9293	15.533	cpm_for_each_sanmple	0.335717	1.08342	1.49403	30.8843	21.9684	25.4238	68.4918	67.9009	70.3953	16.0083	18.0839	12.5068	scaled_data	-0.920353	-0.0611924	1.40387	-0.422324	anova	4.71405	6.11582	3.96641	4.80651	211.801	1.18832e-45	9.96596e-44	DEGs_a_leaf_vs_b_gall	4.71405	130.138	3.82328e-30	2.58185e-27	DEGs_a_leaf_vs_c_flow	6.11582	197.178	8.62237e-45	2.1939e-41	DEGs_a_leaf_vs_d_frui	3.96641	97.4806	5.43878e-23
TRINITY_DN7073_c0_g1_i2	cpm	29.8233	12.8011	7.45584	1.71692	0.997564	26.6121	2.18236	0.0313591	cpm_for_each_sanmple	0.191838	1.48468	1.31617	15.6758	30.5647	33.5957	2.21507	1.8535	2.47851	0	0.0365086	0.0575687	scaled_data	-0.50451	1.49645	-0.411956	-0.579989	anova	4.71309	1.10614	-4.87246	2.86195	284.705	2.03086e-61	3.58135e-59	DEGs_a_leaf_vs_b_gall	4.71309	81.9618	1.38742e-19	2.27493e-17	DEGs_a_leaf_vs_c_flow	1.10614	5.47088	0.0193358	0.0778086	DEGs_a_leaf_vs_d_frui	-4.87246	59.3289	1.33402e-14
TRINITY_DN95025_c0_g1_i1	cpm	19.6562	6.4723	4.91404	1.3171	0.551172	14.457	1.28656	3.36143	cpm_for_each_sanmple	0.575515	0.722279	0.355721	11.0042	17.0265	15.3403	0.636011	0.887593	2.33607	6.01202	2.60428	1.468	scaled_data	-0.674083	1.47443	-0.560463	-0.239885	anova	4.71299	1.21743	2.60864	2.27244	94.4069	2.47613e-20	4.13912e-19	DEGs_a_leaf_vs_b_gall	4.71299	64.3756	1.02822e-15	8.5728e-14	DEGs_a_leaf_vs_c_flow	1.21743	4.98183	0.0256149	0.0957535	DEGs_a_leaf_vs_d_frui	2.60864	22.5986	1.9963e-06
TRINITY_DN10994_c0_g1_i1	cpm	41.9414	18.2267	10.4853	1.73831	1.44819	37.8214	1.71571	0.956089	cpm_for_each_sanmple	1.77451	1.64519	0.924876	17.8039	39.078	56.5822	1.31588	1.40971	2.42153	1.22811	0.79102	0.849139	scaled_data	-0.495818	1.49978	-0.481141	-0.522817	anova	4.7124	0.247919	-0.590617	3.36348	256.603	2.44093e-55	3.2204e-53	DEGs_a_leaf_vs_b_gall	4.7124	101.177	8.41291e-24	2.59467e-21	DEGs_a_leaf_vs_c_flow	0.247919	0.337397	0.561336	0.745455	DEGs_a_leaf_vs_d_frui	-0.590617	1.91388	0.166533
TRINITY_DN3969_c1_g1_i3	cpm	45.8329	13.5515	11.4582	1.18269	1.16159	30.726	2.88489	11.0604	cpm_for_each_sanmple	0.479596	1.40443	1.60075	10.0179	33.8455	48.3147	1.35975	1.54024	5.7547	13.2522	13.9706	5.95836	scaled_data	-0.759815	1.42182	-0.632648	-0.0293582	anova	4.71213	1.29725	3.23822	3.51312	68.765	7.84662e-15	8.06266e-14	DEGs_a_leaf_vs_b_gall	4.71213	49.4128	2.0739e-12	9.10091e-11	DEGs_a_leaf_vs_c_flow	1.29725	4.72152	0.0297874	0.106765	DEGs_a_leaf_vs_d_frui	3.23822	26.469	2.67799e-07
TRINITY_DN11167_c0_g1_i3	cpm	127.968	43.1638	31.9919	1.34921	3.66144	95.9388	8.55969	19.8078	cpm_for_each_sanmple	5.03576	1.32418	4.62438	19.2573	66.9849	201.574	7.52247	7.38791	10.7687	25.0334	20.2136	14.1763	scaled_data	-0.656348	1.48149	-0.542868	-0.282277	anova	4.71136	1.22507	2.43547	4.99471	70.2078	3.85258e-15	4.07774e-14	DEGs_a_leaf_vs_b_gall	4.71136	47.7805	4.7672e-12	1.94968e-10	DEGs_a_leaf_vs_c_flow	1.22507	4.21525	0.0400622	0.132317	DEGs_a_leaf_vs_d_frui	2.43547	15.5628	7.98115e-05
TRINITY_DN3319_c0_g1_i1	cpm	49.8809	24.8602	12.4702	1.99357	0	0.0810209	0.0393352	49.7606	cpm_for_each_sanmple	0	0	0	0.0519065	0	0.191156	0.0657942	0.0522114	0	41.7414	10.0764	97.4639	scaled_data	-0.501613	-0.498354	-0.500031	1.5	anova	4.71086	3.82225	13.9554	3.68358	309.187	1.02178e-66	2.25373e-64	DEGs_a_leaf_vs_b_gall	4.71086	6.68413	0.00972751	0.0374317	DEGs_a_leaf_vs_c_flow	3.82225	4.23403	0.0396213	0.131281	DEGs_a_leaf_vs_d_frui	13.9554	124.414	6.83767e-29
TRINITY_DN40638_c0_g1_i2	cpm	23.5553	10.0103	5.88883	1.69988	0.800537	20.8992	0.615777	1.23981	cpm_for_each_sanmple	1.00715	1.00317	0.391294	4.15252	16.7774	41.7676	0.570216	0.36548	0.911635	0.85682	2.05665	0.805962	scaled_data	-0.508304	1.49949	-0.526761	-0.464422	anova	4.70998	-0.371901	0.640113	2.51502	107.134	4.53937e-23	9.40261e-22	DEGs_a_leaf_vs_b_gall	4.70998	45.7584	1.33771e-11	4.96376e-10	DEGs_a_leaf_vs_c_flow	-0.371901	0.343254	0.557957	0.742326	DEGs_a_leaf_vs_d_frui	0.640113	1.06948	0.301062
TRINITY_DN1811_c2_g1_i2	cpm	18.043	8.93552	4.51075	1.98094	0	0.0796484	0.0494285	17.9139	cpm_for_each_sanmple	0	0	0	0	0	0.238945	0.0438628	0.104423	0	21.1206	2.08099	30.5402	scaled_data	-0.504812	-0.495898	-0.49928	1.49999	anova	4.70682	4.08545	12.4816	2.27939	176.555	4.88994e-38	2.73668e-36	DEGs_a_leaf_vs_b_gall	4.70682	6.3281	0.011884	0.0440247	DEGs_a_leaf_vs_c_flow	4.08545	4.7829	0.0287437	0.103987	DEGs_a_leaf_vs_d_frui	12.4816	76.4285	2.28335e-18
TRINITY_DN5450_c0_g1_i6	cpm	23.299	9.0468	5.82475	1.55317	0.722888	19.3039	0.468297	2.80391	cpm_for_each_sanmple	0.143879	0.601899	1.42289	10.1218	20.598	27.192	0.263177	0.600431	0.541283	4.31266	2.30004	1.79902	scaled_data	-0.563941	1.48994	-0.592083	-0.333913	anova	4.7039	-0.662315	1.92124	2.50997	131.794	2.22017e-28	6.7944e-27	DEGs_a_leaf_vs_b_gall	4.7039	62.4338	2.75553e-15	2.12004e-13	DEGs_a_leaf_vs_c_flow	-0.662315	1.38356	0.239496	0.425723	DEGs_a_leaf_vs_d_frui	1.92124	12.5393	0.000398483
TRINITY_DN5716_c0_g1_i2	cpm	1046.86	523.249	261.714	1.99931	0	0.0789339	0.19005	1046.59	cpm_for_each_sanmple	0	0	0	0.0519065	0.0415282	0.143367	0.0219314	0.548219	0	927.365	172.552	2039.85	scaled_data	-0.500171	-0.50002	-0.499808	1.5	anova	4.70228	5.94121	18.3499	8.03406	246.719	3.3537e-53	4.0022e-51	DEGs_a_leaf_vs_b_gall	4.70228	5.84479	0.0156232	0.0549388	DEGs_a_leaf_vs_c_flow	5.94121	11.3212	0.000766267	0.00632363	DEGs_a_leaf_vs_d_frui	18.3499	100.08	1.46359e-23
TRINITY_DN6058_c0_g1_i1	cpm	24.3013	6.41403	6.07531	1.05575	0.477907	12.6969	0.678643	10.4478	cpm_for_each_sanmple	0	0.722279	0.711443	10.5889	2.69933	24.8025	0.526354	0.939805	0.569772	14.8658	2.21486	14.2627	scaled_data	-0.872682	1.03236	-0.841386	0.681704	anova	4.70115	0.481218	4.42017	2.61163	52.8702	1.954e-11	1.41481e-10	DEGs_a_leaf_vs_b_gall	4.70115	29.755	4.90245e-08	8.5219e-07	DEGs_a_leaf_vs_c_flow	0.481218	0.38705	0.533854	0.720646	DEGs_a_leaf_vs_d_frui	4.42017	26.9888	2.04641e-07
TRINITY_DN959_c0_g1_i5	cpm	206.334	87.3632	51.5835	1.69363	7.02703	182.625	8.39737	8.28463	cpm_for_each_sanmple	8.05722	6.62089	6.40299	103.709	169.809	274.357	5.19774	6.60474	13.3896	8.59676	8.70122	7.5559	scaled_data	-0.510014	1.49996	-0.494329	-0.495619	anova	4.70012	0.256333	0.23836	5.68333	226.62	7.43915e-49	7.13797e-47	DEGs_a_leaf_vs_b_gall	4.70012	100.641	1.10239e-23	3.34207e-21	DEGs_a_leaf_vs_c_flow	0.256333	0.396812	0.52874	0.71607	DEGs_a_leaf_vs_d_frui	0.23836	0.345366	0.556748
TRINITY_DN2571_c1_g1_i4	cpm	699.787	349.785	174.947	1.99938	0	0.0789339	0.0842361	699.624	cpm_for_each_sanmple	0	0	0	0.0519065	0.0415282	0.143367	0.0438628	0.208845	0	746.505	115.805	1236.56	scaled_data	-0.500155	-0.49993	-0.499915	1.5	anova	4.69979	4.8027	17.7689	7.45407	379.284	6.79262e-82	3.09223e-79	DEGs_a_leaf_vs_b_gall	4.69979	6.40509	0.0113794	0.0424879	DEGs_a_leaf_vs_c_flow	4.8027	7.44659	0.00635567	0.0337875	DEGs_a_leaf_vs_d_frui	17.7689	147.414	6.37046e-34
TRINITY_DN2618_c0_g1_i5	cpm	23.0308	11.4521	5.7577	1.98901	0	0.0782194	0.0168067	22.9358	cpm_for_each_sanmple	0	0	0	0.103813	0.0830563	0.0477891	0.0219314	0	0.0284886	22.9485	6.6689	39.1899	scaled_data	-0.502764	-0.495934	-0.501296	1.49999	anova	4.69268	2.66949	12.838	2.61227	352.094	5.25047e-76	1.80272e-73	DEGs_a_leaf_vs_b_gall	4.69268	6.89405	0.0086483	0.0340369	DEGs_a_leaf_vs_c_flow	2.66949	1.86283	0.172299	0.352504	DEGs_a_leaf_vs_d_frui	12.838	140.22	2.38245e-32
TRINITY_DN2729_c7_g1_i3	cpm	2191.29	1095.31	547.824	1.99938	0	0.0775615	0.433106	2190.78	cpm_for_each_sanmple	0	0	0	0	0.0415282	0.191156	0.0438628	1.22697	0.0284886	2104.34	353.781	4114.24	scaled_data	-0.500155	-0.500085	-0.49976	1.5	anova	4.69088	7.11927	19.4157	9.09863	214.654	2.87264e-46	2.47023e-44	DEGs_a_leaf_vs_b_gall	4.69088	5.52685	0.0187268	0.0635047	DEGs_a_leaf_vs_c_flow	7.11927	15.815	6.98472e-05	0.000876863	DEGs_a_leaf_vs_d_frui	19.4157	89.2145	3.54235e-21
TRINITY_DN5570_c0_g1_i1	cpm	35.4756	8.64316	8.86891	0.974546	0.773596	20.4458	4.08726	10.169	cpm_for_each_sanmple	0.287758	0.36114	1.67189	15.2086	28.4468	17.682	4.73718	3.39374	4.13085	5.25516	15.6379	9.61398	scaled_data	-0.936615	1.33943	-0.55323	0.150419	anova	4.68958	2.36781	3.682	3.15072	80.0588	2.98147e-17	3.83865e-16	DEGs_a_leaf_vs_b_gall	4.68958	69.6294	7.15636e-17	7.33067e-15	DEGs_a_leaf_vs_c_flow	2.36781	20.7433	5.25153e-06	9.56269e-05	DEGs_a_leaf_vs_d_frui	3.682	46.5265	9.03898e-12
TRINITY_DN34767_c1_g1_i1	cpm	10.3926	3.56303	2.59814	1.37138	0.105166	2.61931	7.62978	0.0383046	cpm_for_each_sanmple	0.239798	0.0401266	0.0355721	3.37392	2.90697	1.57704	1.75451	10.9644	10.1704	0.0285607	0	0.0863531	scaled_data	-0.699678	0.00594182	1.41218	-0.718444	anova	4.68813	6.22878	-1.33954	1.39711	129.119	8.3756e-28	2.4765e-26	DEGs_a_leaf_vs_b_gall	4.68813	35.2615	2.88273e-09	6.60058e-08	DEGs_a_leaf_vs_c_flow	6.22878	58.5519	1.97995e-14	2.19206e-12	DEGs_a_leaf_vs_d_frui	-1.33954	2.15694	0.141927
TRINITY_DN5683_c0_g2_i3	cpm	30.2199	12.3461	7.55499	1.63416	1.01873	26.0568	2.14141	1.00297	cpm_for_each_sanmple	1.39083	0.882786	0.782587	7.57834	29.1112	41.4809	1.31588	1.77519	3.33317	1.19955	1.04658	0.762786	scaled_data	-0.52942	1.4986	-0.438486	-0.530696	anova	4.68222	1.07482	-0.0128527	2.8856	147.515	9.0512e-32	3.48188e-30	DEGs_a_leaf_vs_b_gall	4.68222	69.5833	7.32533e-17	7.4876e-15	DEGs_a_leaf_vs_c_flow	1.07482	4.47071	0.0344807	0.118929	DEGs_a_leaf_vs_d_frui	-0.0128527	0.00064363	0.97976
TRINITY_DN12832_c0_g1_i1	cpm	10.0656	3.97109	2.5164	1.57809	0.0397013	1.10986	0.479538	8.43649	cpm_for_each_sanmple	0.0479596	0	0.0711443	0.570971	1.0382	1.72041	0.372834	0.496008	0.569772	8.01127	1.74024	15.558	scaled_data	-0.623682	-0.354194	-0.512922	1.4908	anova	4.67918	3.46656	7.59904	1.47209	111.231	5.96181e-24	1.32347e-22	DEGs_a_leaf_vs_b_gall	4.67918	29.3981	5.89363e-08	1.00475e-06	DEGs_a_leaf_vs_c_flow	3.46656	15.589	7.8711e-05	0.00097086	DEGs_a_leaf_vs_d_frui	7.59904	76.1911	2.57502e-18
TRINITY_DN2459_c0_g1_i6	cpm	47.8073	23.8426	11.9518	1.99489	0	0.072673	0.0189924	47.7156	cpm_for_each_sanmple	0	0	0	0.0519065	0.166113	0	0	0	0.0569772	50.938	34.3668	57.8422	scaled_data	-0.501281	-0.498233	-0.500485	1.5	anova	4.67915	2.67968	13.8948	3.62496	797.21	1.74303e-172	3.54801e-168	DEGs_a_leaf_vs_b_gall	4.67915	7.23825	0.00713664	0.0290738	DEGs_a_leaf_vs_c_flow	2.67968	1.90989	0.166975	0.346469	DEGs_a_leaf_vs_d_frui	13.8948	305.224	2.39676e-68
TRINITY_DN2618_c0_g1_i2	cpm	19.0806	9.4677	4.77015	1.98478	0	0.07476	0.0342105	18.9716	cpm_for_each_sanmple	0	0	0	0.0519065	0.124584	0.0477891	0.0219314	0.0522114	0.0284886	17.9218	6.12128	32.8718	scaled_data	-0.503834	-0.495938	-0.500221	1.49999	anova	4.67824	3.55753	12.5642	2.35604	338.541	4.51725e-73	1.36079e-70	DEGs_a_leaf_vs_b_gall	4.67824	6.87623	0.00873498	0.0342977	DEGs_a_leaf_vs_c_flow	3.55753	3.62522	0.0569099	0.169601	DEGs_a_leaf_vs_d_frui	12.5642	138.698	5.12858e-32
TRINITY_DN4576_c0_g1_i1	cpm	513.383	199.024	128.346	1.55069	16.6345	425.826	18.0985	52.8235	cpm_for_each_sanmple	17.3134	27.0052	5.58483	272.249	488.247	516.982	4.47401	14.7236	35.098	82.4118	50.2967	25.762	scaled_data	-0.561294	1.49469	-0.553938	-0.379462	anova	4.67811	0.121504	1.66716	7.00216	80.6391	2.23848e-17	2.91312e-16	DEGs_a_leaf_vs_b_gall	4.67811	42.2195	8.15843e-11	2.57927e-09	DEGs_a_leaf_vs_c_flow	0.121504	0.0385284	0.844386	0.960453	DEGs_a_leaf_vs_d_frui	1.66716	6.90437	0.00859852
TRINITY_DN1983_c0_g1_i1	cpm	19.1715	4.54574	4.79288	0.948437	0.220461	5.9099	10.6356	2.40556	cpm_for_each_sanmple	0.0959192	0.280886	0.284577	7.11118	4.69268	5.92584	10.9876	9.89405	11.0251	2.17061	3.26144	1.78463	scaled_data	-1.00587	0.24573	1.28532	-0.525177	anova	4.67762	5.52729	3.38637	2.27968	179.367	1.20824e-38	6.9955e-37	DEGs_a_leaf_vs_b_gall	4.67762	114.46	1.03337e-26	4.46191e-24	DEGs_a_leaf_vs_c_flow	5.52729	159.826	1.23474e-36	1.87166e-33	DEGs_a_leaf_vs_d_frui	3.38637	60.793	6.34035e-15
TRINITY_DN3402_c1_g1_i1	cpm	30.4568	11.0708	7.6142	1.45397	0.239484	6.25051	0.294421	23.6724	cpm_for_each_sanmple	0.143879	0.36114	0.213433	5.86543	6.76909	6.117	0.285108	0.313268	0.284886	27.0184	5.26941	38.7294	scaled_data	-0.666139	-0.123179	-0.661176	1.45049	anova	4.67455	0.280328	6.59463	2.97453	187.858	1.77161e-40	1.1325e-38	DEGs_a_leaf_vs_b_gall	4.67455	58.0118	2.60552e-14	1.67837e-12	DEGs_a_leaf_vs_c_flow	0.280328	0.198516	0.655922	0.823873	DEGs_a_leaf_vs_d_frui	6.59463	102.942	3.45054e-24
TRINITY_DN8952_c0_g1_i2	cpm	13.957	4.71369	3.48925	1.35092	0.406122	10.4374	2.39518	0.718362	cpm_for_each_sanmple	0.479596	0.24076	0.49801	10.1218	10.9634	10.2269	2.58791	2.68889	1.90874	0.528372	1.02224	0.604472	scaled_data	-0.65408	1.47403	-0.232106	-0.587839	anova	4.6745	2.55414	0.825968	1.75566	208.559	5.96612e-45	4.77584e-43	DEGs_a_leaf_vs_b_gall	4.6745	127.668	1.32661e-29	8.40116e-27	DEGs_a_leaf_vs_c_flow	2.55414	39.2192	3.78793e-10	1.92008e-08	DEGs_a_leaf_vs_d_frui	0.825968	3.91246	0.0479295
TRINITY_DN135562_c0_g1_i1	cpm	197.62	81.9146	49.405	1.65802	6.73985	172.263	9.45105	9.16581	cpm_for_each_sanmple	4.26841	10.473	5.47811	92.2378	187.375	237.177	3.7722	6.91801	17.6629	15.0229	8.21444	4.26009	scaled_data	-0.520849	1.49983	-0.487752	-0.491234	anova	4.67448	0.485808	0.442667	5.62123	116.027	5.5328e-25	1.32208e-23	DEGs_a_leaf_vs_b_gall	4.67448	54.8163	1.32342e-13	7.42203e-12	DEGs_a_leaf_vs_c_flow	0.485808	0.790385	0.373984	0.567349	DEGs_a_leaf_vs_d_frui	0.442667	0.658825	0.416975
TRINITY_DN12333_c0_g2_i2	cpm	82.4922	26.2449	20.623	1.2726	2.22655	57.0575	22.5081	0.700024	cpm_for_each_sanmple	0.335717	4.49418	1.84975	76.4582	46.3039	48.4103	23.028	22.1898	22.3066	0.499812	0.851867	0.748394	scaled_data	-0.700956	1.38825	0.0718267	-0.759121	anova	4.67092	3.32921	-1.66984	4.35682	154.761	2.4758e-33	1.04618e-31	DEGs_a_leaf_vs_b_gall	4.67092	66.2859	3.90039e-16	3.50195e-14	DEGs_a_leaf_vs_c_flow	3.32921	37.8628	7.58993e-10	3.57985e-08	DEGs_a_leaf_vs_d_frui	-1.66984	10.2691	0.00135276
TRINITY_DN14507_c0_g3_i2	cpm	10.2998	1.84237	2.57496	0.715493	0.159231	4.1687	3.84308	2.12883	cpm_for_each_sanmple	0.143879	0.12038	0.213433	4.98302	3.9867	3.53639	3.7722	3.96806	3.78898	2.05637	1.19261	3.1375	scaled_data	-1.31121	0.865052	0.688311	-0.242153	anova	4.66186	4.54579	3.69227	1.38919	93.141	4.63225e-20	7.56233e-19	DEGs_a_leaf_vs_b_gall	4.66186	84.6272	3.60278e-20	6.57302e-18	DEGs_a_leaf_vs_c_flow	4.54579	81.6085	1.65903e-19	4.02028e-17	DEGs_a_leaf_vs_d_frui	3.69227	53.9438	2.06302e-13
TRINITY_DN7889_c0_g1_i1	cpm	104.14	45.2435	26.0351	1.73779	3.71372	93.8544	5.30977	1.26255	cpm_for_each_sanmple	3.83677	4.49418	2.8102	114.558	94.8918	72.1137	3.55289	5.48219	6.89424	1.27095	1.19261	1.32408	scaled_data	-0.493361	1.49898	-0.458084	-0.547539	anova	4.66037	0.51512	-1.55261	4.69009	415.858	8.13043e-90	5.31417e-87	DEGs_a_leaf_vs_b_gall	4.66037	150.766	1.17886e-34	1.22608e-31	DEGs_a_leaf_vs_c_flow	0.51512	2.32677	0.127166	0.28927	DEGs_a_leaf_vs_d_frui	-1.55261	19.8782	8.25366e-06
TRINITY_DN20932_c0_g1_i3	cpm	44.5059	12.2713	11.1265	1.10289	0.896869	22.7225	20.7318	0.154754	cpm_for_each_sanmple	1.15103	0.401266	1.13831	29.2233	24.7508	14.1934	5.11002	30.6481	26.4374	0.228485	0.0486781	0.187098	scaled_data	-0.833622	0.94497	0.782749	-0.894097	anova	4.66011	4.52749	-2.52472	3.46833	152.862	6.35861e-33	2.61857e-31	DEGs_a_leaf_vs_b_gall	4.66011	54.0038	2.001e-13	1.09115e-11	DEGs_a_leaf_vs_c_flow	4.52749	51.5979	6.81137e-13	5.78046e-11	DEGs_a_leaf_vs_d_frui	-2.52472	16.4482	4.99986e-05
TRINITY_DN12009_c0_g1_i1	cpm	425.697	179.981	106.424	1.69116	14.9006	376.355	13.6553	20.7861	cpm_for_each_sanmple	19.8073	15.9303	8.96418	202.902	389.825	536.337	10.8999	10.8078	19.2583	28.3465	22.757	11.2547	scaled_data	-0.508519	1.49978	-0.515438	-0.475819	anova	4.65933	-0.125359	0.481154	6.73109	179.707	1.02038e-38	5.93439e-37	DEGs_a_leaf_vs_b_gall	4.65933	78.5746	7.7035e-19	1.11437e-16	DEGs_a_leaf_vs_c_flow	-0.125359	0.0763148	0.782355	0.918165	DEGs_a_leaf_vs_d_frui	0.481154	1.1243	0.288994
TRINITY_DN7_c1_g2_i2	cpm	11.2484	3.11764	2.8121	1.10865	0.205672	5.2351	5.77416	0.0334699	cpm_for_each_sanmple	0.287758	0.0802532	0.249005	7.05928	5.73089	2.91513	1.44747	7.72728	8.14774	0.042841	0	0.0575687	scaled_data	-0.836027	0.77719	0.950098	-0.891262	anova	4.65901	4.7991	-2.54949	1.47407	134.559	5.62893e-29	1.7895e-27	DEGs_a_leaf_vs_b_gall	4.65901	45.3396	1.65663e-11	6.0309e-10	DEGs_a_leaf_vs_c_flow	4.7991	47.9362	4.40313e-12	3.21246e-10	DEGs_a_leaf_vs_d_frui	-2.54949	10.0417	0.00153039
TRINITY_DN582_c0_g1_i1	cpm	70.4578	28.749	17.6145	1.63212	2.40823	60.6974	2.33788	5.01426	cpm_for_each_sanmple	5.37148	1.28405	0.569154	2.69914	10.5066	168.887	2.45632	2.50615	2.05118	2.6133	2.94503	9.48445	scaled_data	-0.528931	1.49859	-0.531378	-0.438283	anova	4.65806	-0.0382576	1.06122	4.12292	40.4713	8.46516e-09	4.48062e-08	DEGs_a_leaf_vs_b_gall	4.65806	19.2618	1.13965e-05	0.0001123	DEGs_a_leaf_vs_c_flow	-0.0382576	0.00173608	0.966765	1	DEGs_a_leaf_vs_d_frui	1.06122	1.31632	0.251253
TRINITY_DN38515_c0_g1_i5	cpm	58.7165	21.097	14.6791	1.43721	1.80348	45.4297	11.4036	0.0797384	cpm_for_each_sanmple	2.63778	0.922912	1.84975	60.3153	50.7889	25.1848	3.18005	15.2196	15.8112	0.128523	0.0243391	0.0863531	scaled_data	-0.610307	1.45758	-0.15526	-0.692013	anova	4.6567	2.66201	-4.46632	3.85915	191.904	2.3681e-41	1.57088e-39	DEGs_a_leaf_vs_b_gall	4.6567	59.3876	1.29484e-14	8.82772e-13	DEGs_a_leaf_vs_c_flow	2.66201	22.8657	1.73729e-06	3.65539e-05	DEGs_a_leaf_vs_d_frui	-4.46632	47.3914	5.81361e-12
TRINITY_DN184_c0_g1_i6	cpm	22.1741	7.16035	5.54353	1.29166	0.23754	6.10636	0.362204	15.468	cpm_for_each_sanmple	0.191838	0.200633	0.320149	0.72669	3.44684	14.1456	0.438628	0.391585	0.256397	19.4641	4.81914	22.1208	scaled_data	-0.741024	0.0786044	-0.723614	1.38603	anova	4.65374	0.595033	5.99383	2.52187	83.4946	5.46075e-18	7.47446e-17	DEGs_a_leaf_vs_b_gall	4.65374	32.4773	1.20596e-08	2.40361e-07	DEGs_a_leaf_vs_c_flow	0.595033	0.595504	0.440299	0.632332	DEGs_a_leaf_vs_d_frui	5.99383	48.8053	2.8267e-12
TRINITY_DN184_c0_g1_i2	cpm	23.3887	6.93465	5.84718	1.18598	0.292698	7.58397	0.575768	14.9363	cpm_for_each_sanmple	0.143879	0.200633	0.533582	1.55719	4.2774	16.9173	0.614079	0.600431	0.512795	18.9072	4.5149	21.3868	scaled_data	-0.800975	0.250451	-0.760155	1.31068	anova	4.6524	0.941453	5.62962	2.58905	79.8467	3.31067e-17	4.24257e-16	DEGs_a_leaf_vs_b_gall	4.6524	36.2511	1.73462e-09	4.1498e-08	DEGs_a_leaf_vs_c_flow	0.941453	1.71292	0.190607	0.372478	DEGs_a_leaf_vs_d_frui	5.62962	49.3409	2.15134e-12
TRINITY_DN6235_c0_g1_i3	cpm	49.3635	14.1216	12.3409	1.14429	1.22893	30.6811	1.23362	16.2198	cpm_for_each_sanmple	1.91838	1.16367	0.604727	19.9321	28.8621	43.2491	1.29395	1.09644	1.31048	32.5592	9.63827	6.46209	scaled_data	-0.786877	1.29874	-0.786545	0.274684	anova	4.6512	0.0183641	3.73151	3.62377	114.723	1.05614e-24	2.46863e-23	DEGs_a_leaf_vs_b_gall	4.6512	63.7191	1.43489e-15	1.17099e-13	DEGs_a_leaf_vs_c_flow	0.0183641	0.00122158	0.972119	1	DEGs_a_leaf_vs_d_frui	3.73151	44.3432	2.75564e-11
TRINITY_DN96117_c0_g1_i1	cpm	51.2715	17.4223	12.8179	1.35922	1.51419	38.271	1.56761	9.91875	cpm_for_each_sanmple	0.767354	0.0401266	3.73508	5.03493	21.5116	88.2664	2.03962	1.40971	1.2535	12.8237	11.7801	5.1524	scaled_data	-0.648807	1.46095	-0.645741	-0.166404	anova	4.65056	0.0447024	2.7029	3.66954	39.8577	1.14213e-08	5.94789e-08	DEGs_a_leaf_vs_b_gall	4.65056	22.4858	2.11698e-06	2.51475e-05	DEGs_a_leaf_vs_c_flow	0.0447024	0.00274675	0.958202	1	DEGs_a_leaf_vs_d_frui	2.7029	9.02237	0.00266695
TRINITY_DN981_c0_g1_i10	cpm	52.6838	17.9865	13.1709	1.36562	1.57742	39.9813	4.67932	6.44571	cpm_for_each_sanmple	0.623475	1.72544	2.38333	15.1567	49.5431	55.2442	3.57482	4.90787	5.55528	8.21119	6.85145	4.27448	scaled_data	-0.644568	1.49058	-0.472111	-0.373905	anova	4.64878	1.55334	2.0162	3.70799	112.175	3.73348e-24	8.41867e-23	DEGs_a_leaf_vs_b_gall	4.64878	77.5623	1.28605e-18	1.77392e-16	DEGs_a_leaf_vs_c_flow	1.55334	10.6943	0.00107465	0.00832241	DEGs_a_leaf_vs_d_frui	2.0162	17.7797	2.48016e-05
TRINITY_DN26716_c0_g1_i5	cpm	56.5961	15.7978	14.149	1.11653	0.99159	24.8748	30.4909	0.238773	cpm_for_each_sanmple	1.19899	0.601899	1.17388	32.4934	28.6544	13.4765	5.89955	40.02	45.5533	0.271326	0.0851867	0.359805	scaled_data	-0.832864	0.67894	1.03444	-0.880517	anova	4.64576	4.93913	-2.04862	3.81932	140.325	3.21664e-30	1.12199e-28	DEGs_a_leaf_vs_b_gall	4.64576	49.4047	2.08249e-12	9.13578e-11	DEGs_a_leaf_vs_c_flow	4.93913	54.4803	1.57014e-13	1.49387e-11	DEGs_a_leaf_vs_d_frui	-2.04862	10.7445	0.0010459
TRINITY_DN134687_c0_g1_i1	cpm	144.716	42.5415	36.179	1.17586	2.08751	52.7113	88.7742	1.14291	cpm_for_each_sanmple	1.10307	2.20696	2.95249	67.167	50.872	40.095	98.0553	78.813	89.4542	1.44231	1.18044	0.805962	scaled_data	-0.80137	0.388617	1.23633	-0.823575	anova	4.64463	5.39679	-0.878284	5.17773	322.4	1.40976e-69	3.49347e-67	DEGs_a_leaf_vs_b_gall	4.64463	120.747	4.34172e-28	2.30837e-25	DEGs_a_leaf_vs_c_flow	5.39679	152.928	3.97222e-35	5.19261e-32	DEGs_a_leaf_vs_d_frui	-0.878284	5.20523	0.022519
TRINITY_DN10994_c0_g1_i2	cpm	92.6045	40.7774	23.1511	1.76136	3.3877	84.3051	3.2916	1.62009	cpm_for_each_sanmple	4.22045	4.09292	1.84975	48.7921	82.3088	121.814	2.39052	3.211	4.27329	1.8136	1.6794	1.36726	scaled_data	-0.484666	1.4997	-0.487023	-0.528014	anova	4.64109	-0.0389373	-1.05749	4.5199	304.253	1.1947e-65	2.50708e-63	DEGs_a_leaf_vs_b_gall	4.64109	110.374	8.11511e-26	3.14108e-23	DEGs_a_leaf_vs_c_flow	-0.0389373	0.00984327	0.920969	1	DEGs_a_leaf_vs_d_frui	-1.05749	7.13171	0.00757326
TRINITY_DN8591_c0_g1_i4	cpm	37.4744	15.8809	9.36859	1.69512	1.33816	33.1874	1.74774	1.20107	cpm_for_each_sanmple	1.87043	1.9662	0.177861	37.0612	29.5265	32.9745	0.899187	1.40971	2.93433	1.24239	0.864037	1.49679	scaled_data	-0.505666	1.49984	-0.479875	-0.514298	anova	4.64107	0.391417	-0.144745	3.19604	141.618	1.69291e-30	6.00495e-29	DEGs_a_leaf_vs_b_gall	4.64107	60.6463	6.83098e-15	4.91931e-13	DEGs_a_leaf_vs_c_flow	0.391417	0.538364	0.463112	0.654028	DEGs_a_leaf_vs_d_frui	-0.144745	0.0744279	0.784996
TRINITY_DN5659_c0_g3_i1	cpm	277.586	109.034	69.3966	1.57117	9.32988	232.367	7.86585	28.0233	cpm_for_each_sanmple	11.5103	10.1119	6.36741	116.115	293.106	287.881	2.71949	5.0384	15.8397	46.8109	25.5439	11.7152	scaled_data	-0.550899	1.49468	-0.564326	-0.379453	anova	4.63869	-0.24679	1.58708	6.11367	100.214	1.39793e-21	2.59158e-20	DEGs_a_leaf_vs_b_gall	4.63869	49.2135	2.29561e-12	9.98462e-11	DEGs_a_leaf_vs_c_flow	-0.24679	0.186253	0.666054	0.831702	DEGs_a_leaf_vs_d_frui	1.58708	7.40626	0.00649972
TRINITY_DN10994_c0_g1_i4	cpm	116.18	50.4422	29.045	1.73669	4.21433	104.694	4.7794	2.49214	cpm_for_each_sanmple	5.13168	5.37697	2.13433	53.5156	105.731	154.837	3.4213	3.99417	6.92273	2.87035	2.36089	2.24518	scaled_data	-0.492261	1.49972	-0.481058	-0.526402	anova	4.63719	0.183043	-0.753919	4.85011	235.601	8.50535e-51	9.01048e-49	DEGs_a_leaf_vs_b_gall	4.63719	91.1835	1.3095e-21	2.93377e-19	DEGs_a_leaf_vs_c_flow	0.183043	0.184523	0.667515	0.832796	DEGs_a_leaf_vs_d_frui	-0.753919	3.10402	0.0780994
TRINITY_DN38515_c0_g1_i2	cpm	60.3154	20.9145	15.0789	1.38701	1.82352	45.2137	13.1958	0.0823877	cpm_for_each_sanmple	3.11738	0.36114	1.99204	59.2772	51.3703	24.9937	3.37744	18.0912	18.1188	0.0999623	0.0608477	0.0863531	scaled_data	-0.633786	1.44086	-0.0900356	-0.717036	anova	4.63465	2.85763	-4.41947	3.89931	150.61	1.94614e-32	7.79373e-31	DEGs_a_leaf_vs_b_gall	4.63465	46.515	9.09179e-12	3.49372e-10	DEGs_a_leaf_vs_c_flow	2.85763	20.5768	5.72872e-06	0.000103169	DEGs_a_leaf_vs_d_frui	-4.41947	38.2134	6.3416e-10
TRINITY_DN61768_c0_g1_i8	cpm	79.1228	23.7881	19.7807	1.20259	2.05298	50.9247	25.7886	0.356443	cpm_for_each_sanmple	3.02146	1.00317	2.13433	62.8587	54.3604	35.5551	5.76796	38.0099	33.5881	0.571213	0.109526	0.388589	scaled_data	-0.745235	1.30923	0.252561	-0.816554	anova	4.63377	3.65192	-2.51979	4.29761	132.791	1.3537e-28	4.19135e-27	DEGs_a_leaf_vs_b_gall	4.63377	49.9997	1.53771e-12	6.95353e-11	DEGs_a_leaf_vs_c_flow	3.65192	33.9016	5.79707e-09	2.26677e-07	DEGs_a_leaf_vs_d_frui	-2.51979	16.7582	4.24594e-05
TRINITY_DN34238_c1_g1_i3	cpm	23.0762	6.3606	5.76905	1.10254	0.509769	12.5982	9.77176	0.196523	cpm_for_each_sanmple	0.719394	0.24076	0.569154	16.6101	13.5382	7.64625	2.58791	13.0528	13.6745	0.199925	0.0730172	0.316628	scaled_data	-0.826854	1.07366	0.629297	-0.876102	anova	4.62719	4.25993	-1.36536	2.51111	128.011	1.45115e-27	4.225e-26	DEGs_a_leaf_vs_b_gall	4.62719	53.2258	2.97332e-13	1.55644e-11	DEGs_a_leaf_vs_c_flow	4.25993	46.4435	9.42985e-12	6.48163e-10	DEGs_a_leaf_vs_d_frui	-1.36536	4.93572	0.0263071
TRINITY_DN17809_c1_g1_i1	cpm	16.5869	5.65183	4.14673	1.36296	0.505928	12.4046	0.473931	3.20242	cpm_for_each_sanmple	0.671435	0.561773	0.284577	2.4396	11.8355	22.9387	0.548285	0.417691	0.455818	4.96956	3.05455	1.58314	scaled_data	-0.644181	1.4611	-0.649842	-0.16708	anova	4.62212	-0.076556	2.66897	2.02583	86.8802	1.02452e-18	1.49464e-17	DEGs_a_leaf_vs_b_gall	4.62212	47.6585	5.07305e-12	2.06293e-10	DEGs_a_leaf_vs_c_flow	-0.076556	0.0147476	0.903343	0.996797	DEGs_a_leaf_vs_d_frui	2.66897	18.1828	2.00681e-05
TRINITY_DN981_c0_g1_i11	cpm	41.6706	13.4485	10.4177	1.29094	1.2297	30.3994	4.45111	5.59046	cpm_for_each_sanmple	0.479596	1.32418	1.88532	11.1599	40.9468	39.0915	4.07924	3.88975	5.38435	6.81172	5.98741	3.97224	scaled_data	-0.683194	1.48579	-0.443658	-0.358939	anova	4.6087	1.83659	2.16593	3.36938	104.952	1.33817e-22	2.67536e-21	DEGs_a_leaf_vs_b_gall	4.6087	77.9117	1.07751e-18	1.51263e-16	DEGs_a_leaf_vs_c_flow	1.83659	14.8889	0.000114034	0.00132695	DEGs_a_leaf_vs_d_frui	2.16593	20.5533	5.79948e-06
TRINITY_DN12513_c0_g4_i1	cpm	14.0557	4.676	3.51392	1.33071	0.428711	10.3158	0.450575	2.86059	cpm_for_each_sanmple	0.671435	0.401266	0.213433	6.90356	12.9568	11.0871	0.131588	0.36548	0.854658	5.09808	2.04448	1.43922	scaled_data	-0.659796	1.45464	-0.65512	-0.139719	anova	4.60546	0.0753014	2.75496	1.78571	93.7471	3.43208e-20	5.6686e-19	DEGs_a_leaf_vs_b_gall	4.60546	53.0031	3.33025e-13	1.72365e-11	DEGs_a_leaf_vs_c_flow	0.0753014	0.0152144	0.901833	0.995802	DEGs_a_leaf_vs_d_frui	2.75496	21.2897	3.94844e-06
TRINITY_DN250_c0_g1_i5	cpm	218.701	71.4979	54.6752	1.30768	6.55452	159.048	10.0504	43.0478	cpm_for_each_sanmple	8.39293	7.78456	3.48607	99.4009	147.591	230.152	5.74603	6.97022	17.435	46.9966	48.3252	33.8216	scaled_data	-0.673036	1.4598	-0.624141	-0.162625	anova	4.60228	0.617402	2.7169	5.77034	121.597	3.49525e-26	9.14155e-25	DEGs_a_leaf_vs_b_gall	4.60228	76.5902	2.1038e-18	2.80417e-16	DEGs_a_leaf_vs_c_flow	0.617402	1.81164	0.178312	0.358274	DEGs_a_leaf_vs_d_frui	2.7169	31.5321	1.96167e-08
TRINITY_DN981_c0_g1_i6	cpm	35.3753	12.1434	8.84381	1.3731	1.09556	26.9483	2.97488	4.35647	cpm_for_each_sanmple	0.383677	1.44456	1.45846	11.2118	33.887	35.7462	2.45632	2.79331	3.67503	5.34085	4.80697	2.92161	scaled_data	-0.63806	1.49089	-0.4833	-0.369528	anova	4.60049	1.42053	1.97207	3.12813	119.847	8.32424e-26	2.12107e-24	DEGs_a_leaf_vs_b_gall	4.60049	81.0477	2.20333e-19	3.49219e-17	DEGs_a_leaf_vs_c_flow	1.42053	9.29676	0.0022956	0.0152229	DEGs_a_leaf_vs_d_frui	1.97207	17.8146	2.43505e-05
TRINITY_DN981_c0_g1_i9	cpm	56.5775	19.0389	14.1444	1.34604	1.73513	42.5116	5.32294	7.00778	cpm_for_each_sanmple	0.767354	1.8057	2.63234	17.8558	54.8172	54.8618	4.43014	4.67292	6.86575	8.4254	7.45992	5.13801	scaled_data	-0.651783	1.48996	-0.463337	-0.374843	anova	4.60048	1.60234	1.99991	3.81198	122.063	2.77424e-26	7.30811e-25	DEGs_a_leaf_vs_b_gall	4.60048	85.6289	2.17078e-20	4.09683e-18	DEGs_a_leaf_vs_c_flow	1.60234	12.7395	0.000358014	0.00340994	DEGs_a_leaf_vs_d_frui	1.99991	19.6387	9.35559e-06
TRINITY_DN5127_c0_g1_i6	cpm	128.86	43.6962	32.215	1.35639	3.9552	95.3141	1.73648	27.8543	cpm_for_each_sanmple	5.99495	3.7719	2.09876	48.1173	110.133	127.692	1.71065	1.61855	1.88025	38.8996	24.0105	20.6528	scaled_data	-0.646734	1.44404	-0.69751	-0.0997964	anova	4.5956	-1.18094	2.82076	5.00589	197.095	1.79004e-42	1.25955e-40	DEGs_a_leaf_vs_b_gall	4.5956	91.0144	1.42633e-21	3.16566e-19	DEGs_a_leaf_vs_c_flow	-1.18094	7.35451	0.00668948	0.0351773	DEGs_a_leaf_vs_d_frui	2.82076	39.9473	2.60903e-10
TRINITY_DN22905_c0_g1_i6	cpm	43.7735	17.3031	10.9434	1.58115	0.289734	6.86271	36.4694	0.151604	cpm_for_each_sanmple	0.575515	0.0802532	0.213433	8.77219	6.89367	4.92227	8.33393	51.2193	49.8551	0.299887	0.0973563	0.0575687	scaled_data	-0.615706	-0.235834	1.47523	-0.623689	anova	4.58921	6.99861	-0.888668	3.46221	173.441	2.29965e-37	1.24449e-35	DEGs_a_leaf_vs_b_gall	4.58921	42.293	7.85749e-11	2.49243e-09	DEGs_a_leaf_vs_c_flow	6.99861	82.6995	9.55235e-20	2.41329e-17	DEGs_a_leaf_vs_d_frui	-0.888668	1.63126	0.201528
TRINITY_DN19017_c2_g1_i1	cpm	82.1464	26.8283	20.5366	1.30637	2.50491	60.3924	11.5616	7.68744	cpm_for_each_sanmple	1.19899	3.93241	2.38333	31.8706	67.1095	82.1972	12.1281	10.9905	11.5664	11.2957	7.36257	4.40401	scaled_data	-0.672114	1.48559	-0.334533	-0.47894	anova	4.58486	2.20006	1.6114	4.35244	120.822	5.13209e-26	1.32523e-24	DEGs_a_leaf_vs_b_gall	4.58486	87.3809	8.95108e-21	1.7863e-18	DEGs_a_leaf_vs_c_flow	2.20006	24.239	8.50904e-07	1.94675e-05	DEGs_a_leaf_vs_d_frui	1.6114	13.4556	0.00024427
TRINITY_DN5659_c0_g3_i2	cpm	222.213	89.4228	55.5532	1.60968	7.90297	189.356	5.24751	19.7065	cpm_for_each_sanmple	9.49601	8.94824	5.26468	95.0926	240.863	232.111	2.17121	3.31542	10.2559	32.0308	18.4247	8.6641	scaled_data	-0.532864	1.49629	-0.56256	-0.400867	anova	4.58294	-0.591614	1.31873	5.79167	117.264	2.99684e-25	7.31438e-24	DEGs_a_leaf_vs_b_gall	4.58294	53.2559	2.92803e-13	1.53442e-11	DEGs_a_leaf_vs_c_flow	-0.591614	1.16706	0.280006	0.473729	DEGs_a_leaf_vs_d_frui	1.31873	5.70813	0.0168865
TRINITY_DN3969_c1_g1_i4	cpm	34.4509	10.6157	8.61273	1.23256	0.997879	23.9464	1.9981	7.5086	cpm_for_each_sanmple	0.767354	1.12355	1.10274	10.5889	26.4119	34.8382	0.745668	1.17476	4.07387	8.59676	10.1007	3.82832	scaled_data	-0.717321	1.44443	-0.6231	-0.10401	anova	4.5762	0.988955	2.90338	3.09678	80.6557	2.22012e-17	2.89027e-16	DEGs_a_leaf_vs_b_gall	4.5762	54.919	1.25604e-13	7.08511e-12	DEGs_a_leaf_vs_c_flow	0.988955	3.15148	0.0758583	0.205235	DEGs_a_leaf_vs_d_frui	2.90338	25.2655	4.99554e-07
TRINITY_DN13719_c0_g1_i1	cpm	36.1615	13.9553	9.04038	1.54366	1.26129	29.826	0.65182	4.42245	cpm_for_each_sanmple	2.20614	1.36431	0.213433	13.3919	31.9767	44.1093	0.438628	0.548219	0.968612	7.88274	3.61435	1.77024	scaled_data	-0.55743	1.48944	-0.601104	-0.33091	anova	4.57362	-0.942252	1.82052	3.15445	97.4631	5.45634e-21	9.62922e-20	DEGs_a_leaf_vs_b_gall	4.57362	44.0808	3.15103e-11	1.08059e-09	DEGs_a_leaf_vs_c_flow	-0.942252	2.2438	0.134151	0.29887	DEGs_a_leaf_vs_d_frui	1.82052	8.59448	0.00337184
TRINITY_DN146531_c0_g1_i1	cpm	23.3416	6.49983	5.8354	1.11386	0.4176	9.93861	0.180392	12.805	cpm_for_each_sanmple	0.383677	0.762406	0.106716	8.35694	10.1329	11.326	0	0.313268	0.227909	16.6794	3.05455	18.6811	scaled_data	-0.83353	0.631278	-0.870024	1.07228	anova	4.57173	-1.21972	4.93686	2.57215	98.6695	3.00307e-21	5.40894e-20	DEGs_a_leaf_vs_b_gall	4.57173	38.2403	6.25472e-10	1.64614e-08	DEGs_a_leaf_vs_c_flow	-1.21972	2.75609	0.096885	0.243009	DEGs_a_leaf_vs_d_frui	4.93686	43.4384	4.3751e-11
TRINITY_DN20189_c0_g1_i3	cpm	32.3142	11.6505	8.07856	1.44215	1.06909	25.2109	0.436782	5.59748	cpm_for_each_sanmple	2.0143	0.481519	0.711443	7.47453	24.3355	43.8226	0.460559	0.36548	0.484306	10.6674	3.89425	2.23079	scaled_data	-0.601646	1.47052	-0.655919	-0.212959	anova	4.56913	-1.272	2.39816	2.99523	98.2469	3.70181e-21	6.6231e-20	DEGs_a_leaf_vs_b_gall	4.56913	44.0843	3.14526e-11	1.07913e-09	DEGs_a_leaf_vs_c_flow	-1.272	3.93312	0.047344	0.148759	DEGs_a_leaf_vs_d_frui	2.39816	14.4027	0.000147587
TRINITY_DN18172_c0_g2_i1	cpm	16.9025	7.6251	4.22563	1.80449	0.0319731	0.717941	0.497369	15.6552	cpm_for_each_sanmple	0.0959192	0	0	0.207626	1.0382	0.907992	0.78953	0.417691	0.284886	27.7753	9.3462	9.84426	scaled_data	-0.549981	-0.460019	-0.488946	1.49895	anova	4.56711	4.03939	8.99221	2.18561	200.428	3.4094e-43	2.48617e-41	DEGs_a_leaf_vs_b_gall	4.56711	27.4772	1.58957e-07	2.46485e-06	DEGs_a_leaf_vs_c_flow	4.03939	21.2804	3.9677e-06	7.52095e-05	DEGs_a_leaf_vs_d_frui	8.99221	117.182	2.61844e-27
TRINITY_DN9465_c0_g1_i1	cpm	1632.16	588.746	408.04	1.44286	54.1455	1278.08	39.4159	260.517	cpm_for_each_sanmple	75.8721	42.775	43.7893	625.784	1459.67	1748.79	34.9367	39.2107	44.1004	258.074	316.761	206.715	scaled_data	-0.6011	1.47779	-0.626118	-0.250573	anova	4.5612	-0.457828	2.26668	8.67215	169.736	1.45128e-36	7.49785e-35	DEGs_a_leaf_vs_b_gall	4.5612	86.0788	1.72909e-20	3.32489e-18	DEGs_a_leaf_vs_c_flow	-0.457828	1.15681	0.282128	0.476403	DEGs_a_leaf_vs_d_frui	2.26668	26.0283	3.36453e-07
TRINITY_DN6054_c0_g2_i2	cpm	240.99	87.8174	60.2476	1.45761	8.10962	191.477	26.5538	14.8501	cpm_for_each_sanmple	8.2011	6.70115	9.42662	92.0302	230.647	251.753	22.7648	27.411	29.4857	13.8519	19.3861	11.3123	scaled_data	-0.593709	1.49434	-0.38368	-0.516953	anova	4.56059	1.71033	0.872364	5.90943	173.652	2.07066e-37	1.12398e-35	DEGs_a_leaf_vs_b_gall	4.56059	104.89	1.29108e-24	4.32856e-22	DEGs_a_leaf_vs_c_flow	1.71033	18.5408	1.66308e-05	0.000258107	DEGs_a_leaf_vs_d_frui	0.872364	5.00837	0.0252251
TRINITY_DN2824_c0_g1_i6	cpm	15.4286	6.23615	3.85715	1.61678	0.0756988	1.96889	0.260408	13.1236	cpm_for_each_sanmple	0	0.12038	0.106716	2.07626	1.53654	2.29387	0.285108	0.18274	0.313375	10.3675	8.33613	20.6672	scaled_data	-0.606376	-0.302793	-0.576757	1.48593	anova	4.5593	1.65858	7.29692	2.04685	272.301	9.8108e-59	1.4967e-56	DEGs_a_leaf_vs_b_gall	4.5593	58.5387	1.99334e-14	1.31009e-12	DEGs_a_leaf_vs_c_flow	1.65858	5.86866	0.0154128	0.0658908	DEGs_a_leaf_vs_d_frui	7.29692	155.63	1.01987e-35
TRINITY_DN65366_c0_g1_i1	cpm	43.5688	7.19441	10.8922	0.66051	0.743121	17.5984	13.4427	11.7846	cpm_for_each_sanmple	0.527556	1.2038	0.49801	17.3887	17.1511	18.2554	10.6148	14.6714	15.042	13.6092	9.30969	12.4348	scaled_data	-1.41069	0.932141	0.354514	0.124036	anova	4.5571	4.16799	3.97845	3.45295	149.645	3.14361e-32	1.24424e-30	DEGs_a_leaf_vs_b_gall	4.5571	144.718	2.47516e-33	2.29013e-30	DEGs_a_leaf_vs_c_flow	4.16799	124.149	7.81414e-29	5.65188e-26	DEGs_a_leaf_vs_d_frui	3.97845	114.635	9.45961e-27
TRINITY_DN10994_c0_g1_i5	cpm	100.41	44.1372	25.1024	1.75829	3.89412	91.2942	3.43917	1.78214	cpm_for_each_sanmple	5.17964	4.01266	2.49005	46.8196	89.9085	137.155	2.43439	3.211	4.67213	2.07065	1.76458	1.51118	scaled_data	-0.480508	1.49968	-0.490816	-0.528359	anova	4.55454	-0.177193	-1.12192	4.63774	283.116	4.48356e-61	7.75308e-59	DEGs_a_leaf_vs_b_gall	4.55454	100.502	1.18263e-23	3.55507e-21	DEGs_a_leaf_vs_c_flow	-0.177193	0.19291	0.660505	0.827435	DEGs_a_leaf_vs_d_frui	-1.12192	7.59211	0.00586243
TRINITY_DN4212_c0_g1_i2	cpm	23.3558	4.83997	5.83894	0.828913	0.181394	3.99469	7.75567	11.424	cpm_for_each_sanmple	0.383677	0.160506	0	3.94489	2.78239	5.2568	8.53132	7.10075	7.63495	9.85343	13.423	10.9956	scaled_data	-1.16892	-0.381046	0.39602	1.15395	anova	4.55406	5.51372	6.07212	2.59385	174.794	1.17386e-37	6.46297e-36	DEGs_a_leaf_vs_b_gall	4.55406	92.3946	7.10087e-22	1.65055e-19	DEGs_a_leaf_vs_c_flow	5.51372	138.287	6.30563e-32	5.91103e-29	DEGs_a_leaf_vs_d_frui	6.07212	166.654	3.98082e-38
TRINITY_DN101236_c0_g1_i1	cpm	31.8773	9.52836	7.96933	1.19563	0.926708	21.9939	3.55425	5.40244	cpm_for_each_sanmple	0.191838	1.8057	0.782587	22.1122	19.975	23.8945	2.39052	3.94196	4.33027	3.96993	3.76039	8.477	scaled_data	-0.739121	1.47188	-0.463361	-0.269394	anova	4.5496	1.91954	2.52446	2.97958	93.1123	4.69849e-20	7.6652e-19	DEGs_a_leaf_vs_b_gall	4.5496	73.7566	8.83696e-18	1.06079e-15	DEGs_a_leaf_vs_c_flow	1.91954	15.4511	8.4666e-05	0.0010326	DEGs_a_leaf_vs_d_frui	2.52446	26.2367	3.02023e-07
TRINITY_DN20932_c0_g1_i7	cpm	44.3864	12.1859	11.0966	1.09817	0.929372	21.6065	21.6863	0.164237	cpm_for_each_sanmple	1.39083	0.401266	0.99602	28.7562	23.2558	12.8075	5.21967	31.0658	28.7735	0.271326	0.0486781	0.172706	scaled_data	-0.834343	0.862462	0.869013	-0.897132	anova	4.54114	4.54615	-2.48565	3.4654	140.062	3.6652e-30	1.27036e-28	DEGs_a_leaf_vs_b_gall	4.54114	48.2902	3.67582e-12	1.54365e-10	DEGs_a_leaf_vs_c_flow	4.54615	48.425	3.43168e-12	2.55605e-10	DEGs_a_leaf_vs_d_frui	-2.48565	15.15	9.9297e-05
TRINITY_DN4721_c0_g1_i1	cpm	38.3068	17.0754	9.5767	1.78301	0.0720997	1.67798	35.1683	1.38841	cpm_for_each_sanmple	0.0959192	0.12038	0	2.07626	1.6196	1.33809	35.8578	29.1078	40.5393	0.142803	2.64079	1.38165	scaled_data	-0.556626	-0.462579	1.49874	-0.479538	anova	4.54088	8.92906	4.27212	3.28217	165.7	1.0785e-35	5.2682e-34	DEGs_a_leaf_vs_b_gall	4.54088	31.9609	1.57307e-08	3.06082e-07	DEGs_a_leaf_vs_c_flow	8.92906	104.462	1.60274e-24	7.71524e-22	DEGs_a_leaf_vs_d_frui	4.27212	28.9818	7.30621e-08
TRINITY_DN12438_c0_g1_i4	cpm	29.0351	6.85137	7.25878	0.943874	0.488639	11.5234	14.5805	2.44264	cpm_for_each_sanmple	0.191838	0.882786	0.391294	11.8347	12.1262	10.6092	18.4882	12.6613	12.592	1.77076	0.620646	4.93652	scaled_data	-0.988144	0.622442	1.06865	-0.702945	anova	4.53822	4.87782	2.29989	2.86487	76.9131	1.40932e-16	1.70512e-15	DEGs_a_leaf_vs_b_gall	4.53822	53.0018	3.33235e-13	1.72411e-11	DEGs_a_leaf_vs_c_flow	4.87782	59.8155	1.04178e-14	1.21745e-12	DEGs_a_leaf_vs_d_frui	2.29989	15.6493	7.62424e-05
TRINITY_DN136481_c0_g1_i1	cpm	12.0845	5.3852	3.02112	1.78252	0.47332	11.0975	0.248013	0.265682	cpm_for_each_sanmple	0.239798	0.682153	0.49801	5.96924	12.1262	15.1969	0.131588	0.156634	0.455818	0.556933	0.182543	0.0575687	scaled_data	-0.473111	1.49973	-0.514949	-0.511669	anova	4.52972	-0.960538	-0.842499	1.50975	138.958	6.34177e-30	2.16282e-28	DEGs_a_leaf_vs_b_gall	4.52972	46.6735	8.38543e-12	3.24504e-10	DEGs_a_leaf_vs_c_flow	-0.960538	2.15109	0.142469	0.31086	DEGs_a_leaf_vs_d_frui	-0.842499	1.80631	0.178951
TRINITY_DN9219_c0_g3_i7	cpm	31.6336	10.6897	7.90841	1.35169	1.03917	23.8546	3.09745	3.64239	cpm_for_each_sanmple	1.24695	1.12355	0.747015	15.7796	22.093	33.6913	2.71949	2.58446	3.9884	3.72717	3.91859	3.28142	scaled_data	-0.642601	1.49173	-0.450053	-0.399075	anova	4.52851	1.58217	1.8183	2.96225	194.75	5.74865e-42	3.93615e-40	DEGs_a_leaf_vs_b_gall	4.52851	132.965	9.2036e-31	6.72514e-28	DEGs_a_leaf_vs_c_flow	1.58217	18.2567	1.93047e-05	0.000293334	DEGs_a_leaf_vs_d_frui	1.8183	24.5291	7.31951e-07
TRINITY_DN12333_c0_g2_i3	cpm	75.2377	24.3574	18.8094	1.29496	2.29135	53.1458	19.1	0.700616	cpm_for_each_sanmple	0.431637	4.73494	1.70746	69.7104	47.0514	42.6756	18.861	18.9527	19.4862	0.556933	0.839698	0.705217	scaled_data	-0.678155	1.40969	0.0119283	-0.743463	anova	4.52771	3.05157	-1.70942	4.22275	159.668	2.16168e-34	9.77821e-33	DEGs_a_leaf_vs_b_gall	4.52771	67.587	2.01591e-16	1.92522e-14	DEGs_a_leaf_vs_c_flow	3.05157	34.8203	3.61585e-09	1.48391e-07	DEGs_a_leaf_vs_d_frui	-1.70942	11.4604	0.000710946
TRINITY_DN2493_c0_g1_i1	cpm	43.177	17.7436	10.7942	1.6438	1.62483	37.3544	0.727077	3.47064	cpm_for_each_sanmple	1.87043	2.64836	0.355721	28.9638	33.6378	49.4617	0.263177	0.522114	1.39594	6.04058	2.38523	1.98612	scaled_data	-0.516773	1.49689	-0.567369	-0.412746	anova	4.52582	-1.16329	1.09862	3.40827	113.889	1.59701e-24	3.69407e-23	DEGs_a_leaf_vs_b_gall	4.52582	46.63	8.57368e-12	3.3107e-10	DEGs_a_leaf_vs_c_flow	-1.16329	3.67894	0.0551038	0.165821	DEGs_a_leaf_vs_d_frui	1.09862	3.48782	0.0618221
TRINITY_DN4294_c0_g1_i9	cpm	19.3841	6.14816	4.84602	1.2687	0.586319	13.5076	0.348974	4.94121	cpm_for_each_sanmple	0.623475	0.601899	0.533582	6.59212	12.0432	21.8874	0.372834	0.417691	0.256397	5.72641	4.40537	4.69185	scaled_data	-0.69284	1.4088	-0.731445	0.0154837	anova	4.52344	-0.731971	3.07249	2.26198	192.48	1.77748e-41	1.1885e-39	DEGs_a_leaf_vs_b_gall	4.52344	96.0324	1.13019e-22	2.97669e-20	DEGs_a_leaf_vs_c_flow	-0.731971	2.29278	0.129977	0.292445	DEGs_a_leaf_vs_d_frui	3.07249	48.1234	4.00215e-12
TRINITY_DN12075_c0_g1_i1	cpm	104.994	35.5417	26.2485	1.35405	3.44454	78.9895	6.81389	15.746	cpm_for_each_sanmple	5.51536	2.64836	2.1699	46.2487	94.1859	96.5339	3.0704	6.00431	11.367	25.6332	14.2505	7.35441	scaled_data	-0.641611	1.48392	-0.546811	-0.295496	anova	4.52286	0.98673	2.19629	4.70827	93.6072	3.67799e-20	6.05371e-19	DEGs_a_leaf_vs_b_gall	4.52286	61.3365	4.81069e-15	3.55532e-13	DEGs_a_leaf_vs_c_flow	0.98673	3.74098	0.0530933	0.161435	DEGs_a_leaf_vs_d_frui	2.19629	17.5467	2.80342e-05
TRINITY_DN981_c0_g1_i12	cpm	69.6584	23.8021	17.4146	1.36679	2.2894	52.9204	6.10556	8.34303	cpm_for_each_sanmple	0.863273	2.44772	3.55721	18.9978	70.1826	69.5809	5.08809	5.82157	7.40704	11.4385	8.09274	5.49781	scaled_data	-0.635456	1.49171	-0.475128	-0.381124	anova	4.52035	1.40451	1.85535	4.11367	101.63	6.93411e-22	1.31352e-20	DEGs_a_leaf_vs_b_gall	4.52035	68.8238	1.07665e-16	1.07055e-14	DEGs_a_leaf_vs_c_flow	1.40451	8.29799	0.0039689	0.0233957	DEGs_a_leaf_vs_d_frui	1.85535	14.2555	0.000159593
TRINITY_DN12861_c0_g1_i1	cpm	451.306	167.253	112.826	1.48239	15.885	362.935	25.3162	47.1695	cpm_for_each_sanmple	30.1666	13.3622	4.12637	279.932	394.351	414.522	13.7071	18.1696	44.0719	79.7128	38.0055	23.7903	scaled_data	-0.579609	1.49539	-0.523221	-0.39256	anova	4.51497	0.673269	1.57125	6.81603	76.7328	1.54056e-16	1.8579e-15	DEGs_a_leaf_vs_b_gall	4.51497	44.3968	2.68128e-11	9.34107e-10	DEGs_a_leaf_vs_c_flow	0.673269	1.3038	0.25352	0.441764	DEGs_a_leaf_vs_d_frui	1.57125	6.85087	0.00885981
TRINITY_DN4169_c0_g1_i1	cpm	14.0448	6.02204	3.51119	1.7151	0.544569	12.5435	0.568343	0.388399	cpm_for_each_sanmple	0.431637	0.561773	0.640299	2.18007	1.3289	34.1214	0.394765	0.626536	0.683726	0.328448	0.304238	0.532511	scaled_data	-0.492628	1.49987	-0.48868	-0.518561	anova	4.51309	0.0534672	-0.490142	1.73129	67.5551	1.4245e-14	1.42899e-13	DEGs_a_leaf_vs_b_gall	4.51309	26.6641	2.42079e-07	3.58969e-06	DEGs_a_leaf_vs_c_flow	0.0534672	0.00457369	0.946081	1	DEGs_a_leaf_vs_d_frui	-0.490142	0.388835	0.532912
TRINITY_DN981_c0_g1_i15	cpm	104.575	31.3518	26.1439	1.1992	3.16027	72.4567	13.1473	15.8112	cpm_for_each_sanmple	1.72655	3.12988	4.62438	26.4204	92.0264	98.9234	11.4701	12.2175	15.7542	20.5922	15.9178	10.9237	scaled_data	-0.733088	1.4772	-0.414541	-0.329571	anova	4.51216	2.04961	2.31602	4.70441	97.8331	4.54336e-21	8.06696e-20	DEGs_a_leaf_vs_b_gall	4.51216	78.2295	9.1739e-19	1.31242e-16	DEGs_a_leaf_vs_c_flow	2.04961	19.6249	9.42306e-06	0.00015884	DEGs_a_leaf_vs_d_frui	2.31602	24.7042	6.68398e-07
TRINITY_DN26716_c0_g1_i3	cpm	43.1086	12.2673	10.7771	1.13827	1.10571	25.2284	16.6836	0.0908522	cpm_for_each_sanmple	1.39083	0.36114	1.56517	33.3239	29.0282	13.3331	3.55289	21.7982	24.6996	0.114243	0	0.158314	scaled_data	-0.788392	1.17803	0.481479	-0.871121	anova	4.50815	3.9112	-3.58655	3.41785	115.11	8.71849e-25	2.04997e-23	DEGs_a_leaf_vs_b_gall	4.50815	37.1176	1.11214e-09	2.77915e-08	DEGs_a_leaf_vs_c_flow	3.9112	29.4516	5.73308e-08	1.79026e-06	DEGs_a_leaf_vs_d_frui	-3.58655	22.6626	1.93088e-06
TRINITY_DN5127_c0_g1_i4	cpm	28.2086	10.1098	7.05215	1.43358	0.972927	21.9041	0.362924	4.96866	cpm_for_each_sanmple	1.58267	0.802532	0.533582	10.3294	25.7059	29.677	0.15352	0.36548	0.569772	6.98308	3.97944	3.94346	scaled_data	-0.60132	1.46906	-0.661658	-0.206087	anova	4.5078	-1.42011	2.36745	2.79773	166.364	7.75344e-36	3.81878e-34	DEGs_a_leaf_vs_b_gall	4.5078	73.4581	1.02794e-17	1.21956e-15	DEGs_a_leaf_vs_c_flow	-1.42011	7.36009	0.00666874	0.0350879	DEGs_a_leaf_vs_d_frui	2.36745	23.4682	1.26999e-06
TRINITY_DN8591_c0_g1_i3	cpm	88.4582	37.1419	22.1146	1.67952	3.42839	77.8127	4.64765	2.56952	cpm_for_each_sanmple	5.85107	3.65152	0.782587	89.7463	71.3869	72.3048	0.504422	2.89773	10.5408	2.42766	3.07889	2.202	scaled_data	-0.503102	1.4996	-0.470276	-0.526227	anova	4.50692	0.440291	-0.41155	4.45297	79.7598	3.45589e-17	4.41991e-16	DEGs_a_leaf_vs_b_gall	4.50692	33.6033	6.75778e-09	1.42483e-07	DEGs_a_leaf_vs_c_flow	0.440291	0.419832	0.517021	0.705259	DEGs_a_leaf_vs_d_frui	-0.41155	0.367542	0.544347
TRINITY_DN4933_c0_g1_i1	cpm	186.917	59.8976	46.7293	1.2818	5.88803	133.68	8.31696	39.0322	cpm_for_each_sanmple	7.76946	5.37697	4.51766	42.8228	130.98	227.237	8.11462	8.43213	8.40414	72.0157	26.846	18.2349	scaled_data	-0.681851	1.45165	-0.6413	-0.128504	anova	4.50564	0.499477	2.72959	5.54382	91.1997	1.21022e-19	1.90775e-18	DEGs_a_leaf_vs_b_gall	4.50564	56.7373	4.98103e-14	3.05001e-12	DEGs_a_leaf_vs_c_flow	0.499477	0.912869	0.339354	0.537899	DEGs_a_leaf_vs_d_frui	2.72959	24.3745	7.93104e-07
TRINITY_DN4146_c0_g1_i2	cpm	105.832	42.1184	26.4579	1.59191	3.93702	89.6075	7.00413	5.28289	cpm_for_each_sanmple	2.30206	4.17317	5.33582	69.7104	100.332	98.78	4.67139	5.74325	10.5978	4.99812	8.04406	2.80648	scaled_data	-0.534703	1.49933	-0.461882	-0.502749	anova	4.50295	0.824696	0.420308	4.71612	176.231	5.7467e-38	3.19983e-36	DEGs_a_leaf_vs_b_gall	4.50295	88.256	5.75071e-21	1.16725e-18	DEGs_a_leaf_vs_c_flow	0.824696	3.78053	0.0518523	0.158831	DEGs_a_leaf_vs_d_frui	0.420308	0.995202	0.318474
TRINITY_DN9219_c0_g3_i3	cpm	27.022	9.00263	6.75549	1.33264	0.89236	20.1711	2.61426	3.34422	cpm_for_each_sanmple	1.00715	0.922912	0.747015	13.5995	19.4352	27.4787	2.47825	2.40172	2.96281	3.45584	3.78473	2.79208	scaled_data	-0.651269	1.49019	-0.460002	-0.37892	anova	4.50245	1.55447	1.91125	2.73315	207.179	1.18524e-44	9.36677e-43	DEGs_a_leaf_vs_b_gall	4.50245	142.877	6.2549e-33	5.50153e-30	DEGs_a_leaf_vs_c_flow	1.55447	18.5533	1.65219e-05	0.000256861	DEGs_a_leaf_vs_d_frui	1.91125	28.7387	8.28315e-08
TRINITY_DN11167_c0_g1_i1	cpm	255.897	84.7157	63.9742	1.32422	8.36681	189.232	16.4431	41.8546	cpm_for_each_sanmple	11.7021	3.65152	9.74677	44.38	132.641	390.676	13.7729	13.7055	21.8508	57.3355	42.423	25.8052	scaled_data	-0.6564	1.47857	-0.561066	-0.261104	anova	4.49939	0.974845	2.32277	5.99701	68.9818	7.05138e-15	7.2807e-14	DEGs_a_leaf_vs_b_gall	4.49939	45.8851	1.25395e-11	4.68098e-10	DEGs_a_leaf_vs_c_flow	0.974845	2.80475	0.0939853	0.238013	DEGs_a_leaf_vs_d_frui	2.32277	14.7894	0.000120207
TRINITY_DN7675_c0_g1_i4	cpm	161.637	67.7347	40.4092	1.67622	6.26527	141.898	2.839	10.6342	cpm_for_each_sanmple	2.92554	8.50684	7.36343	104.228	152.533	168.934	1.64486	2.11456	4.7576	15.4085	10.3198	6.17425	scaled_data	-0.504084	1.49834	-0.554668	-0.439584	anova	4.49823	-1.14722	0.760503	5.32999	184.548	9.18624e-40	5.64437e-38	DEGs_a_leaf_vs_b_gall	4.49823	73.0383	1.2716e-17	1.48151e-15	DEGs_a_leaf_vs_c_flow	-1.14722	5.9674	0.0145728	0.0632021	DEGs_a_leaf_vs_d_frui	0.760503	2.7213	0.0990172
TRINITY_DN8455_c0_g1_i6	cpm	12.7446	4.01107	3.18614	1.25891	0.369673	8.68283	3.65271	0.0393603	cpm_for_each_sanmple	0	0.682153	0.426866	11.7828	6.81062	7.45509	3.99152	3.57648	3.39014	0.042841	0.0608477	0.0143922	scaled_data	-0.702175	1.37038	0.116321	-0.784525	anova	4.49607	3.24951	-3.14776	1.62216	223.876	2.91645e-48	2.73214e-46	DEGs_a_leaf_vs_b_gall	4.49607	80.3249	3.17646e-19	4.89834e-17	DEGs_a_leaf_vs_c_flow	3.24951	44.3923	2.68737e-11	1.69508e-09	DEGs_a_leaf_vs_d_frui	-3.14776	25.2768	4.9665e-07
TRINITY_DN9465_c0_g1_i4	cpm	2008.63	689.268	502.158	1.37261	67.0404	1512.12	55.5235	373.948	cpm_for_each_sanmple	92.9457	56.418	51.7575	752.125	1737.95	2046.28	47.1744	55.2396	64.1563	379.728	445.794	296.321	scaled_data	-0.631275	1.46527	-0.647984	-0.186009	anova	4.49556	-0.271763	2.47991	8.97171	156.793	9.02126e-34	3.92136e-32	DEGs_a_leaf_vs_b_gall	4.49556	83.5602	6.18037e-20	1.07394e-17	DEGs_a_leaf_vs_c_flow	-0.271763	0.406263	0.523872	0.711497	DEGs_a_leaf_vs_d_frui	2.47991	30.4498	3.4262e-08
TRINITY_DN1008_c0_g1_i1	cpm	31.76	9.10072	7.93999	1.14619	0.903196	20.1289	1.05633	9.67152	cpm_for_each_sanmple	1.39083	0.963039	0.355721	11.4194	24.8338	24.1335	1.00884	0.678748	1.48141	17.0079	7.54511	4.46158	scaled_data	-0.773213	1.33934	-0.756386	0.190263	anova	4.49178	0.240471	3.43398	2.98662	107.197	4.40077e-23	9.12614e-22	DEGs_a_leaf_vs_b_gall	4.49178	62.7799	2.31144e-15	1.81063e-13	DEGs_a_leaf_vs_c_flow	0.240471	0.211112	0.645897	0.815993	DEGs_a_leaf_vs_d_frui	3.43398	39.8796	2.7011e-10
TRINITY_DN71360_c0_g1_i1	cpm	96.4126	27.1072	24.1032	1.12463	0.25547	5.81198	30.7976	59.5476	cpm_for_each_sanmple	0.191838	0.36114	0.213433	3.37392	6.89367	7.16836	27.8529	30.7525	33.7875	84.611	54.41	39.6217	scaled_data	-0.879755	-0.674772	0.246963	1.30756	anova	4.48641	6.88898	7.84022	4.60829	279.166	3.20777e-60	5.27794e-58	DEGs_a_leaf_vs_b_gall	4.48641	88.1347	6.11447e-21	1.23737e-18	DEGs_a_leaf_vs_c_flow	6.88898	188.808	5.7866e-43	1.39749e-39	DEGs_a_leaf_vs_d_frui	7.84022	231.288	3.12141e-52
TRINITY_DN4470_c1_g1_i1	cpm	27.1498	7.31101	6.78745	1.07714	0.517465	11.489	0.582202	14.5611	cpm_for_each_sanmple	0.911233	0.321013	0.320149	10.4332	9.21925	14.8146	0.811462	0.678748	0.256397	3.08455	5.36676	35.2321	scaled_data	-0.857609	0.64308	-0.848754	1.06328	anova	4.48322	0.195261	4.82495	2.78538	73.0317	9.56954e-16	1.07484e-14	DEGs_a_leaf_vs_b_gall	4.48322	34.7281	3.79116e-09	8.45772e-08	DEGs_a_leaf_vs_c_flow	0.195261	0.0779799	0.780054	0.91644	DEGs_a_leaf_vs_d_frui	4.82495	39.1957	3.83379e-10
TRINITY_DN6830_c0_g1_i3	cpm	10.3166	2.68274	2.57914	1.04017	0.183475	4.03749	0.470395	5.6252	cpm_for_each_sanmple	0.287758	0.12038	0.142289	3.68536	3.69601	4.73112	0.504422	0.36548	0.541283	5.32656	6.58372	4.9653	scaled_data	-0.892992	0.543606	-0.786042	1.13543	anova	4.48277	1.38984	4.96164	1.43446	196.556	2.34012e-42	1.6353e-40	DEGs_a_leaf_vs_b_gall	4.48277	97.6406	5.01644e-23	1.40429e-20	DEGs_a_leaf_vs_c_flow	1.38984	7.379	0.00659898	0.0347709	DEGs_a_leaf_vs_d_frui	4.96164	123.675	9.92308e-29
TRINITY_DN28475_c0_g1_i11	cpm	76.1164	20.8828	19.0291	1.09741	1.77585	39.6909	34.3231	0.326587	cpm_for_each_sanmple	2.15818	1.28405	1.88532	55.9033	39.9916	23.1777	8.46552	42.3695	52.1341	0.41413	0.133865	0.431766	scaled_data	-0.826194	0.989416	0.732372	-0.895594	anova	4.48145	4.27162	-2.43819	4.24479	158.171	4.54848e-34	2.01275e-32	DEGs_a_leaf_vs_b_gall	4.48145	56.0027	7.23714e-14	4.26294e-12	DEGs_a_leaf_vs_c_flow	4.27162	51.8672	5.93856e-13	5.0913e-11	DEGs_a_leaf_vs_d_frui	-2.43819	18.2503	1.93692e-05
TRINITY_DN5471_c0_g1_i2	cpm	16.0565	3.67356	4.01412	0.91516	0.30375	6.90449	1.42179	7.42643	cpm_for_each_sanmple	0.0959192	0.601899	0.213433	1.71291	10.5897	8.41087	1.64486	1.25307	1.36745	10.7388	1.35082	10.1897	scaled_data	-1.01002	0.786805	-0.705671	0.928886	anova	4.48059	2.2026	4.58379	2.04184	46.5423	4.3488e-10	2.69484e-09	DEGs_a_leaf_vs_b_gall	4.48059	33.7663	6.21465e-09	1.32245e-07	DEGs_a_leaf_vs_c_flow	2.2026	9.27638	0.00232128	0.0153611	DEGs_a_leaf_vs_d_frui	4.58379	35.1943	2.98397e-09
TRINITY_DN2824_c0_g1_i2	cpm	13.1492	5.49712	3.28731	1.67223	0.0474295	1.25931	0.345832	11.4966	cpm_for_each_sanmple	0	0	0.142289	1.24576	0.955148	1.57704	0.372834	0.208845	0.455818	8.95377	7.93454	17.6016	scaled_data	-0.589377	-0.368919	-0.535093	1.49339	anova	4.48057	2.62666	7.67162	1.83675	253.896	9.40028e-55	1.21545e-52	DEGs_a_leaf_vs_b_gall	4.48057	45.9271	1.22738e-11	4.59019e-10	DEGs_a_leaf_vs_c_flow	2.62666	13.2207	0.000276876	0.00275287	DEGs_a_leaf_vs_d_frui	7.67162	150.632	1.26141e-34
TRINITY_DN250_c0_g1_i1	cpm	178.049	54.4997	44.5123	1.22437	5.5085	122.448	8.35029	41.7424	cpm_for_each_sanmple	7.67354	6.21963	2.63234	74.4339	114.036	178.874	5.24161	6.4481	13.3612	45.0259	47.4734	32.7278	scaled_data	-0.71567	1.43002	-0.663527	-0.0508256	anova	4.47687	0.601931	2.92435	5.47394	119.977	7.80591e-26	1.99256e-24	DEGs_a_leaf_vs_b_gall	4.47687	76.7221	1.96792e-18	2.63539e-16	DEGs_a_leaf_vs_c_flow	0.601931	1.79378	0.180466	0.360603	DEGs_a_leaf_vs_d_frui	2.92435	37.5537	8.89292e-10
TRINITY_DN699_c0_g2_i1	cpm	41.0276	13.3638	10.2569	1.30291	1.35845	30.1213	3.8072	5.74064	cpm_for_each_sanmple	1.67859	1.68532	0.711443	4.93111	21.0132	64.4197	3.64061	3.39374	4.38724	6.85456	7.14352	3.22385	scaled_data	-0.665863	1.48644	-0.482625	-0.337948	anova	4.473	1.48967	2.08223	3.34429	61.8287	2.39032e-13	2.12233e-12	DEGs_a_leaf_vs_b_gall	4.473	44.0786	3.15458e-11	1.08128e-09	DEGs_a_leaf_vs_c_flow	1.48967	6.03333	0.0140382	0.061409	DEGs_a_leaf_vs_d_frui	2.08223	11.5102	0.000692155
TRINITY_DN8863_c0_g1_i4	cpm	124.961	37.1897	31.2403	1.19044	1.28225	28.3729	10.8782	84.4277	cpm_for_each_sanmple	1.29491	1.48468	1.06716	13.7033	37.9152	33.5001	11.6017	10.5206	10.5123	93.9075	65.2652	94.1105	scaled_data	-0.805546	-0.0771015	-0.547519	1.43017	anova	4.4678	3.08438	6.0401	4.97623	209.192	4.35327e-45	3.52037e-43	DEGs_a_leaf_vs_b_gall	4.4678	108.814	1.78226e-25	6.57902e-23	DEGs_a_leaf_vs_c_flow	3.08438	57.1596	4.01833e-14	4.23807e-12	DEGs_a_leaf_vs_d_frui	6.0401	175.49	4.67948e-40
TRINITY_DN12079_c0_g1_i6	cpm	12.7759	2.95046	3.19398	0.923756	0.190536	4.26073	6.81578	1.50888	cpm_for_each_sanmple	0.143879	0.321013	0.106716	4.61967	4.81727	3.34523	6.33818	6.47421	7.63495	0.685456	2.21486	1.62632	scaled_data	-1.01796	0.361553	1.22754	-0.571132	anova	4.46474	5.14126	2.97136	1.69855	112.662	2.93352e-24	6.67399e-23	DEGs_a_leaf_vs_b_gall	4.46474	73.6112	9.5125e-18	1.13424e-15	DEGs_a_leaf_vs_c_flow	5.14126	97.3381	5.84463e-23	2.26301e-20	DEGs_a_leaf_vs_d_frui	2.97136	33.2652	8.04101e-09
TRINITY_DN702_c1_g1_i1	cpm	112.489	37.2925	28.1223	1.32608	3.77731	83.3315	7.43877	17.9417	cpm_for_each_sanmple	2.78166	4.81519	3.73508	57.6681	87.3337	104.993	6.33818	4.72513	11.253	26.3044	18.1083	9.41249	scaled_data	-0.652813	1.48044	-0.554631	-0.272994	anova	4.46042	0.974203	2.24502	4.80829	133.644	8.8665e-29	2.77725e-27	DEGs_a_leaf_vs_b_gall	4.46042	88.587	4.86486e-21	1.00027e-18	DEGs_a_leaf_vs_c_flow	0.974203	5.3475	0.0207521	0.0821572	DEGs_a_leaf_vs_d_frui	2.24502	26.901	2.14151e-07
TRINITY_DN19162_c0_g1_i1	cpm	27.9832	11.5918	6.9958	1.65697	0.12267	2.63694	24.3121	0.9115	cpm_for_each_sanmple	0.287758	0.0802532	0	6.38449	1.28737	0.238945	5.19774	49.7052	18.0333	1.49944	0.644985	0.59008	scaled_data	-0.592928	-0.376028	1.49383	-0.524878	anova	4.45994	7.66633	2.93331	2.82875	68.6304	8.38472e-15	8.5908e-14	DEGs_a_leaf_vs_b_gall	4.45994	19.1861	1.18574e-05	0.000116359	DEGs_a_leaf_vs_c_flow	7.66633	45.3107	1.6813e-11	1.10145e-09	DEGs_a_leaf_vs_d_frui	2.93331	9.04723	0.00263093
TRINITY_DN7875_c0_g1_i6	cpm	22.8233	7.33884	5.70583	1.2862	0.756523	16.4189	1.13585	4.51202	cpm_for_each_sanmple	1.10307	0.561773	0.604727	9.86223	19.2275	20.167	0.877256	1.30528	1.22501	6.74032	4.16198	2.63377	scaled_data	-0.674399	1.45978	-0.622711	-0.162669	anova	4.45272	0.598274	2.58907	2.49454	148.195	6.45801e-32	2.51006e-30	DEGs_a_leaf_vs_b_gall	4.45272	92.6941	6.10361e-22	1.43513e-19	DEGs_a_leaf_vs_c_flow	0.598274	1.82474	0.176751	0.356761	DEGs_a_leaf_vs_d_frui	2.58907	34.9601	3.36536e-09
TRINITY_DN20932_c0_g1_i2	cpm	43.2	11.7928	10.8	1.09193	0.966037	21.1355	20.8826	0.215841	cpm_for_each_sanmple	1.43879	0.321013	1.13831	28.2371	23.7956	11.3738	4.86877	29.9171	27.8619	0.285607	0.146034	0.215883	scaled_data	-0.833893	0.876424	0.854976	-0.897507	anova	4.45267	4.43493	-2.14579	3.42611	137.067	1.62101e-29	5.3553e-28	DEGs_a_leaf_vs_b_gall	4.45267	48.9377	2.64224e-12	1.13537e-10	DEGs_a_leaf_vs_c_flow	4.43493	48.6743	3.02194e-12	2.27344e-10	DEGs_a_leaf_vs_d_frui	-2.14579	12.2583	0.000463185
TRINITY_DN20932_c0_g1_i6	cpm	40.8545	11.2183	10.2136	1.09837	0.977757	21.3187	18.4218	0.136268	cpm_for_each_sanmple	1.48675	0.521646	0.924876	30.5729	22.9651	10.418	4.67139	26.2362	24.3578	0.242766	0.0365086	0.12953	scaled_data	-0.823286	0.989905	0.731677	-0.898296	anova	4.44982	4.23882	-2.82366	3.34302	135.939	2.83838e-29	9.20424e-28	DEGs_a_leaf_vs_b_gall	4.44982	45.8226	1.29464e-11	4.81898e-10	DEGs_a_leaf_vs_c_flow	4.23882	42.3717	7.54729e-11	4.35913e-09	DEGs_a_leaf_vs_d_frui	-2.82366	18.5962	1.6154e-05
TRINITY_DN4933_c0_g1_i2	cpm	138.764	46.7283	34.6909	1.34699	4.75734	103.227	5.08521	25.6944	cpm_for_each_sanmple	6.18679	3.85216	4.23309	34.5697	104.36	170.75	5.04422	5.16892	5.04248	46.3111	18.3517	12.4205	scaled_data	-0.640587	1.46669	-0.633571	-0.192528	anova	4.44024	0.0976351	2.43395	5.11252	104.797	1.44452e-22	2.88233e-21	DEGs_a_leaf_vs_b_gall	4.44024	59.8221	1.0383e-14	7.19928e-13	DEGs_a_leaf_vs_c_flow	0.0976351	0.0374775	0.846496	0.961793	DEGs_a_leaf_vs_d_frui	2.43395	21.3543	3.81762e-06
TRINITY_DN24794_c0_g1_i2	cpm	32.1433	9.96484	8.03581	1.24005	1.00105	21.6351	9.33167	0.175426	cpm_for_each_sanmple	1.53471	0.401266	1.06716	28.1852	25.872	10.8481	2.56597	12.2958	13.1332	0.214205	0.182543	0.12953	scaled_data	-0.705959	1.36473	0.130042	-0.788812	anova	4.4374	3.22342	-2.48249	2.9848	143.679	6.08202e-31	2.21188e-29	DEGs_a_leaf_vs_b_gall	4.4374	53.9772	2.02829e-13	1.10561e-11	DEGs_a_leaf_vs_c_flow	3.22342	31.3453	2.15983e-08	7.44617e-07	DEGs_a_leaf_vs_d_frui	-2.48249	17.3833	3.05498e-05
TRINITY_DN32247_c0_g1_i1	cpm	52.2597	15.1242	13.0649	1.15762	1.56605	34.2161	13.718	2.75964	cpm_for_each_sanmple	0.0959192	1.68532	2.91692	22.7869	31.9767	47.8846	17.6328	10.1029	13.4181	3.18451	0.632816	4.46158	scaled_data	-0.760299	1.3985	0.0431777	-0.68138	anova	4.43626	3.11795	0.804621	3.69784	52.6993	2.12497e-11	1.5323e-10	DEGs_a_leaf_vs_b_gall	4.43626	35.1618	3.03413e-09	6.91393e-08	DEGs_a_leaf_vs_c_flow	3.11795	19.4896	1.01147e-05	0.000168722	DEGs_a_leaf_vs_d_frui	0.804621	1.48105	0.223611
TRINITY_DN9219_c0_g3_i12	cpm	26.1506	8.5331	6.53765	1.30522	0.899525	19.2506	2.94004	3.06043	cpm_for_each_sanmple	1.05511	1.00317	0.640299	12.6652	17.6079	27.4787	2.45632	3.00215	3.36166	3.24164	3.01804	2.92161	scaled_data	-0.660736	1.48984	-0.421606	-0.407498	anova	4.42746	1.71534	1.77525	2.68521	185.611	5.41687e-40	3.369e-38	DEGs_a_leaf_vs_b_gall	4.42746	130.78	2.76564e-30	1.90372e-27	DEGs_a_leaf_vs_c_flow	1.71534	21.5246	3.49319e-06	6.72982e-05	DEGs_a_leaf_vs_d_frui	1.77525	23.5366	1.22561e-06
TRINITY_DN50346_c0_g1_i4	cpm	13.4437	3.8729	3.36092	1.15233	0.379901	8.11622	4.91557	0.0319881	cpm_for_each_sanmple	0.623475	0.160506	0.355721	9.70651	9.38536	5.2568	1.16236	6.91801	6.66633	0.042841	0.0243391	0.0287844	scaled_data	-0.769712	1.22784	0.401417	-0.859545	anova	4.42729	3.70215	-3.43678	1.71295	145.901	2.01775e-31	7.56591e-30	DEGs_a_leaf_vs_b_gall	4.42729	48.7386	2.92457e-12	1.24802e-10	DEGs_a_leaf_vs_c_flow	3.70215	35.7459	2.24809e-09	9.65421e-08	DEGs_a_leaf_vs_d_frui	-3.43678	21.432	3.66608e-06
TRINITY_DN4470_c1_g1_i8	cpm	23.9967	6.49821	5.99917	1.08319	0.473	10.2304	0.425697	12.8675	cpm_for_each_sanmple	0.479596	0.441393	0.49801	8.51266	8.8455	13.3331	0.460559	0.417691	0.39884	3.44156	5.03819	30.1228	scaled_data	-0.850414	0.651144	-0.857693	1.05696	anova	4.42529	-0.149468	4.75586	2.61038	98.7268	2.91901e-21	5.26153e-20	DEGs_a_leaf_vs_b_gall	4.42529	44.2793	2.84707e-11	9.85861e-10	DEGs_a_leaf_vs_c_flow	-0.149468	0.0555926	0.813603	0.93998	DEGs_a_leaf_vs_d_frui	4.75586	50.024	1.51877e-12
TRINITY_DN5003_c0_g1_i2	cpm	119.737	32.3245	29.9342	1.07985	1.74261	36.991	8.35573	72.6476	cpm_for_each_sanmple	3.11738	1.04329	1.06716	41.8366	34.0116	35.125	9.56209	6.47421	9.03089	106.574	57.8296	53.5389	scaled_data	-0.872143	0.218311	-0.667558	1.32139	anova	4.42169	2.2761	5.39546	4.91223	160.107	1.73763e-34	7.90521e-33	DEGs_a_leaf_vs_b_gall	4.42169	91.7951	9.61343e-22	2.19519e-19	DEGs_a_leaf_vs_c_flow	2.2761	28.3087	1.03432e-07	3.01942e-06	DEGs_a_leaf_vs_d_frui	5.39546	126.006	3.06599e-29
TRINITY_DN250_c0_g1_i2	cpm	86.549	27.7698	21.6372	1.28343	2.90693	62.0435	3.9044	17.6942	cpm_for_each_sanmple	3.93269	3.0095	1.77861	36.7498	59.0115	90.3691	2.60984	3.26321	5.84016	19.1928	19.7998	14.0899	scaled_data	-0.674485	1.45504	-0.638565	-0.141991	anova	4.42055	0.428634	2.6107	4.4298	157.288	7.05314e-34	3.08184e-32	DEGs_a_leaf_vs_b_gall	4.42055	96.5271	8.80314e-23	2.37565e-20	DEGs_a_leaf_vs_c_flow	0.428634	1.12933	0.287919	0.4824	DEGs_a_leaf_vs_d_frui	2.6107	38.9997	4.23872e-10
TRINITY_DN981_c0_g1_i14	cpm	101.7	30.3428	25.425	1.19343	3.26815	70.285	13.3664	14.7805	cpm_for_each_sanmple	1.39083	3.6114	4.80224	30.3653	89.4517	91.0382	11.0973	12.7918	16.21	17.5934	16.4289	10.3192	scaled_data	-0.730217	1.47844	-0.397413	-0.350808	anova	4.41897	2.0241	2.16954	4.66395	97.4219	5.56888e-21	9.82053e-20	DEGs_a_leaf_vs_b_gall	4.41897	77.572	1.27975e-18	1.76878e-16	DEGs_a_leaf_vs_c_flow	2.0241	19.6558	9.27225e-06	0.000156817	DEGs_a_leaf_vs_d_frui	2.16954	22.442	2.1659e-06
TRINITY_DN24495_c0_g1_i2	cpm	12.4505	3.8703	3.11264	1.24341	0.401083	8.67326	2.82956	0.546634	cpm_for_each_sanmple	0.191838	0.762406	0.249005	6.28068	9.17772	10.5614	3.59675	2.89773	1.9942	0.642615	0.292069	0.705217	scaled_data	-0.700606	1.43674	-0.0731402	-0.662999	anova	4.41394	2.80084	0.426597	1.59643	129.587	6.6395e-28	1.97423e-26	DEGs_a_leaf_vs_b_gall	4.41394	77.4291	1.37575e-18	1.89034e-16	DEGs_a_leaf_vs_c_flow	2.80084	33.249	8.10831e-09	3.07843e-07	DEGs_a_leaf_vs_d_frui	0.426597	0.753311	0.38543
TRINITY_DN7817_c1_g1_i1	cpm	72.0367	28.4906	18.0092	1.58201	2.83284	60.711	3.11737	5.37545	cpm_for_each_sanmple	0.575515	3.04962	4.87338	24.4479	75.249	82.4361	2.36859	2.7672	4.21631	5.84066	6.80277	3.48291	scaled_data	-0.532678	1.4988	-0.522691	-0.443435	anova	4.41269	0.12896	0.916068	4.15853	108.374	2.45659e-23	5.1957e-22	DEGs_a_leaf_vs_b_gall	4.41269	53.1098	3.15407e-13	1.63961e-11	DEGs_a_leaf_vs_c_flow	0.12896	0.057997	0.80969	0.936994	DEGs_a_leaf_vs_d_frui	0.916068	2.92565	0.0871822
TRINITY_DN39321_c0_g1_i2	cpm	16.7208	6.66404	4.1802	1.59419	0.656691	14.1727	1.08565	0.805776	cpm_for_each_sanmple	0.335717	0.922912	0.711443	8.51266	15.0332	18.9723	1.38168	0.678748	1.19652	1.28523	0.657155	0.474942	scaled_data	-0.528736	1.49947	-0.464366	-0.506364	anova	4.40997	0.709567	0.276619	2.01045	163.283	3.58588e-35	1.70315e-33	DEGs_a_leaf_vs_b_gall	4.40997	78.1011	9.79007e-19	1.3908e-16	DEGs_a_leaf_vs_c_flow	0.709567	2.23864	0.1346	0.299585	DEGs_a_leaf_vs_d_frui	0.276619	0.347418	0.555578
TRINITY_DN37938_c0_g1_i1	cpm	17.9673	7.82097	4.49182	1.74116	0.0370903	0.90904	0.8125	16.2087	cpm_for_each_sanmple	0	0.0401266	0.0711443	0.363345	1.12126	1.24252	0.723736	0.887593	0.826169	19.1071	4.01595	25.503	scaled_data	-0.569588	-0.4581	-0.470443	1.49813	anova	4.40978	4.23855	8.55262	2.2646	173.661	2.06215e-37	1.11979e-35	DEGs_a_leaf_vs_b_gall	4.40978	29.0411	7.08574e-08	1.18725e-06	DEGs_a_leaf_vs_c_flow	4.23855	27.3545	1.69366e-07	4.68594e-06	DEGs_a_leaf_vs_d_frui	8.55262	109.974	9.92856e-26
TRINITY_DN12075_c0_g1_i2	cpm	87.5462	31.9728	21.8865	1.46084	3.28436	69.6472	4.61091	10.0037	cpm_for_each_sanmple	4.46024	3.0095	2.38333	40.3832	81.1045	87.454	2.03962	3.44595	8.34716	16.1511	9.13932	4.72064	scaled_data	-0.581813	1.49379	-0.540323	-0.371656	anova	4.40847	0.489764	1.60917	4.44312	108.47	2.34163e-23	4.96093e-22	DEGs_a_leaf_vs_b_gall	4.40847	61.8198	3.76366e-15	2.82846e-13	DEGs_a_leaf_vs_c_flow	0.489764	0.97293	0.32395	0.5246	DEGs_a_leaf_vs_d_frui	1.60917	10.2208	0.00138863
TRINITY_DN6461_c0_g1_i2	cpm	21.2761	10.5242	5.31903	1.9786	0	0.0664637	0.104376	21.1053	cpm_for_each_sanmple	0	0	0	0.103813	0	0.0955781	0.175451	0.0522114	0.0854658	21.8346	6.99748	34.4837	scaled_data	-0.505407	-0.499091	-0.495489	1.49999	anova	4.40191	5.13665	12.718	2.50406	336.293	1.38545e-72	4.01239e-70	DEGs_a_leaf_vs_b_gall	4.40191	5.69773	0.0169869	0.0587497	DEGs_a_leaf_vs_c_flow	5.13665	10.2612	0.00135854	0.0100418	DEGs_a_leaf_vs_d_frui	12.718	144.049	3.4658e-33
TRINITY_DN5113_c0_g2_i1	cpm	23.1083	5.72042	5.77708	0.990193	0.601527	12.4584	1.44582	8.60254	cpm_for_each_sanmple	1.19899	0.321013	0.284577	4.10061	11.005	22.2697	1.95189	1.01812	1.36745	10.2676	8.21444	7.32562	scaled_data	-0.90475	1.16798	-0.757156	0.493925	anova	4.39871	1.29659	3.86413	2.53946	78.1087	7.81003e-17	9.69453e-16	DEGs_a_leaf_vs_b_gall	4.39871	54.0687	1.93602e-13	1.05734e-11	DEGs_a_leaf_vs_c_flow	1.29659	5.40538	0.0200747	0.0800876	DEGs_a_leaf_vs_d_frui	3.86413	43.5293	4.17663e-11
TRINITY_DN981_c0_g1_i13	cpm	67.1814	23.4238	16.7953	1.39466	2.44133	51.8031	5.71023	7.22669	cpm_for_each_sanmple	1.00715	2.68848	3.62836	21.8007	64.4102	69.1986	4.38628	5.5083	7.23611	8.18263	8.28745	5.20997	scaled_data	-0.612796	1.49454	-0.473242	-0.408502	anova	4.39699	1.21502	1.55579	4.06009	119.727	8.83698e-26	2.24794e-24	DEGs_a_leaf_vs_b_gall	4.39699	76.9096	1.78969e-18	2.41715e-16	DEGs_a_leaf_vs_c_flow	1.21502	7.2725	0.00700183	0.0363466	DEGs_a_leaf_vs_d_frui	1.55579	11.8544	0.000575237
TRINITY_DN7752_c0_g1_i1	cpm	132.83	49.77	33.2075	1.49876	5.13809	107.71	12.7021	7.28016	cpm_for_each_sanmple	4.60412	6.86165	3.94851	84.0885	138.206	100.835	1.14043	7.93613	29.0299	9.42502	8.77423	3.64122	scaled_data	-0.563983	1.49693	-0.412003	-0.520943	anova	4.38905	1.30448	0.502656	5.04654	61.6147	2.65582e-13	2.34637e-12	DEGs_a_leaf_vs_b_gall	4.38905	33.9773	5.57601e-09	1.19963e-07	DEGs_a_leaf_vs_c_flow	1.30448	3.81113	0.050913	0.156783	DEGs_a_leaf_vs_d_frui	0.502656	0.581556	0.445703
TRINITY_DN3383_c0_g1_i2	cpm	17.0707	8.49341	4.26768	1.99017	0	0.0630042	0	17.0077	cpm_for_each_sanmple	0	0	0	0.0519065	0.0415282	0.0955781	0	0	0	17.6219	2.77465	30.6266	scaled_data	-0.50247	-0.495052	-0.50247	1.49999	anova	4.38835	0	12.4066	2.20496	254.902	5.69573e-55	7.41162e-53	DEGs_a_leaf_vs_b_gall	4.38835	5.44201	0.019658	0.0659708	DEGs_a_leaf_vs_c_flow	0	0	1	1	DEGs_a_leaf_vs_d_frui	12.4066	98.3976	3.42271e-23
TRINITY_DN16756_c0_g1_i1	cpm	35.0252	9.41495	8.75631	1.07522	0.60082	12.7937	1.47106	20.1596	cpm_for_each_sanmple	0.431637	0.481519	0.889304	7.73406	16.0714	14.5757	2.03962	1.46192	0.911635	24.9049	9.71129	25.8628	scaled_data	-0.866228	0.428829	-0.773796	1.2112	anova	4.38775	1.27498	5.04244	3.15487	150.694	1.8669e-32	7.48903e-31	DEGs_a_leaf_vs_b_gall	4.38775	78.4094	8.3751e-19	1.20785e-16	DEGs_a_leaf_vs_c_flow	1.27498	7.35	0.00670626	0.0352424	DEGs_a_leaf_vs_d_frui	5.04244	99.3402	2.12651e-23
TRINITY_DN26580_c0_g2_i1	cpm	16.6767	4.27121	4.16916	1.02448	0.45077	9.29435	0.853664	6.07787	cpm_for_each_sanmple	0.719394	0.561773	0.0711443	10.0179	8.92855	8.93655	0.350902	0.443797	1.76629	10.8102	4.27151	3.15189	scaled_data	-0.870572	1.19994	-0.776244	0.446877	anova	4.38452	0.934098	3.77191	2.06653	63.0362	1.31927e-13	1.20246e-12	DEGs_a_leaf_vs_b_gall	4.38452	40.9586	1.5549e-10	4.65941e-09	DEGs_a_leaf_vs_c_flow	0.934098	2.12256	0.145144	0.314905	DEGs_a_leaf_vs_d_frui	3.77191	31.7994	1.70944e-08
TRINITY_DN14177_c0_g1_i2	cpm	19.2561	7.25926	4.81404	1.50794	0.755535	15.6894	1.16962	1.64161	cpm_for_each_sanmple	1.24695	0.521646	0.49801	16.1429	16.4452	14.4801	0.372834	0.287162	2.84886	2.02781	1.94713	0.949884	scaled_data	-0.559079	1.49813	-0.502037	-0.437018	anova	4.3845	0.632704	1.13084	2.22287	74.2292	5.30027e-16	6.08366e-15	DEGs_a_leaf_vs_b_gall	4.3845	40.5167	1.94946e-10	5.71503e-09	DEGs_a_leaf_vs_c_flow	0.632704	1.01255	0.314292	0.513471	DEGs_a_leaf_vs_d_frui	1.13084	3.2842	0.0699496
TRINITY_DN23828_c0_g1_i1	cpm	111.547	28.7875	27.8869	1.0323	3.14288	65.8894	34.3308	8.18441	cpm_for_each_sanmple	0.239798	4.17317	5.01567	56.4742	59.4268	81.7671	43.3803	28.5596	31.0526	7.96843	2.33655	14.2483	scaled_data	-0.859539	1.3201	0.223846	-0.684409	anova	4.38353	3.44311	1.3746	4.79825	48.1101	2.01769e-10	1.30201e-09	DEGs_a_leaf_vs_b_gall	4.38353	35.8721	2.10704e-09	4.96081e-08	DEGs_a_leaf_vs_c_flow	3.44311	24.1118	9.08995e-07	2.06803e-05	DEGs_a_leaf_vs_d_frui	1.3746	4.45218	0.0348567
TRINITY_DN30125_c0_g1_i1	cpm	17.8868	4.85937	4.4717	1.08669	0.421225	8.67348	8.68368	0.108411	cpm_for_each_sanmple	0.863273	0.0802532	0.320149	10.2775	10.0083	5.73469	2.03962	13.1573	10.8542	0.171364	0.0243391	0.12953	scaled_data	-0.833539	0.864677	0.866775	-0.897913	anova	4.38293	4.38379	-1.91729	2.14696	101.449	7.58607e-22	1.43207e-20	DEGs_a_leaf_vs_b_gall	4.38293	36.6749	1.39562e-09	3.40453e-08	DEGs_a_leaf_vs_c_flow	4.38379	36.7664	1.33166e-09	5.9687e-08	DEGs_a_leaf_vs_d_frui	-1.91729	7.04894	0.0079312
TRINITY_DN10729_c0_g1_i2	cpm	182.458	91.1756	45.6144	1.99884	0	0.0622897	0.0174038	182.378	cpm_for_each_sanmple	0	0	0	0.103813	0.0830563	0	0	0.0522114	0	187.087	51.3919	308.655	scaled_data	-0.500291	-0.499608	-0.5001	1.5	anova	4.38255	2.67787	15.8292	5.52393	498.713	9.0711e-108	1.1858e-104	DEGs_a_leaf_vs_b_gall	4.38255	5.55881	0.018388	0.0625926	DEGs_a_leaf_vs_c_flow	2.67787	1.86278	0.172304	0.352504	DEGs_a_leaf_vs_d_frui	15.8292	186.803	1.58584e-42
TRINITY_DN1131_c0_g1_i2	cpm	16.8188	7.12976	4.20469	1.69567	0.716717	14.8962	0.804904	0.400974	cpm_for_each_sanmple	0.863273	0.682153	0.604727	14.0667	10.2159	20.4059	0.94305	0.730959	0.740704	0.44269	0.486781	0.273452	scaled_data	-0.489213	1.49956	-0.476844	-0.533499	anova	4.38206	0.183109	-0.816349	2.00432	305.756	5.64908e-66	1.20318e-63	DEGs_a_leaf_vs_b_gall	4.38206	116.016	4.71575e-27	2.11084e-24	DEGs_a_leaf_vs_c_flow	0.183109	0.200702	0.654155	0.822532	DEGs_a_leaf_vs_d_frui	-0.816349	3.91496	0.0478581
TRINITY_DN89_c0_g1_i4	cpm	423.269	211.57	105.817	1.99939	0	0.0616318	0.0348076	423.173	cpm_for_each_sanmple	0	0	0	0	0.0415282	0.143367	0	0.104423	0	373.345	66.8229	829.35	scaled_data	-0.500152	-0.499861	-0.499987	1.5	anova	4.38028	3.57128	17.0435	6.73086	351.549	6.89148e-76	2.34357e-73	DEGs_a_leaf_vs_b_gall	4.38028	5.236	0.0221241	0.0725093	DEGs_a_leaf_vs_c_flow	3.57128	3.44166	0.0635719	0.181863	DEGs_a_leaf_vs_d_frui	17.0435	133.642	6.54314e-31
TRINITY_DN5716_c0_g1_i5	cpm	2950.21	1474.79	737.554	1.99958	0	0.0616318	0.407795	2949.75	cpm_for_each_sanmple	0	0	0	0	0.0415282	0.143367	0.0438628	1.12254	0.0569772	2753.35	481.597	5614.29	scaled_data	-0.500106	-0.500064	-0.49983	1.5	anova	4.37875	7.03234	19.8448	9.52739	251.677	2.838e-54	3.5786e-52	DEGs_a_leaf_vs_b_gall	4.37875	4.77502	0.0288755	0.0897736	DEGs_a_leaf_vs_c_flow	7.03234	16.3973	5.13593e-05	0.0006751	DEGs_a_leaf_vs_d_frui	19.8448	102.468	4.38445e-24
TRINITY_DN47517_c1_g1_i3	cpm	52.7514	25.5508	13.1879	1.93745	0	0.0609173	1.18518	51.5053	cpm_for_each_sanmple	0	0	0	0.0519065	0.0830563	0.0477891	1.73258	0.939805	0.883147	57.6497	10.9161	85.9501	scaled_data	-0.516143	-0.513759	-0.469758	1.49966	anova	4.37648	8.5719	14.0051	3.76173	312.539	1.9218e-67	4.40955e-65	DEGs_a_leaf_vs_b_gall	4.37648	5.55083	0.018472	0.0628245	DEGs_a_leaf_vs_c_flow	8.5719	48.2779	3.69888e-12	2.7436e-10	DEGs_a_leaf_vs_d_frui	14.0051	152.24	5.61567e-35
TRINITY_DN1908_c0_g1_i17	cpm	169.47	31.8867	42.3674	0.752624	3.61841	75.4237	30.3833	60.0442	cpm_for_each_sanmple	2.35002	1.28405	7.22115	30.9362	93.6875	101.647	25.3966	30.2565	35.4968	89.3663	50.3819	40.3845	scaled_data	-1.21521	1.03668	-0.375834	0.554363	anova	4.37586	3.06399	4.04674	5.40738	56.6159	3.10387e-12	2.45185e-11	DEGs_a_leaf_vs_b_gall	4.37586	52.8449	3.60959e-13	1.85743e-11	DEGs_a_leaf_vs_c_flow	3.06399	29.0982	6.88017e-08	2.10328e-06	DEGs_a_leaf_vs_d_frui	4.04674	46.6063	8.67808e-12
TRINITY_DN1626_c0_g1_i1	cpm	699.138	191.071	174.785	1.09318	21.7628	451.857	84.0782	141.441	cpm_for_each_sanmple	7.57762	11.396	46.3149	202.176	583.844	569.55	67.5707	81.4497	103.214	191.942	150.33	82.0499	scaled_data	-0.800865	1.4501	-0.474727	-0.174511	anova	4.37478	1.94871	2.69912	7.44907	53.6768	1.31504e-11	9.69007e-11	DEGs_a_leaf_vs_b_gall	4.37478	44.9818	1.98877e-11	7.13432e-10	DEGs_a_leaf_vs_c_flow	1.94871	10.9717	0.00092515	0.0073714	DEGs_a_leaf_vs_d_frui	2.69912	19.9134	8.10289e-06
TRINITY_DN10486_c0_g1_i1	cpm	67.8398	16.143	16.96	0.951832	1.83077	38.184	7.43687	20.3882	cpm_for_each_sanmple	1.15103	2.20696	2.13433	18.0115	31.0215	65.5188	5.50478	7.20517	9.60066	17.8504	12.1695	31.1447	scaled_data	-0.937196	1.31475	-0.589919	0.212368	anova	4.37424	2.01362	3.46887	4.08419	87.1211	9.09505e-19	1.33203e-17	DEGs_a_leaf_vs_b_gall	4.37424	73.6978	9.10426e-18	1.09012e-15	DEGs_a_leaf_vs_c_flow	2.01362	18.5426	1.66151e-05	0.000257976	DEGs_a_leaf_vs_d_frui	3.46887	50.0757	1.47927e-12
TRINITY_DN10108_c0_g1_i1	cpm	138.574	52.395	34.6434	1.51241	5.44718	113.036	6.31774	13.7729	cpm_for_each_sanmple	4.93984	3.6114	7.7903	57.6681	107.392	174.048	5.28547	6.00431	7.66343	18.3931	12.851	10.0745	scaled_data	-0.557233	1.49618	-0.540618	-0.39833	anova	4.3725	0.211139	1.33581	5.10822	165.744	1.05562e-35	5.15819e-34	DEGs_a_leaf_vs_b_gall	4.3725	87.407	8.83377e-21	1.76537e-18	DEGs_a_leaf_vs_c_flow	0.211139	0.26064	0.609681	0.786893	DEGs_a_leaf_vs_d_frui	1.33581	10.2484	0.00136801
TRINITY_DN4146_c0_g1_i1	cpm	111.034	43.3755	27.7586	1.56259	4.48339	92.7835	8.06862	5.69896	cpm_for_each_sanmple	2.7337	5.09608	5.6204	69.2432	101.869	107.239	5.15388	6.31757	12.7344	5.1552	8.68905	3.25263	scaled_data	-0.536599	1.49912	-0.453943	-0.508574	anova	4.36693	0.842529	0.34328	4.78598	165.218	1.37042e-35	6.64858e-34	DEGs_a_leaf_vs_b_gall	4.36693	83.2223	7.33248e-20	1.25727e-17	DEGs_a_leaf_vs_c_flow	0.842529	3.92194	0.0476599	0.149505	DEGs_a_leaf_vs_d_frui	0.34328	0.66019	0.416493
TRINITY_DN10729_c0_g1_i4	cpm	150.918	75.4082	37.7295	1.99865	0	0.0588303	0.0174038	150.842	cpm_for_each_sanmple	0	0	0	0.0519065	0.124584	0	0	0.0522114	0	156.455	41.7172	254.353	scaled_data	-0.500337	-0.499557	-0.500106	1.5	anova	4.36524	2.67791	15.5553	5.25268	480.129	9.65728e-104	1.0585e-100	DEGs_a_leaf_vs_b_gall	4.36524	5.51051	0.0189026	0.063965	DEGs_a_leaf_vs_c_flow	2.67791	1.86239	0.172349	0.352567	DEGs_a_leaf_vs_d_frui	15.5553	180.399	3.96525e-41
TRINITY_DN9219_c0_g3_i9	cpm	26.5909	8.53731	6.64774	1.28424	0.939122	19.3579	3.21661	3.07731	cpm_for_each_sanmple	0.911233	1.12355	0.782587	12.4056	18.1893	27.4787	2.96074	2.87162	3.81747	2.81323	3.46832	2.9504	scaled_data	-0.668667	1.48878	-0.401898	-0.418214	anova	4.36388	1.7739	1.71213	2.71061	180.296	7.61465e-39	4.46134e-37	DEGs_a_leaf_vs_b_gall	4.36388	128.673	7.99817e-30	5.1802e-27	DEGs_a_leaf_vs_c_flow	1.7739	23.3746	1.3333e-06	2.90356e-05	DEGs_a_leaf_vs_d_frui	1.71213	22.2123	2.44109e-06
TRINITY_DN981_c0_g1_i1	cpm	62.3458	21.3537	15.5865	1.37001	2.28831	47.4767	5.49113	7.08972	cpm_for_each_sanmple	0.815314	2.52798	3.52164	19.8802	59.4683	63.0816	4.75911	4.93397	6.78029	8.38256	7.84935	5.03726	scaled_data	-0.622757	1.49343	-0.472768	-0.397905	anova	4.36343	1.25115	1.62039	3.95214	110.387	9.05724e-24	1.98576e-22	DEGs_a_leaf_vs_b_gall	4.36343	72.4467	1.71604e-17	1.95144e-15	DEGs_a_leaf_vs_c_flow	1.25115	7.34445	0.006727	0.0353188	DEGs_a_leaf_vs_d_frui	1.62039	12.2252	0.000471495
TRINITY_DN30125_c0_g1_i9	cpm	31.4569	8.83533	7.86421	1.12348	0.631589	12.9368	17.7139	0.174573	cpm_for_each_sanmple	1.10307	0.0802532	0.711443	17.8039	12.5	8.50645	3.79413	26.1579	23.1897	0.271326	0.0365086	0.215883	scaled_data	-0.818603	0.574123	1.11481	-0.870329	anova	4.36006	4.81322	-1.83822	2.97107	96.9829	6.9205e-21	1.21156e-19	DEGs_a_leaf_vs_b_gall	4.36006	33.0799	8.84503e-09	1.81392e-07	DEGs_a_leaf_vs_c_flow	4.81322	38.853	4.56948e-10	2.27975e-08	DEGs_a_leaf_vs_d_frui	-1.83822	6.4469	0.0111146
TRINITY_DN29405_c0_g1_i1	cpm	24.0315	6.52807	6.00788	1.08658	0.702707	14.6308	1.19909	7.49893	cpm_for_each_sanmple	0.527556	0.762406	0.818159	19.2573	11.2541	13.3809	1.51327	1.20086	0.883147	9.08229	6.53504	6.87946	scaled_data	-0.812671	1.3209	-0.736632	0.228406	anova	4.35853	0.761965	3.3956	2.58238	199.219	6.221e-43	4.46783e-41	DEGs_a_leaf_vs_b_gall	4.35853	128.288	9.70624e-30	6.22983e-27	DEGs_a_leaf_vs_c_flow	0.761965	3.97537	0.0461703	0.146223	DEGs_a_leaf_vs_d_frui	3.3956	82.2759	1.18358e-19
TRINITY_DN6033_c0_g1_i1	cpm	17.3085	8.35605	4.32713	1.93109	0.0118574	0.328098	16.8596	0.108912	cpm_for_each_sanmple	0	0	0.0355721	0.259532	0.581394	0.143367	18.0715	15.2718	17.2356	0.114243	0.0973563	0.115137	scaled_data	-0.516424	-0.478579	1.49981	-0.504809	anova	4.35599	9.98703	2.74819	2.16088	559.242	6.89744e-121	1.42435e-117	DEGs_a_leaf_vs_b_gall	4.35599	21.5454	3.45557e-06	3.89539e-05	DEGs_a_leaf_vs_c_flow	9.98703	242.832	9.48892e-55	4.09714e-51	DEGs_a_leaf_vs_d_frui	2.74819	7.11613	0.00763934
TRINITY_DN20335_c0_g1_i1	cpm	46.5713	23.0967	11.6428	1.98377	0	0.0574578	46.2875	0.226342	cpm_for_each_sanmple	0	0	0	0	0.124584	0.0477891	9.05767	66.0474	63.7575	0.371289	0.0486781	0.259059	scaled_data	-0.504092	-0.501604	1.49999	-0.494292	anova	4.35368	13.8509	6.18424	3.55843	269.578	3.80814e-58	5.66403e-56	DEGs_a_leaf_vs_b_gall	4.35368	5.33297	0.0209256	0.0693327	DEGs_a_leaf_vs_c_flow	13.8509	117.474	2.26078e-27	1.41909e-24	DEGs_a_leaf_vs_d_frui	6.18424	16.7152	4.34315e-05
TRINITY_DN5471_c0_g1_i1	cpm	15.7756	3.54171	3.9439	0.898022	0.33202	6.88465	1.47659	7.08233	cpm_for_each_sanmple	0.0959192	0.722279	0.177861	1.55719	9.63453	9.46223	1.57906	1.54024	1.31048	9.95339	1.36299	9.93061	scaled_data	-1.01981	0.830321	-0.696644	0.886135	anova	4.35217	2.13276	4.39136	2.01447	41.5646	4.96327e-09	2.70463e-08	DEGs_a_leaf_vs_b_gall	4.35217	30.6924	3.02352e-08	5.51973e-07	DEGs_a_leaf_vs_c_flow	2.13276	8.39127	0.00377028	0.0224816	DEGs_a_leaf_vs_d_frui	4.39136	31.2646	2.25147e-08
TRINITY_DN6054_c0_g2_i1	cpm	221.767	79.176	55.4418	1.42809	8.5312	173.677	26.2137	13.3455	cpm_for_each_sanmple	8.58477	6.9419	10.0669	86.4243	209.759	224.848	23.6859	26.2101	28.745	12.4525	17.8405	9.74351	scaled_data	-0.592485	1.49332	-0.369154	-0.53168	anova	4.34669	1.61862	0.645193	5.78928	167.784	3.8293e-36	1.92394e-34	DEGs_a_leaf_vs_b_gall	4.34669	99.3366	2.13034e-23	6.20754e-21	DEGs_a_leaf_vs_c_flow	1.61862	17.0612	3.61937e-05	0.000502452	DEGs_a_leaf_vs_d_frui	0.645193	2.81689	0.0932767
TRINITY_DN4294_c0_g1_i8	cpm	41.1465	10.9994	10.2866	1.06929	1.18058	23.8862	1.52087	14.5589	cpm_for_each_sanmple	1.58267	0.963039	0.99602	12.1461	21.1378	38.3746	1.1185	1.90571	1.53838	16.0368	12.5711	15.0686	scaled_data	-0.827869	1.23639	-0.796932	0.388407	anova	4.34547	0.371601	3.63095	3.36415	165.338	1.29153e-35	6.27867e-34	DEGs_a_leaf_vs_b_gall	4.34547	97.2625	6.07196e-23	1.67996e-20	DEGs_a_leaf_vs_c_flow	0.371601	0.805852	0.369349	0.563862	DEGs_a_leaf_vs_d_frui	3.63095	71.792	2.39117e-17
TRINITY_DN19289_c0_g2_i2	cpm	39.5556	13.8953	9.8889	1.40514	1.50657	30.6033	2.33519	5.11055	cpm_for_each_sanmple	1.53471	2.16684	0.818159	28.8081	35.7142	27.2876	0.833393	1.04423	5.12795	8.12551	4.6731	2.53302	scaled_data	-0.603248	1.49074	-0.543615	-0.343882	anova	4.34464	0.629083	1.76309	3.2877	79.5454	3.84185e-17	4.89333e-16	DEGs_a_leaf_vs_b_gall	4.34464	47.7047	4.95504e-12	2.01955e-10	DEGs_a_leaf_vs_c_flow	0.629083	1.23941	0.265585	0.456574	DEGs_a_leaf_vs_d_frui	1.76309	9.51784	0.00203483
TRINITY_DN8999_c0_g2_i1	cpm	25.0191	4.49012	6.25477	0.717872	0.354033	7.38312	11.1909	6.09107	cpm_for_each_sanmple	0.287758	0.24076	0.533582	6.02115	8.72091	7.4073	11.8868	10.5467	11.139	7.88274	5.75619	4.63428	scaled_data	-1.31416	0.251297	1.09932	-0.0364573	anova	4.34334	4.94156	4.06406	2.66809	152.944	6.10568e-33	2.51805e-31	DEGs_a_leaf_vs_b_gall	4.34334	117.458	2.27872e-27	1.07513e-24	DEGs_a_leaf_vs_c_flow	4.94156	151.331	8.87047e-35	1.11853e-31	DEGs_a_leaf_vs_d_frui	4.06406	105.306	1.04659e-24
TRINITY_DN37938_c0_g1_i7	cpm	12.3489	5.45158	3.08722	1.76585	0.0252329	0.605107	0.462331	11.2562	cpm_for_each_sanmple	0	0.0401266	0.0355721	0.415252	0.539866	0.860203	0.394765	0.36548	0.626749	12.9951	3.04238	17.7312	scaled_data	-0.56167	-0.455302	-0.481492	1.49846	anova	4.34299	3.94885	8.55124	1.7597	180.026	8.70797e-39	5.08517e-37	DEGs_a_leaf_vs_b_gall	4.34299	24.2289	8.55374e-07	1.11858e-05	DEGs_a_leaf_vs_c_flow	3.94885	20.1344	7.21874e-06	0.000125821	DEGs_a_leaf_vs_d_frui	8.55124	107.944	2.7646e-25
TRINITY_DN387_c0_g1_i1	cpm	39.2891	17.5993	9.82227	1.79177	0.148996	2.98281	0.0160124	36.1413	cpm_for_each_sanmple	0.335717	0.0401266	0.0711443	0.207626	0.664451	8.07635	0.0219314	0.0261057	0	36.4863	6.5107	65.4269	scaled_data	-0.549641	-0.388622	-0.557197	1.49546	anova	4.33993	-2.90354	7.93769	3.34334	99.7433	1.7648e-21	3.24009e-20	DEGs_a_leaf_vs_b_gall	4.33993	16.2313	5.60595e-05	0.000456342	DEGs_a_leaf_vs_c_flow	-2.90354	5.33587	0.0208909	0.0825739	DEGs_a_leaf_vs_d_frui	7.93769	41.2333	1.35104e-10
TRINITY_DN74_c0_g1_i4	cpm	26.6092	9.03225	6.6523	1.35776	0.299471	6.47316	0.352192	19.4844	cpm_for_each_sanmple	0	0.0802532	0.818159	6.69593	4.36046	8.36309	0.285108	0.287162	0.484306	14.0376	21.9782	22.4374	scaled_data	-0.70335	-0.0198338	-0.697513	1.4207	anova	4.33806	0.141103	5.92841	2.78198	172.658	3.39432e-37	1.81414e-35	DEGs_a_leaf_vs_b_gall	4.33806	56.3009	6.21875e-14	3.72466e-12	DEGs_a_leaf_vs_c_flow	0.141103	0.0575247	0.810452	0.937594	DEGs_a_leaf_vs_d_frui	5.92841	95.3823	1.56948e-22
TRINITY_DN31004_c0_g1_i12	cpm	13.012	5.68098	3.25301	1.74638	0.0530768	1.14907	11.7397	0.0701809	cpm_for_each_sanmple	0.0479596	0.0401266	0.0711443	1.40147	1.3289	0.716836	2.14928	15.9767	17.0932	0.114243	0.0243391	0.0719609	scaled_data	-0.563271	-0.370348	1.49388	-0.56026	anova	4.33738	7.68572	0.341131	1.74067	170.442	1.02144e-36	5.31762e-35	DEGs_a_leaf_vs_b_gall	4.33738	27.7637	1.37072e-07	2.15218e-06	DEGs_a_leaf_vs_c_flow	7.68572	82.4894	1.06237e-19	2.6557e-17	DEGs_a_leaf_vs_d_frui	0.341131	0.133866	0.714457
TRINITY_DN12732_c0_g1_i1	cpm	12.1753	5.84898	3.04382	1.92159	0.0118574	0.331609	0.0174038	11.8144	cpm_for_each_sanmple	0	0	0.0355721	0.363345	0.249169	0.382312	0	0.0522114	0	10.5389	4.22283	20.6816	scaled_data	-0.518376	-0.463708	-0.517427	1.49951	anova	4.32849	0.274871	9.47909	1.74864	268.934	5.24885e-58	7.75024e-56	DEGs_a_leaf_vs_b_gall	4.32849	17.1135	3.52103e-05	0.000304267	DEGs_a_leaf_vs_c_flow	0.274871	0.0328308	0.856216	0.967828	DEGs_a_leaf_vs_d_frui	9.47909	116.777	3.21307e-27
TRINITY_DN2031_c0_g1_i1	cpm	35.1482	9.66454	8.78706	1.09986	1.02829	20.4639	0.664093	12.992	cpm_for_each_sanmple	1.91838	0.561773	0.604727	8.66838	25.9136	26.8097	0.482491	0.313268	1.19652	25.1619	8.44566	5.36829	scaled_data	-0.802807	1.20821	-0.840491	0.435086	anova	4.3254	-0.621855	3.66957	3.13888	84.126	3.99706e-18	5.54128e-17	DEGs_a_leaf_vs_b_gall	4.3254	40.9897	1.5303e-10	4.59149e-09	DEGs_a_leaf_vs_c_flow	-0.621855	0.993187	0.318965	0.518861	DEGs_a_leaf_vs_d_frui	3.66957	31.2158	2.30875e-08
TRINITY_DN22905_c0_g1_i3	cpm	19.185	6.25162	4.79625	1.30344	0.271699	5.49145	13.3803	0.0415457	cpm_for_each_sanmple	0.383677	0.0401266	0.391294	7.00737	5.35713	4.10986	3.59675	19.7359	16.8083	0.0571213	0.0243391	0.0431766	scaled_data	-0.723741	0.111204	1.37309	-0.760556	anova	4.32537	5.60961	-2.63517	2.26988	181.079	5.15808e-39	3.04333e-37	DEGs_a_leaf_vs_b_gall	4.32537	46.7786	7.94761e-12	3.09156e-10	DEGs_a_leaf_vs_c_flow	5.60961	72.9713	1.31549e-17	2.45664e-15	DEGs_a_leaf_vs_d_frui	-2.63517	12.9622	0.000317852
TRINITY_DN719_c0_g1_i9	cpm	125.002	41.3696	31.2506	1.3238	4.57217	91.3287	3.24927	25.8521	cpm_for_each_sanmple	8.72865	2.88912	2.09876	80.8703	96.6776	96.4383	2.69756	2.03624	5.01399	41.9556	20.676	14.9247	scaled_data	-0.644879	1.45223	-0.676857	-0.130493	anova	4.32493	-0.488324	2.50421	4.96136	117.085	3.27457e-25	7.97311e-24	DEGs_a_leaf_vs_b_gall	4.32493	60.4799	7.43354e-15	5.32792e-13	DEGs_a_leaf_vs_c_flow	-0.488324	0.973791	0.323736	0.524301	DEGs_a_leaf_vs_d_frui	2.50421	23.6879	1.13294e-06
TRINITY_DN981_c0_g1_i2	cpm	65.3659	22.4533	16.3415	1.37401	2.47775	49.8745	5.4243	7.58925	cpm_for_each_sanmple	0.911233	2.92924	3.59279	18.7382	63.455	67.4304	4.5398	5.35166	6.38145	10.1533	7.60596	5.00848	scaled_data	-0.617446	1.49346	-0.486216	-0.389796	anova	4.3217	1.12074	1.60567	4.0209	103.275	3.07088e-22	5.97683e-21	DEGs_a_leaf_vs_b_gall	4.3217	66.6479	3.24608e-16	2.97254e-14	DEGs_a_leaf_vs_c_flow	1.12074	5.55447	0.0184336	0.0751261	DEGs_a_leaf_vs_d_frui	1.60567	11.2621	0.000791068
TRINITY_DN387_c0_g1_i5	cpm	25.2602	11.4553	6.31504	1.81398	0.0835318	1.70091	0.0174038	23.4583	cpm_for_each_sanmple	0.143879	0	0.106716	0.0519065	0.415282	4.63554	0	0.0522114	0	23.3341	3.97944	43.0614	scaled_data	-0.543983	-0.402793	-0.549756	1.49653	anova	4.31655	-2.08298	8.10009	2.73046	87.619	7.11032e-19	1.05108e-17	DEGs_a_leaf_vs_b_gall	4.31655	13.9351	0.000189233	0.00132772	DEGs_a_leaf_vs_c_flow	-2.08298	2.4381	0.118419	0.275717	DEGs_a_leaf_vs_d_frui	8.10009	37.6517	8.45733e-10
TRINITY_DN5570_c0_g1_i4	cpm	30.7894	7.59453	7.69735	0.986642	0.891928	18.1113	3.46861	8.31757	cpm_for_each_sanmple	0.143879	0.682153	1.84975	12.7171	26.9933	14.6235	4.38628	3.02826	2.9913	4.18414	11.8166	8.95194	scaled_data	-0.896095	1.37124	-0.556813	0.0816665	anova	4.31318	1.93021	3.19047	2.94543	63.3497	1.13056e-13	1.03776e-12	DEGs_a_leaf_vs_b_gall	4.31318	53.6744	2.36623e-13	1.27086e-11	DEGs_a_leaf_vs_c_flow	1.93021	12.5765	0.000390627	0.00366206	DEGs_a_leaf_vs_d_frui	3.19047	32.1299	1.442e-08
TRINITY_DN8455_c0_g1_i1	cpm	97.9884	29.8223	24.4971	1.21738	3.23912	64.7265	29.4654	0.557343	cpm_for_each_sanmple	0.287758	4.41393	5.01567	85.5418	49.0448	59.593	27.3485	30.622	30.4258	0.471251	0.596307	0.604472	scaled_data	-0.712822	1.34897	0.166598	-0.802748	anova	4.31245	3.17727	-2.53854	4.60721	140.393	3.10995e-30	1.0861e-28	DEGs_a_leaf_vs_b_gall	4.31245	51.5975	6.81268e-13	3.33278e-11	DEGs_a_leaf_vs_c_flow	3.17727	30.971	2.6191e-08	8.87702e-07	DEGs_a_leaf_vs_d_frui	-2.53854	20.0247	7.64491e-06
TRINITY_DN2865_c1_g1_i2	cpm	17.4798	6.63644	4.36995	1.51866	0.696104	14.1876	2.59606	0	cpm_for_each_sanmple	0.383677	0.601899	1.10274	16.5063	13.8704	12.1862	2.93881	2.42783	2.42153	0	0	0	scaled_data	-0.553586	1.47936	-0.267295	-0.658477	anova	4.31165	1.86476	-7.83331	2.07304	409.807	1.66243e-88	1.0299e-85	DEGs_a_leaf_vs_b_gall	4.31165	117.078	2.75971e-27	1.28505e-24	DEGs_a_leaf_vs_c_flow	1.86476	23.5328	1.22805e-06	2.70167e-05	DEGs_a_leaf_vs_d_frui	-7.83331	95.1065	1.80409e-22
TRINITY_DN981_c0_g1_i8	cpm	66.82	22.9211	16.705	1.37211	2.54981	50.932	5.47875	7.8594	cpm_for_each_sanmple	1.15103	2.4076	4.0908	22.0602	63.4966	67.2392	5.52671	4.69902	6.21052	8.76813	8.82291	5.98715	scaled_data	-0.617561	1.49325	-0.489777	-0.385915	anova	4.30937	1.09297	1.61362	4.05279	123.865	1.13489e-26	3.07548e-25	DEGs_a_leaf_vs_b_gall	4.30937	79.752	4.24487e-19	6.43449e-17	DEGs_a_leaf_vs_c_flow	1.09297	6.31868	0.0119472	0.0543687	DEGs_a_leaf_vs_d_frui	1.61362	13.617	0.000224141
TRINITY_DN5253_c0_g1_i2	cpm	155.892	56.0628	38.9729	1.4385	6.17064	122.306	5.58149	21.8338	cpm_for_each_sanmple	6.42659	6.50051	5.58483	56.4742	120.099	190.344	3.94765	4.93397	7.86285	33.8016	19.9702	11.7296	scaled_data	-0.5851	1.48642	-0.595608	-0.305714	anova	4.3087	-0.145602	1.82293	5.27967	137.073	1.61657e-29	5.34312e-28	DEGs_a_leaf_vs_b_gall	4.3087	72.1841	1.96033e-17	2.2151e-15	DEGs_a_leaf_vs_c_flow	-0.145602	0.105261	0.745606	0.892194	DEGs_a_leaf_vs_d_frui	1.82293	15.7932	7.06566e-05
TRINITY_DN31004_c0_g1_i11	cpm	13.1418	5.75539	3.28544	1.75178	0.054595	1.13243	11.8853	0.0694773	cpm_for_each_sanmple	0.0479596	0.0802532	0.0355721	1.45338	1.37043	0.573469	2.32473	15.6112	17.7199	0.0999623	0.0365086	0.0719609	scaled_data	-0.561361	-0.374087	1.49422	-0.558775	anova	4.30624	7.69319	0.322622	1.75487	175.869	6.87783e-38	3.81475e-36	DEGs_a_leaf_vs_b_gall	4.30624	27.8594	1.30461e-07	2.05791e-06	DEGs_a_leaf_vs_c_flow	7.69319	84.6472	3.56643e-20	9.58817e-18	DEGs_a_leaf_vs_d_frui	0.322622	0.12117	0.727768
TRINITY_DN8764_c0_g1_i1	cpm	155.204	55.756	38.8011	1.43697	6.15554	121.881	7.01546	20.1519	cpm_for_each_sanmple	4.70004	5.01583	8.75075	80.0398	99.4184	186.186	5.54864	7.17906	8.31867	8.65388	34.9631	16.8389	scaled_data	-0.585507	1.49007	-0.570085	-0.334478	anova	4.30486	0.186063	1.7088	5.27292	123.068	1.68531e-26	4.50538e-25	DEGs_a_leaf_vs_b_gall	4.30486	68.1316	1.52944e-16	1.48249e-14	DEGs_a_leaf_vs_c_flow	0.186063	0.163259	0.686173	0.846809	DEGs_a_leaf_vs_d_frui	1.7088	13.2151	0.000277702
TRINITY_DN24438_c0_g1_i5	cpm	33.5529	10.9816	8.38821	1.30917	0.464421	9.20141	23.6281	0.258906	cpm_for_each_sanmple	0.623475	0.200633	0.569154	11.3675	11.1711	5.06564	3.88186	35.9214	31.0811	0.328448	0.146034	0.302236	scaled_data	-0.72155	0.0740508	1.38776	-0.740265	anova	4.30411	5.66393	-0.836639	3.07417	131.123	3.0979e-28	9.40378e-27	DEGs_a_leaf_vs_b_gall	4.30411	40.8455	1.64755e-10	4.90915e-09	DEGs_a_leaf_vs_c_flow	5.66393	63.7099	1.4416e-15	1.95257e-13	DEGs_a_leaf_vs_d_frui	-0.836639	1.69879	0.192446
TRINITY_DN981_c0_g1_i5	cpm	68.6051	23.228	17.1513	1.3543	2.61958	51.8223	5.94793	8.21522	cpm_for_each_sanmple	1.19899	2.88912	3.77065	19.7245	67.6909	68.0516	5.24161	4.88176	7.72041	11.053	8.23877	5.35389	scaled_data	-0.62561	1.49264	-0.48232	-0.38471	anova	4.29764	1.17424	1.64063	4.09149	105.956	8.13941e-23	1.65657e-21	DEGs_a_leaf_vs_b_gall	4.29764	69.6598	7.04676e-17	7.22878e-15	DEGs_a_leaf_vs_c_flow	1.17424	6.42075	0.0112794	0.0521001	DEGs_a_leaf_vs_d_frui	1.64063	12.3788	0.000434225
TRINITY_DN24038_c0_g1_i2	cpm	19.614	7.94653	4.90351	1.62058	0.0237148	0.586972	2.26596	16.7374	cpm_for_each_sanmple	0	0	0.0711443	0.934316	0.539866	0.286734	3.838	1.59245	1.36745	18.5502	7.56945	24.0925	scaled_data	-0.614079	-0.543198	-0.331911	1.48919	anova	4.29586	6.2534	9.13161	2.38438	192.738	1.56349e-41	1.04788e-39	DEGs_a_leaf_vs_b_gall	4.29586	24.4873	7.4801e-07	9.93405e-06	DEGs_a_leaf_vs_c_flow	6.2534	61.8684	3.672e-15	4.61798e-13	DEGs_a_leaf_vs_d_frui	9.13161	130.581	3.05815e-30
TRINITY_DN48396_c0_g1_i1	cpm	23.9105	9.05756	5.97763	1.51524	0.998828	19.3893	0.0437067	3.47866	cpm_for_each_sanmple	1.67859	0.642026	0.675871	28.6524	14.701	14.8146	0.0219314	0.0522114	0.0569772	4.09846	3.99161	2.34593	scaled_data	-0.549685	1.48072	-0.655135	-0.275898	anova	4.29571	-4.44106	1.81933	2.54307	265.43	3.00669e-57	4.31438e-55	DEGs_a_leaf_vs_b_gall	4.29571	86.1414	1.67521e-20	3.23001e-18	DEGs_a_leaf_vs_c_flow	-4.44106	48.9547	2.61936e-12	1.99374e-10	DEGs_a_leaf_vs_d_frui	1.81933	17.7908	2.46567e-05
TRINITY_DN14621_c0_g1_i2	cpm	44.08	16.1933	11.02	1.46944	1.78637	35.2599	4.30333	2.73041	cpm_for_each_sanmple	1.05511	1.56494	2.73906	10.5889	48.2142	46.9766	2.34666	3.49816	7.06517	4.1413	2.88418	1.16577	scaled_data	-0.570215	1.49691	-0.414782	-0.511916	anova	4.29433	1.2586	0.604826	3.44483	85.0748	2.50097e-18	3.5297e-17	DEGs_a_leaf_vs_b_gall	4.29433	47.8746	4.54359e-12	1.87058e-10	DEGs_a_leaf_vs_c_flow	1.2586	5.06168	0.0244605	0.0925693	DEGs_a_leaf_vs_d_frui	0.604826	1.19546	0.274231
TRINITY_DN1704_c0_g3_i1	cpm	52.5994	19.2994	13.1498	1.46765	2.1489	42.0522	3.56767	4.83061	cpm_for_each_sanmple	3.30921	1.00317	2.13433	19.8802	44.1029	62.1736	2.56597	3.55037	4.58666	5.1552	7.19219	2.14444	scaled_data	-0.570016	1.49758	-0.496503	-0.431063	anova	4.29409	0.734402	1.17352	3.70166	111.31	5.73239e-24	1.27505e-22	DEGs_a_leaf_vs_b_gall	4.29409	63.24	1.82998e-15	1.4616e-13	DEGs_a_leaf_vs_c_flow	0.734402	2.287	0.130462	0.293218	DEGs_a_leaf_vs_d_frui	1.17352	5.84013	0.0156646
TRINITY_DN1801_c3_g1_i1	cpm	176.613	67.1484	44.1534	1.5208	7.37221	144.405	5.02481	19.8118	cpm_for_each_sanmple	6.09087	11.7571	4.26866	98.4666	138.621	196.126	1.95189	3.55037	9.57217	27.7753	21.2115	10.4487	scaled_data	-0.547759	1.49298	-0.582718	-0.362504	anova	4.2915	-0.554855	1.42602	5.45939	111.79	4.51842e-24	1.01261e-22	DEGs_a_leaf_vs_b_gall	4.2915	52.6924	3.90104e-13	1.99516e-11	DEGs_a_leaf_vs_c_flow	-0.554855	1.12497	0.28885	0.483378	DEGs_a_leaf_vs_d_frui	1.42602	7.28351	0.00695905
TRINITY_DN10568_c0_g2_i2	cpm	32.5616	7.94491	8.1404	0.975985	0.701104	13.9149	1.92685	16.0188	cpm_for_each_sanmple	0	0.0401266	2.06318	0.778597	24.3355	16.6306	1.57906	1.72297	2.47851	22.6058	18.0961	7.35441	scaled_data	-0.93636	0.726817	-0.78208	0.991623	anova	4.28979	1.43853	4.49245	3.04721	23.6437	2.96457e-05	9.20355e-05	DEGs_a_leaf_vs_b_gall	4.28979	14.8983	0.000113468	0.000852326	DEGs_a_leaf_vs_c_flow	1.43853	2.06893	0.150327	0.322728	DEGs_a_leaf_vs_d_frui	4.49245	16.051	6.166e-05
TRINITY_DN5570_c0_g1_i3	cpm	27.2066	7.46125	6.80165	1.09698	0.872205	17.3652	2.30222	6.66693	cpm_for_each_sanmple	0.239798	0.882786	1.49403	10.9523	26.3289	14.8146	3.18005	1.93182	1.79478	3.62721	9.95468	6.41891	scaled_data	-0.794698	1.41579	-0.60304	-0.0180555	anova	4.28738	1.37583	2.90632	2.76228	82.0935	1.09124e-17	1.45862e-16	DEGs_a_leaf_vs_b_gall	4.28738	62.4148	2.78218e-15	2.13823e-13	DEGs_a_leaf_vs_c_flow	1.37583	7.52208	0.00609472	0.0327078	DEGs_a_leaf_vs_d_frui	2.90632	31.7948	1.71349e-08
TRINITY_DN58529_c0_g1_i3	cpm	11.3501	5.0441	2.83752	1.77764	0.0412195	0.856235	10.3825	0.0701809	cpm_for_each_sanmple	0.0479596	0.0401266	0.0355721	1.34957	0.789035	0.430102	2.6537	13.0528	15.4408	0.114243	0.0243391	0.0719609	scaled_data	-0.55437	-0.392793	1.49579	-0.548629	anova	4.28679	7.88694	0.71881	1.55006	179.915	9.20039e-39	5.36174e-37	DEGs_a_leaf_vs_b_gall	4.28679	25.4187	4.61417e-07	6.41867e-06	DEGs_a_leaf_vs_c_flow	7.88694	86.914	1.13342e-20	3.27584e-18	DEGs_a_leaf_vs_d_frui	0.71881	0.544921	0.460401
TRINITY_DN23828_c0_g1_i3	cpm	78.4754	19.6027	19.6189	0.999176	2.27437	44.6391	25.693	5.86901	cpm_for_each_sanmple	0	2.44772	4.37537	38.1512	39.3272	56.4389	32.1076	21.981	22.9903	5.9549	1.60638	10.0457	scaled_data	-0.884801	1.27637	0.30986	-0.701426	anova	4.28662	3.48983	1.35983	4.29028	35.0632	1.18136e-07	5.35739e-07	DEGs_a_leaf_vs_b_gall	4.28662	26.0398	3.34453e-07	4.80738e-06	DEGs_a_leaf_vs_c_flow	3.48983	18.5589	1.64731e-05	0.000256274	DEGs_a_leaf_vs_d_frui	1.35983	3.28016	0.070122
TRINITY_DN719_c0_g1_i12	cpm	89.1614	30.1733	22.2904	1.35365	3.41605	66.4158	2.27659	17.053	cpm_for_each_sanmple	5.94699	2.16684	2.13433	59.0176	71.8437	68.3861	1.1185	2.03624	3.67503	26.9756	14.2384	9.945	scaled_data	-0.625531	1.4624	-0.663295	-0.173577	anova	4.28655	-0.582954	2.32514	4.47159	133.231	1.0884e-28	3.38684e-27	DEGs_a_leaf_vs_b_gall	4.28655	67.216	2.43335e-16	2.28709e-14	DEGs_a_leaf_vs_c_flow	-0.582954	1.53077	0.215998	0.404033	DEGs_a_leaf_vs_d_frui	2.32514	23.2292	1.43797e-06
TRINITY_DN357_c0_g1_i2	cpm	14.5152	3.91952	3.62879	1.08012	0.42451	8.52061	5.07269	0.497364	cpm_for_each_sanmple	0.191838	0.441393	0.640299	10.0179	9.42689	6.117	5.24161	4.93397	5.04248	0.585494	0.158204	0.748394	scaled_data	-0.817518	1.24806	0.368385	-0.798931	anova	4.28397	3.53626	0.183975	1.83545	129.984	5.45242e-28	1.63045e-26	DEGs_a_leaf_vs_b_gall	4.28397	71.9922	2.16046e-17	2.43352e-15	DEGs_a_leaf_vs_c_flow	3.53626	51.161	8.50918e-13	7.05737e-11	DEGs_a_leaf_vs_d_frui	0.183975	0.138222	0.710055
TRINITY_DN9814_c0_g1_i3	cpm	19.9875	4.67748	4.99687	0.936082	0.570686	11.4851	3.01142	4.92026	cpm_for_each_sanmple	0.0959192	0.762406	0.853732	16.1948	7.89035	10.3702	3.11426	2.55836	3.36166	6.05486	3.5535	5.1524	scaled_data	-0.946276	1.38713	-0.42447	-0.0163801	anova	4.28241	2.35351	3.06085	2.31488	92.495	6.37649e-20	1.02838e-18	DEGs_a_leaf_vs_b_gall	4.28241	84.633	3.59225e-20	6.56222e-18	DEGs_a_leaf_vs_c_flow	2.35351	27.7987	1.34614e-07	3.82166e-06	DEGs_a_leaf_vs_d_frui	3.06085	46.5064	9.13185e-12
TRINITY_DN17247_c0_g1_i1	cpm	24.9505	6.20454	6.23763	0.994695	0.767824	15.16	4.53845	4.48426	cpm_for_each_sanmple	0.383677	1.24393	0.675871	16.4024	14.1196	14.958	4.58366	4.67292	4.35876	6.25479	3.61435	3.58365	scaled_data	-0.881582	1.43804	-0.273862	-0.282594	anova	4.28233	2.54353	2.52549	2.6309	130.313	4.62952e-28	1.39137e-26	DEGs_a_leaf_vs_b_gall	4.28233	118.235	1.5404e-27	7.54258e-25	DEGs_a_leaf_vs_c_flow	2.54353	44.9265	2.04567e-11	1.31953e-09	DEGs_a_leaf_vs_d_frui	2.52549	44.8325	2.14635e-11
TRINITY_DN19245_c1_g1_i1	cpm	11.7948	4.58819	2.9487	1.556	0.0969073	1.91566	9.70819	0.074035	cpm_for_each_sanmple	0.143879	0.0401266	0.106716	2.12816	1.0382	2.58061	5.02229	11.2254	12.8768	0.042841	0.121695	0.0575687	scaled_data	-0.621551	-0.225152	1.47324	-0.626536	anova	4.28127	6.6252	-0.321771	1.59372	233.333	2.63134e-50	2.72878e-48	DEGs_a_leaf_vs_b_gall	4.28127	46.7284	8.15375e-12	3.16311e-10	DEGs_a_leaf_vs_c_flow	6.6252	111.871	3.81265e-26	2.19055e-23	DEGs_a_leaf_vs_d_frui	-0.321771	0.181896	0.669749
TRINITY_DN9219_c0_g3_i2	cpm	32.2818	10.535	8.07044	1.30538	1.23341	23.778	3.36884	3.90152	cpm_for_each_sanmple	1.48675	1.32418	0.889304	15.1048	21.6777	34.5515	2.71949	3.02826	4.35876	3.92709	4.53924	3.23824	scaled_data	-0.648984	1.49099	-0.446285	-0.395722	anova	4.27558	1.45474	1.66933	2.99309	165.329	1.29691e-35	6.30266e-34	DEGs_a_leaf_vs_b_gall	4.27558	113.83	1.41994e-26	5.98593e-24	DEGs_a_leaf_vs_c_flow	1.45474	14.9316	0.000111481	0.0013016	DEGs_a_leaf_vs_d_frui	1.66933	19.9433	7.97727e-06
TRINITY_DN5672_c1_g1_i1	cpm	15.5206	3.0769	3.88015	0.792985	0.261118	5.07579	7.4305	2.7532	cpm_for_each_sanmple	0.239798	0.401266	0.142289	6.54021	3.2392	5.44795	5.76796	6.55253	9.97101	2.12777	3.69954	2.43228	scaled_data	-1.17619	0.388585	1.15387	-0.366263	anova	4.27378	4.82538	3.39658	1.97746	106.305	6.84688e-23	1.40031e-21	DEGs_a_leaf_vs_b_gall	4.27378	79.225	5.54239e-19	8.25795e-17	DEGs_a_leaf_vs_c_flow	4.82538	100.763	1.03669e-23	4.50352e-21	DEGs_a_leaf_vs_d_frui	3.39658	51.678	6.53928e-13
TRINITY_DN1702_c5_g1_i1	cpm	66.7779	19.9613	16.6945	1.19568	2.22322	42.9732	21.4131	0.168405	cpm_for_each_sanmple	3.26125	0.882786	2.52562	57.6681	46.9268	24.3246	4.23276	27.9853	32.0212	0.228485	0.0608477	0.215883	scaled_data	-0.724964	1.31648	0.236388	-0.827904	anova	4.27327	3.26804	-3.70779	4.05096	131.657	2.37648e-28	7.25874e-27	DEGs_a_leaf_vs_b_gall	4.27327	41.3261	1.28835e-10	3.92336e-09	DEGs_a_leaf_vs_c_flow	3.26804	26.3972	2.7795e-07	7.24031e-06	DEGs_a_leaf_vs_d_frui	-3.70779	30.2914	3.71763e-08
TRINITY_DN72_c1_g2_i1	cpm	109.023	33.6384	27.2557	1.23418	3.95162	76.3222	6.88545	21.8636	cpm_for_each_sanmple	4.46024	4.9757	2.41891	59.1215	83.347	86.4982	4.01345	4.62071	12.0222	34.4727	20.5543	10.5639	scaled_data	-0.692783	1.45865	-0.605566	-0.160296	anova	4.27272	0.801143	2.46923	4.76422	100.393	1.27955e-21	2.37861e-20	DEGs_a_leaf_vs_b_gall	4.27272	67.1909	2.4645e-16	2.3118e-14	DEGs_a_leaf_vs_c_flow	0.801143	2.96907	0.0848708	0.221985	DEGs_a_leaf_vs_d_frui	2.46923	26.1106	3.22411e-07
TRINITY_DN5003_c0_g1_i1	cpm	80.2316	21.2855	20.0579	1.0612	1.42605	27.3203	4.59198	46.8933	cpm_for_each_sanmple	2.11022	0.922912	1.24503	30.1057	25.3322	26.5229	5.46092	3.78532	4.52969	67.4317	37.2388	36.0092	scaled_data	-0.87533	0.341189	-0.726594	1.26073	anova	4.27001	1.69926	5.04948	4.33738	213.079	6.2898e-46	5.3442e-44	DEGs_a_leaf_vs_b_gall	4.27001	116.726	3.29667e-27	1.51528e-24	DEGs_a_leaf_vs_c_flow	1.69926	21.1178	4.31902e-06	8.09109e-05	DEGs_a_leaf_vs_d_frui	5.04948	154.198	2.09614e-35
TRINITY_DN7875_c0_g1_i11	cpm	24.3642	7.98732	6.09104	1.31132	0.934882	17.7852	0.99459	4.64948	cpm_for_each_sanmple	1.48675	0.642026	0.675871	8.97982	21.0548	23.3211	1.00884	0.835382	1.13954	6.79744	4.34452	2.80648	scaled_data	-0.645544	1.46409	-0.638068	-0.180481	anova	4.26465	0.106829	2.32902	2.58845	137.916	1.06343e-29	3.5645e-28	DEGs_a_leaf_vs_b_gall	4.26465	78.9584	6.3432e-19	9.35641e-17	DEGs_a_leaf_vs_c_flow	0.106829	0.0546201	0.815211	0.941135	DEGs_a_leaf_vs_d_frui	2.32902	26.5965	2.50692e-07
TRINITY_DN15477_c0_g1_i1	cpm	50.0662	17.7255	12.5165	1.41617	0.578663	10.7822	0.59639	38.1089	cpm_for_each_sanmple	1.10307	0.561773	0.0711443	11.3675	12.9983	7.98077	0.526354	0.522114	0.740704	42.1698	44.3945	27.7625	scaled_data	-0.673486	-0.0978447	-0.672486	1.44382	anova	4.26381	0.0888358	6.08462	3.67469	253.027	1.44947e-54	1.85231e-52	DEGs_a_leaf_vs_b_gall	4.26381	76.2295	2.52546e-18	3.3227e-16	DEGs_a_leaf_vs_c_flow	0.0888358	0.0332475	0.855317	0.967333	DEGs_a_leaf_vs_d_frui	6.08462	137.707	8.4474e-32
TRINITY_DN7638_c0_g1_i8	cpm	217.588	76.4722	54.397	1.40582	1.89874	36.4382	12.2198	167.031	cpm_for_each_sanmple	2.0143	1.72544	1.95647	38.4108	28.9451	41.9588	9.47437	14.2798	12.9053	176.005	105.838	219.251	scaled_data	-0.686502	-0.234841	-0.551536	1.47288	anova	4.26061	2.68438	6.45731	5.77274	280.91	1.34583e-60	2.27209e-58	DEGs_a_leaf_vs_b_gall	4.26061	110.027	9.66622e-26	3.69255e-23	DEGs_a_leaf_vs_c_flow	2.68438	48.9119	2.67728e-12	2.03456e-10	DEGs_a_leaf_vs_d_frui	6.45731	210.32	1.16987e-47
TRINITY_DN21869_c0_g1_i2	cpm	19.9256	6.51556	4.98141	1.30798	0.743763	14.4161	4.23778	0.527967	cpm_for_each_sanmple	0.0479596	1.68532	0.49801	21.8007	8.30563	13.142	5.76796	3.18489	3.7605	0.42841	0.450273	0.705217	scaled_data	-0.650389	1.44803	-0.11413	-0.683509	anova	4.25656	2.49274	-0.506922	2.2762	90.7126	1.53992e-19	2.4083e-18	DEGs_a_leaf_vs_b_gall	4.25656	46.237	1.04778e-11	3.97063e-10	DEGs_a_leaf_vs_c_flow	2.49274	17.9444	2.27456e-05	0.000337707	DEGs_a_leaf_vs_d_frui	-0.506922	0.767364	0.381034
TRINITY_DN6013_c0_g1_i1	cpm	11.9231	3.02594	2.98076	1.01516	0.366421	7.01012	0.969922	3.57659	cpm_for_each_sanmple	0.431637	0.24076	0.426866	3.16629	7.35048	10.5136	0.811462	1.04423	1.05408	5.12664	2.96937	2.63377	scaled_data	-0.863976	1.3316	-0.664534	0.196906	anova	4.2504	1.39643	3.2784	1.57976	92.953	5.08382e-20	8.27583e-19	DEGs_a_leaf_vs_b_gall	4.2504	69.3951	8.05868e-17	8.17853e-15	DEGs_a_leaf_vs_c_flow	1.39643	7.69557	0.00553567	0.0303185	DEGs_a_leaf_vs_d_frui	3.2784	43.4431	4.36466e-11
TRINITY_DN8455_c0_g1_i2	cpm	82.8444	25.3034	20.7111	1.22173	2.88604	55.0052	24.5461	0.406997	cpm_for_each_sanmple	0.0959192	4.29355	4.26866	71.5271	43.0232	50.4652	22.5674	26.6278	24.4432	0.257046	0.474612	0.489334	scaled_data	-0.704454	1.35532	0.151563	-0.802427	anova	4.24477	3.08087	-2.82121	4.36364	111.545	5.1019e-24	1.13908e-22	DEGs_a_leaf_vs_b_gall	4.24477	39.1578	3.90903e-10	1.07839e-08	DEGs_a_leaf_vs_c_flow	3.08087	22.8649	1.73795e-06	3.65578e-05	DEGs_a_leaf_vs_d_frui	-2.82121	18.8768	1.3944e-05
TRINITY_DN151_c0_g3_i2	cpm	10.5834	3.30365	2.64586	1.24861	0.396843	7.30504	0.201442	2.68011	cpm_for_each_sanmple	0.767354	0.280886	0.142289	6.90356	6.9352	8.07635	0.328971	0.104423	0.170932	3.92709	2.61645	1.49679	scaled_data	-0.680766	1.41031	-0.739913	0.0103678	anova	4.24428	-0.886815	2.79879	1.3794	129.967	5.49712e-28	1.64312e-26	DEGs_a_leaf_vs_b_gall	4.24428	62.8901	2.18565e-15	1.71681e-13	DEGs_a_leaf_vs_c_flow	-0.886815	2.32412	0.127382	0.289564	DEGs_a_leaf_vs_d_frui	2.79879	29.3176	6.14359e-08
TRINITY_DN184_c0_g1_i7	cpm	25.1863	8.01382	6.29658	1.27273	0.350997	6.76685	0.60501	17.4635	cpm_for_each_sanmple	0.287758	0.160506	0.604727	0.934316	4.36046	15.0058	0.701805	0.600431	0.512795	21.5776	6.0726	24.7402	scaled_data	-0.741915	0.0586824	-0.710219	1.39345	anova	4.24182	0.767216	5.60876	2.7004	78.1423	7.68155e-17	9.54088e-16	DEGs_a_leaf_vs_b_gall	4.24182	30.3505	3.60622e-08	6.45531e-07	DEGs_a_leaf_vs_c_flow	0.767216	1.13401	0.286922	0.481673	DEGs_a_leaf_vs_d_frui	5.60876	47.7542	4.83139e-12
TRINITY_DN15546_c0_g1_i9	cpm	137.339	64.7287	34.3347	1.88522	0.215344	4.12541	1.60084	131.397	cpm_for_each_sanmple	0.191838	0.24076	0.213433	2.54342	5.14949	4.68333	1.57906	1.51413	1.70932	127.666	166.601	99.9249	scaled_data	-0.527114	-0.466707	-0.50571	1.49953	anova	4.23812	2.86961	9.22647	5.11778	587.001	6.62887e-127	1.54842e-123	DEGs_a_leaf_vs_b_gall	4.23812	80.3847	3.08177e-19	4.76781e-17	DEGs_a_leaf_vs_c_flow	2.86961	36.3208	1.67372e-09	7.35384e-08	DEGs_a_leaf_vs_d_frui	9.22647	314.187	2.67374e-70
TRINITY_DN84_c1_g1_i11	cpm	54.6354	16.9284	13.6589	1.23937	2.02029	38.1166	2.56388	11.9347	cpm_for_each_sanmple	1.67859	2.5681	1.81418	18.4787	34.5099	61.3612	2.41245	2.08845	3.19072	17.2649	11.415	7.12413	scaled_data	-0.687519	1.44478	-0.655408	-0.101851	anova	4.23441	0.340639	2.55923	3.76434	133.741	8.45077e-29	2.64994e-27	DEGs_a_leaf_vs_b_gall	4.23441	81.773	1.52646e-19	2.47981e-17	DEGs_a_leaf_vs_c_flow	0.340639	0.637715	0.42454	0.616999	DEGs_a_leaf_vs_d_frui	2.55923	34.038	5.40451e-09
TRINITY_DN7875_c0_g1_i7	cpm	24.6769	7.7722	6.16924	1.25983	0.938769	17.4667	1.15758	5.11388	cpm_for_each_sanmple	1.39083	0.963039	0.462438	9.70651	19.8505	22.8432	1.00884	1.09644	1.36745	8.01127	4.30802	3.02236	scaled_data	-0.672971	1.45358	-0.644818	-0.135786	anova	4.23291	0.317686	2.46059	2.60934	125.715	4.53262e-27	1.26388e-25	DEGs_a_leaf_vs_b_gall	4.23291	75.8045	3.1319e-18	4.03488e-16	DEGs_a_leaf_vs_c_flow	0.317686	0.476569	0.489981	0.679835	DEGs_a_leaf_vs_d_frui	2.46059	28.7355	8.29708e-08
TRINITY_DN3254_c0_g1_i17	cpm	37.7482	5.85199	9.43706	0.620108	0.667135	12.6822	12.0702	12.3286	cpm_for_each_sanmple	0.527556	0.762406	0.711443	11.2637	15.0747	11.7083	12.457	10.364	13.3896	13.1236	11.1108	12.7515	scaled_data	-1.49862	0.554545	0.449959	0.494118	anova	4.23185	4.1593	4.18979	3.25413	169.29	1.81082e-36	9.29466e-35	DEGs_a_leaf_vs_b_gall	4.23185	149.771	1.94519e-34	1.96572e-31	DEGs_a_leaf_vs_c_flow	4.1593	146.259	1.13927e-33	1.28835e-30	DEGs_a_leaf_vs_d_frui	4.18979	148.945	2.94798e-34
TRINITY_DN312_c0_g2_i6	cpm	158.346	54.9094	39.5866	1.38707	6.48121	121.511	10.3863	19.9679	cpm_for_each_sanmple	7.05006	7.02216	5.37139	100.75	145.266	118.517	6.14079	6.18705	18.831	30.1601	16.5749	13.1688	scaled_data	-0.60291	1.49199	-0.531791	-0.357291	anova	4.22886	0.679615	1.62361	5.30232	121.708	3.30836e-26	8.67025e-25	DEGs_a_leaf_vs_b_gall	4.22886	73.889	8.26369e-18	9.95331e-16	DEGs_a_leaf_vs_c_flow	0.679615	2.41572	0.120123	0.278392	DEGs_a_leaf_vs_d_frui	1.62361	13.3622	0.000256749
TRINITY_DN62877_c0_g1_i1	cpm	467.728	123.154	116.932	1.05321	13.908	260.223	179.091	14.5063	cpm_for_each_sanmple	16.4022	12.8004	12.5214	318.342	211.005	251.323	151.809	195.558	189.905	13.295	16.94	13.284	scaled_data	-0.836544	1.16351	0.504721	-0.831685	anova	4.22618	3.68715	0.0616732	6.86861	221.902	7.79041e-48	7.18007e-46	DEGs_a_leaf_vs_b_gall	4.22618	121.92	2.40335e-28	1.35355e-25	DEGs_a_leaf_vs_c_flow	3.68715	97.5181	5.33656e-23	2.07759e-20	DEGs_a_leaf_vs_d_frui	0.0616732	0.0333355	0.855128
TRINITY_DN8443_c0_g2_i1	cpm	29.0009	8.36524	7.25023	1.15379	0.500386	9.25504	0.988671	18.2568	cpm_for_each_sanmple	0.815314	0.401266	0.284577	2.28388	16.7358	8.7454	0.964982	0.861487	1.13954	34.13	12.9119	7.7286	scaled_data	-0.806892	0.23966	-0.748521	1.31575	anova	4.22371	0.998403	5.2017	2.89465	87.7021	6.82422e-19	1.01088e-17	DEGs_a_leaf_vs_b_gall	4.22371	39.8206	2.78392e-10	7.8956e-09	DEGs_a_leaf_vs_c_flow	0.998403	2.54204	0.110852	0.265021	DEGs_a_leaf_vs_d_frui	5.2017	56.1311	6.77963e-14
TRINITY_DN32_c2_g1_i3	cpm	13.004	2.49188	3.25101	0.766495	0.257093	4.68927	2.2419	5.81577	cpm_for_each_sanmple	0.383677	0.280886	0.106716	5.45018	4.65115	3.96649	1.31588	1.90571	3.5041	6.62608	4.02812	6.79311	scaled_data	-1.20147	0.577181	-0.404959	1.02925	anova	4.21879	3.14998	4.52933	1.74756	90.1359	2.04815e-19	3.17179e-18	DEGs_a_leaf_vs_b_gall	4.21879	71.0972	3.40044e-17	3.69864e-15	DEGs_a_leaf_vs_c_flow	3.14998	40.297	2.18149e-10	1.15768e-08	DEGs_a_leaf_vs_d_frui	4.52933	82.6859	9.61866e-20
TRINITY_DN49342_c1_g1_i1	cpm	24.878	9.89593	6.21949	1.59112	1.11592	21.0625	1.35428	1.3453	cpm_for_each_sanmple	0.623475	1.12355	1.60075	18.6863	20.2242	24.2768	1.8861	0.809276	1.36745	1.8136	1.07092	1.15137	scaled_data	-0.515724	1.49991	-0.491638	-0.492545	anova	4.21603	0.265569	0.248895	2.59751	227.904	3.92703e-49	3.82471e-47	DEGs_a_leaf_vs_b_gall	4.21603	104.154	1.87148e-24	6.20149e-22	DEGs_a_leaf_vs_c_flow	0.265569	0.453652	0.500606	0.689955	DEGs_a_leaf_vs_d_frui	0.248895	0.413558	0.520169
TRINITY_DN84_c1_g1_i8	cpm	55.4381	17.1805	13.8595	1.23961	2.09253	38.9723	3.48938	10.8839	cpm_for_each_sanmple	1.72655	2.48785	2.06318	20.2435	34.2607	62.4125	3.11426	2.7672	4.58666	14.6659	10.9769	7.00899	scaled_data	-0.684905	1.4617	-0.603601	-0.173196	anova	4.21492	0.733105	2.37485	3.78454	133.857	7.97608e-29	2.50495e-27	DEGs_a_leaf_vs_b_gall	4.21492	88.2394	5.79925e-21	1.17542e-18	DEGs_a_leaf_vs_c_flow	0.733105	3.21184	0.0731074	0.200219	DEGs_a_leaf_vs_d_frui	2.37485	32.205	1.38731e-08
TRINITY_DN15339_c0_g2_i7	cpm	94.7161	36.6617	23.679	1.54828	4.25657	78.4708	2.29469	9.69405	cpm_for_each_sanmple	7.81742	2.88912	2.06318	38.826	86.337	110.249	2.3028	1.93182	2.64944	13.4664	9.13932	6.47648	scaled_data	-0.529775	1.49452	-0.583288	-0.38146	anova	4.21	-0.884463	1.19328	4.55618	152.008	9.71808e-33	3.96652e-31	DEGs_a_leaf_vs_b_gall	4.21	66.3708	3.7359e-16	3.36698e-14	DEGs_a_leaf_vs_c_flow	-0.884463	3.57299	0.0587266	0.173089	DEGs_a_leaf_vs_d_frui	1.19328	6.62678	0.0100457
TRINITY_DN10741_c0_g1_i8	cpm	19.7754	8.76156	4.94384	1.77222	0.0773217	1.39737	18.0567	0.244013	cpm_for_each_sanmple	0.191838	0.0401266	0	3.42583	0.622922	0.143367	2.54404	42.3956	9.23031	0.371289	0.231221	0.12953	scaled_data	-0.55544	-0.404776	1.49663	-0.536415	anova	4.20877	7.90321	1.71187	2.33748	76.6032	1.64231e-16	1.97543e-15	DEGs_a_leaf_vs_b_gall	4.20877	15.0473	0.000104851	0.000794642	DEGs_a_leaf_vs_c_flow	7.90321	42.4166	7.37607e-11	4.26889e-09	DEGs_a_leaf_vs_d_frui	1.71187	2.6669	0.102455
TRINITY_DN5253_c0_g1_i1	cpm	122.859	44.0966	30.7149	1.43567	5.22312	96.2776	4.26168	17.097	cpm_for_each_sanmple	6.28271	4.9757	4.41095	45.6777	93.4799	149.675	3.31164	4.20301	5.27039	26.5186	15.504	9.26857	scaled_data	-0.578089	1.4868	-0.599892	-0.308818	anova	4.20501	-0.293003	1.71166	4.93482	145.445	2.53065e-31	9.41972e-30	DEGs_a_leaf_vs_b_gall	4.20501	74.3975	6.38691e-18	7.85209e-16	DEGs_a_leaf_vs_c_flow	-0.293003	0.452191	0.501296	0.69056	DEGs_a_leaf_vs_d_frui	1.71166	14.98	0.000108657
TRINITY_DN9219_c0_g3_i10	cpm	30.6822	9.97973	7.67054	1.30105	1.23037	22.5574	3.54349	3.35093	cpm_for_each_sanmple	1.48675	1.24393	0.960448	16.2986	21.5531	29.8204	3.24585	3.05436	4.33027	3.15595	3.68737	3.20946	scaled_data	-0.645325	1.49171	-0.413543	-0.432839	anova	4.20382	1.53258	1.45419	2.91831	200.65	3.05224e-43	2.23718e-41	DEGs_a_leaf_vs_b_gall	4.20382	136.546	1.51577e-31	1.1867e-28	DEGs_a_leaf_vs_c_flow	1.53258	20.0206	7.66137e-06	0.000132546	DEGs_a_leaf_vs_d_frui	1.45419	18.4033	1.78747e-05
TRINITY_DN49393_c0_g1_i4	cpm	116.35	36.8742	29.0874	1.26771	4.43723	81.5221	2.23159	28.1585	cpm_for_each_sanmple	5.94699	3.7719	3.59279	26.2647	123.297	95.0047	2.237	2.03624	2.42153	39.4994	22.9274	22.0488	scaled_data	-0.668492	1.42199	-0.728307	-0.0251892	anova	4.20137	-0.988245	2.66755	4.85981	148.334	6.02813e-32	2.34746e-30	DEGs_a_leaf_vs_b_gall	4.20137	70.2347	5.26512e-17	5.5163e-15	DEGs_a_leaf_vs_c_flow	-0.988245	4.70927	0.0300004	0.107299	DEGs_a_leaf_vs_d_frui	2.66755	32.2686	1.34263e-08
TRINITY_DN719_c0_g1_i7	cpm	22.9479	7.85253	5.73697	1.36876	0.954749	17.2571	0.537309	4.19871	cpm_for_each_sanmple	2.2541	0.36114	0.249005	12.3537	21.9269	17.4908	0.372834	0.469902	0.769192	6.81172	3.3953	2.3891	scaled_data	-0.609005	1.46706	-0.662165	-0.195895	anova	4.19948	-0.805911	2.16057	2.4973	89.798	2.4207e-19	3.72565e-18	DEGs_a_leaf_vs_b_gall	4.19948	43.2206	4.8903e-11	1.61336e-09	DEGs_a_leaf_vs_c_flow	-0.805911	1.78271	0.181817	0.361976	DEGs_a_leaf_vs_d_frui	2.16057	13.2353	0.000274725
TRINITY_DN4294_c0_g1_i7	cpm	102.337	26.2286	25.5842	1.02519	3.01265	55.1303	3.97161	40.2221	cpm_for_each_sanmple	3.98065	2.24709	2.8102	28.8081	50.7059	85.8769	2.52211	4.1508	5.2419	45.5828	35.6202	39.4634	scaled_data	-0.860569	1.12648	-0.824007	0.558092	anova	4.19616	0.399584	3.74119	4.67909	152.914	6.19536e-33	2.55356e-31	DEGs_a_leaf_vs_b_gall	4.19616	88.9397	4.07037e-21	8.4545e-19	DEGs_a_leaf_vs_c_flow	0.399584	0.986463	0.320608	0.520584	DEGs_a_leaf_vs_d_frui	3.74119	73.6228	9.45684e-18
TRINITY_DN23284_c0_g1_i1	cpm	10.7026	2.94963	2.67565	1.1024	0.232953	4.24885	6.04988	0.170906	cpm_for_each_sanmple	0.431637	0.160506	0.106716	10.537	1.82724	0.382312	1.38168	13.8621	2.90584	0.242766	0.25556	0.0143922	scaled_data	-0.828137	0.533358	1.14395	-0.849172	anova	4.1933	4.70438	-0.410834	1.4096	38.2778	2.4685e-08	1.22996e-07	DEGs_a_leaf_vs_b_gall	4.1933	15.5002	8.24973e-05	0.000642518	DEGs_a_leaf_vs_c_flow	4.70438	18.7744	1.47129e-05	0.000232676	DEGs_a_leaf_vs_d_frui	-0.410834	0.17355	0.676976
TRINITY_DN94312_c0_g1_i3	cpm	56.2715	27.089	14.0679	1.9256	0.0758035	1.33248	54.6924	0.170831	cpm_for_each_sanmple	0.191838	0	0.0355721	1.66101	1.6196	0.716836	9.51823	73.2525	81.3065	0.285607	0.0973563	0.12953	scaled_data	-0.516522	-0.470131	1.49967	-0.513014	anova	4.19154	9.54675	1.24283	3.82747	240.432	7.67328e-52	8.48875e-50	DEGs_a_leaf_vs_b_gall	4.19154	26.4812	2.66112e-07	3.90945e-06	DEGs_a_leaf_vs_c_flow	9.54675	111.548	4.48845e-26	2.54801e-23	DEGs_a_leaf_vs_d_frui	1.24283	2.15553	0.142057
TRINITY_DN250_c0_g1_i3	cpm	69.281	22.0614	17.3203	1.27374	2.7226	49.5533	3.37624	13.6289	cpm_for_each_sanmple	3.74085	2.64836	1.77861	30.1057	47.3006	71.2535	2.10541	2.92384	5.09946	14.0233	16.1125	10.751	scaled_data	-0.661682	1.46106	-0.632054	-0.167321	anova	4.19113	0.313213	2.32907	4.10715	148.606	5.26657e-32	2.05934e-30	DEGs_a_leaf_vs_b_gall	4.19113	89.8196	2.60902e-21	5.60715e-19	DEGs_a_leaf_vs_c_flow	0.313213	0.60819	0.43547	0.627673	DEGs_a_leaf_vs_d_frui	2.32907	32.0401	1.51021e-08
TRINITY_DN37938_c0_g1_i11	cpm	10.1975	4.41862	2.54938	1.73322	0.0252329	0.54419	0.459554	9.16854	cpm_for_each_sanmple	0	0.0401266	0.0355721	0.363345	0.45681	0.812414	0.350902	0.600431	0.427329	10.8388	2.20269	14.4641	scaled_data	-0.571251	-0.453804	-0.472958	1.49801	anova	4.19078	3.94402	8.25618	1.50343	152.125	9.16876e-33	3.74875e-31	DEGs_a_leaf_vs_b_gall	4.19078	21.1865	4.16682e-06	4.60071e-05	DEGs_a_leaf_vs_c_flow	3.94402	19.196	1.17958e-05	0.000192742	DEGs_a_leaf_vs_d_frui	8.25618	93.7944	3.50062e-22
TRINITY_DN8455_c0_g1_i3	cpm	130.759	39.7898	32.6897	1.2172	4.73187	86.6919	38.5444	0.790818	cpm_for_each_sanmple	0.479596	7.70431	6.01169	115.284	64.4102	80.3812	36.757	39.4196	39.4567	0.771138	0.924885	0.676433	scaled_data	-0.702639	1.35718	0.14714	-0.801686	anova	4.19054	3.0213	-2.57912	5.02513	130.105	5.13378e-28	1.53806e-26	DEGs_a_leaf_vs_b_gall	4.19054	46.9851	7.15301e-12	2.80544e-10	DEGs_a_leaf_vs_c_flow	3.0213	27.0971	1.9349e-07	5.26647e-06	DEGs_a_leaf_vs_d_frui	-2.57912	19.9518	7.94177e-06
TRINITY_DN5253_c0_g1_i3	cpm	144.259	52.9489	36.0646	1.46817	6.32645	114.924	4.39082	18.6175	cpm_for_each_sanmple	7.28986	6.46039	5.22911	56.9414	108.43	179.4	3.04846	3.94196	6.18203	29.8459	16.2342	9.77229	scaled_data	-0.561639	1.48934	-0.598196	-0.32951	anova	4.18353	-0.527247	1.55769	5.16696	140.371	3.14318e-30	1.09717e-28	DEGs_a_leaf_vs_b_gall	4.18353	67.8905	1.7283e-16	1.66506e-14	DEGs_a_leaf_vs_c_flow	-0.527247	1.35019	0.245245	0.431354	DEGs_a_leaf_vs_d_frui	1.55769	11.5436	0.00067984
TRINITY_DN7875_c0_g1_i1	cpm	24.346	7.77141	6.0865	1.27683	0.967175	17.4322	1.12019	4.82642	cpm_for_each_sanmple	1.34287	0.882786	0.675871	9.91413	19.0614	23.3211	0.986913	1.14865	1.22501	7.31153	4.17415	2.99357	scaled_data	-0.658738	1.45993	-0.639048	-0.162143	anova	4.18313	0.223858	2.33023	2.58812	145.768	2.15608e-31	8.06551e-30	DEGs_a_leaf_vs_b_gall	4.18313	86.0343	1.76842e-20	3.39137e-18	DEGs_a_leaf_vs_c_flow	0.223858	0.268158	0.60457	0.782758	DEGs_a_leaf_vs_d_frui	2.33023	29.8707	4.61851e-08
TRINITY_DN1626_c0_g1_i4	cpm	312.072	88.6024	78.018	1.13567	11.4072	207.531	33.108	60.0261	cpm_for_each_sanmple	4.41229	6.58077	23.2286	88.9677	264.285	269.339	28.8398	31.4835	39.0009	82.9402	63.8779	33.2603	scaled_data	-0.751795	1.46173	-0.506871	-0.203063	anova	4.18309	1.53502	2.39344	6.28472	59.0564	9.34998e-13	7.81063e-12	DEGs_a_leaf_vs_b_gall	4.18309	46.3833	9.72399e-12	3.70584e-10	DEGs_a_leaf_vs_c_flow	1.53502	7.71335	0.00548139	0.030093	DEGs_a_leaf_vs_d_frui	2.39344	17.745	2.52574e-05
TRINITY_DN430_c0_g1_i3	cpm	19.4286	8.51725	4.85715	1.75355	0.960474	17.6273	0.400229	0.440606	cpm_for_each_sanmple	0.191838	1.44456	1.24503	4.25633	13.7873	34.8382	0.350902	0.36548	0.484306	0.828259	0.292069	0.201491	scaled_data	-0.457504	1.49933	-0.523282	-0.518541	anova	4.18229	-1.27119	-1.13234	2.22327	106.149	7.39684e-23	1.50954e-21	DEGs_a_leaf_vs_b_gall	4.18229	33.0952	8.77535e-09	1.8017e-07	DEGs_a_leaf_vs_c_flow	-1.27119	3.43889	0.0636786	0.182099	DEGs_a_leaf_vs_d_frui	-1.13234	2.86758	0.0903807
TRINITY_DN8455_c0_g1_i4	cpm	143.627	43.192	35.9068	1.20289	5.15977	93.8651	43.7709	0.831623	cpm_for_each_sanmple	0.191838	8.38646	6.901	122.811	71.7607	87.0239	41.3626	42.9438	47.0062	0.84254	0.803189	0.849139	scaled_data	-0.711869	1.34187	0.182072	-0.812076	anova	4.18138	3.08085	-2.63185	5.16125	97.6297	5.02446e-21	8.89349e-20	DEGs_a_leaf_vs_b_gall	4.18138	34.8594	3.54397e-09	7.94733e-08	DEGs_a_leaf_vs_c_flow	3.08085	20.8955	4.85045e-06	8.91552e-05	DEGs_a_leaf_vs_d_frui	-2.63185	15.5508	8.03169e-05
TRINITY_DN45939_c0_g1_i1	cpm	12.4631	5.30819	3.11577	1.70365	0.599197	11.0764	0.335345	0.452135	cpm_for_each_sanmple	0.239798	0.561773	0.99602	6.85165	12.3754	14.0022	0.350902	0.313268	0.341863	0.371289	0.279899	0.705217	scaled_data	-0.474093	1.49969	-0.523799	-0.501798	anova	4.17043	-0.861931	-0.441589	1.56266	200.189	3.84032e-43	2.78473e-41	DEGs_a_leaf_vs_b_gall	4.17043	71.4255	2.87924e-17	3.17291e-15	DEGs_a_leaf_vs_c_flow	-0.861931	2.85705	0.0909743	0.232799	DEGs_a_leaf_vs_d_frui	-0.441589	0.84733	0.357309
TRINITY_DN113400_c0_g1_i1	cpm	18.4806	7.31359	4.62014	1.58298	0.860923	15.5661	1.61695	0.43663	cpm_for_each_sanmple	0.239798	1.52481	0.818159	20.3473	11.9186	14.4323	0.131588	1.04423	3.67503	0.485531	0.608477	0.215883	scaled_data	-0.514004	1.49665	-0.410632	-0.572019	anova	4.16364	0.89359	-0.979349	2.14881	66.1199	2.88916e-14	2.81061e-13	DEGs_a_leaf_vs_b_gall	4.16364	27.3885	1.66417e-07	2.56351e-06	DEGs_a_leaf_vs_c_flow	0.89359	1.53507	0.215353	0.403281	DEGs_a_leaf_vs_d_frui	-0.979349	1.81564	0.177834
TRINITY_DN297_c1_g1_i10	cpm	178.531	60.1637	44.6328	1.34797	7.32526	131.24	39.3636	0.602744	cpm_for_each_sanmple	2.39798	9.83102	9.74677	154.422	92.4417	146.856	36.143	40.4116	41.5364	0.42841	1.03441	0.345412	scaled_data	-0.620101	1.43952	-0.087581	-0.731838	anova	4.15975	2.42258	-3.59217	5.47482	198.946	7.1278e-43	5.10622e-41	DEGs_a_leaf_vs_b_gall	4.15975	62.4544	2.72687e-15	2.10025e-13	DEGs_a_leaf_vs_c_flow	2.42258	24.5713	7.16122e-07	1.6714e-05	DEGs_a_leaf_vs_d_frui	-3.59217	47.3508	5.93547e-12
TRINITY_DN27900_c0_g1_i1	cpm	25.8964	12.1248	6.47411	1.87282	0.0613352	1.04872	24.6489	0.137473	cpm_for_each_sanmple	0.143879	0.0401266	0	1.14194	1.28737	0.716836	4.23276	34.9294	34.7846	0.199925	0.0973563	0.115137	scaled_data	-0.528896	-0.447461	1.49897	-0.522616	anova	4.15926	8.7077	1.24771	2.72028	216.331	1.24712e-46	1.09152e-44	DEGs_a_leaf_vs_b_gall	4.15926	25.9564	3.49213e-07	4.99786e-06	DEGs_a_leaf_vs_c_flow	8.7077	103.709	2.34274e-24	1.10169e-21	DEGs_a_leaf_vs_d_frui	1.24771	2.04388	0.15282
TRINITY_DN5570_c0_g1_i2	cpm	33.542	8.07627	8.38549	0.963123	1.05931	19.2569	3.65199	9.57379	cpm_for_each_sanmple	0.191838	0.922912	2.06318	14.2743	28.1561	15.3403	4.36435	3.31542	3.27619	4.66967	14.0923	9.95939	scaled_data	-0.907125	1.34609	-0.586101	0.147135	anova	4.1582	1.76079	3.14994	3.07	64.1799	7.5122e-14	7.00614e-13	DEGs_a_leaf_vs_b_gall	4.1582	53.421	2.69205e-13	1.42703e-11	DEGs_a_leaf_vs_c_flow	1.76079	11.1896	0.000822591	0.00669605	DEGs_a_leaf_vs_d_frui	3.14994	33.2608	8.05889e-09
TRINITY_DN50597_c0_g1_i1	cpm	30.4183	8.56725	7.60457	1.12659	0.994764	17.782	11.5896	0.0518813	cpm_for_each_sanmple	1.15103	0.481519	1.35174	21.9045	21.2624	10.1791	2.54404	15.559	16.6658	0.0571213	0.0121695	0.0863531	scaled_data	-0.77152	1.18795	0.465149	-0.881576	anova	4.15476	3.53643	-4.21397	2.9104	149.846	2.84478e-32	1.12847e-30	DEGs_a_leaf_vs_b_gall	4.15476	43.803	3.63154e-11	1.22969e-09	DEGs_a_leaf_vs_c_flow	3.53643	33.3946	7.52324e-09	2.87238e-07	DEGs_a_leaf_vs_d_frui	-4.21397	36.1549	1.82242e-09
TRINITY_DN719_c0_g1_i2	cpm	99.2202	32.2034	24.805	1.29826	4.05188	71.5825	3.02594	20.5598	cpm_for_each_sanmple	8.2011	2.24709	1.70746	63.5335	79.8171	71.3969	2.50018	2.53225	4.04538	33.2589	16.8061	11.6145	scaled_data	-0.64444	1.45256	-0.676298	-0.131825	anova	4.1492	-0.414973	2.34949	4.62723	109.509	1.39976e-23	3.02196e-22	DEGs_a_leaf_vs_b_gall	4.1492	57.4129	3.53276e-14	2.22634e-12	DEGs_a_leaf_vs_c_flow	-0.414973	0.711853	0.398829	0.591706	DEGs_a_leaf_vs_d_frui	2.34949	21.3761	3.77455e-06
TRINITY_DN15339_c0_g2_i1	cpm	94.8055	36.7388	23.7014	1.55007	4.44846	78.6185	2.21582	9.52272	cpm_for_each_sanmple	8.24905	3.53114	1.56517	35.6597	86.1709	114.025	2.06155	2.19288	2.39304	13.2093	9.28535	6.0735	scaled_data	-0.524048	1.4948	-0.584818	-0.385931	anova	4.1486	-0.999067	1.10348	4.55749	133.739	8.45904e-29	2.65195e-27	DEGs_a_leaf_vs_b_gall	4.1486	56.8994	4.58696e-14	2.82449e-12	DEGs_a_leaf_vs_c_flow	-0.999067	4.01026	0.0452242	0.144114	DEGs_a_leaf_vs_d_frui	1.10348	5.00594	0.0252605
TRINITY_DN146929_c0_g1_i1	cpm	12.9416	3.2794	3.23539	1.0136	0.358483	6.56548	5.53809	0.479512	cpm_for_each_sanmple	0.0959192	0.481519	0.49801	2.80295	7.76577	9.12771	5.26354	5.79546	5.55528	0.342728	0.304238	0.79157	scaled_data	-0.877267	1.01546	0.702172	-0.840361	anova	4.148	3.90077	0.374717	1.6846	107.033	4.77406e-23	9.87152e-22	DEGs_a_leaf_vs_b_gall	4.148	57.5199	3.3458e-14	2.11482e-12	DEGs_a_leaf_vs_c_flow	3.90077	51.816	6.09525e-13	5.21622e-11	DEGs_a_leaf_vs_d_frui	0.374717	0.492627	0.482758
TRINITY_DN10113_c0_g2_i1	cpm	22.2842	6.42794	5.57105	1.15381	0.466894	8.20526	13.436	0.176038	cpm_for_each_sanmple	0.719394	0.36114	0.320149	12.4056	7.76577	4.44438	3.02653	22.5814	14.7001	0.128523	0.0973563	0.302236	scaled_data	-0.794058	0.409806	1.22356	-0.839307	anova	4.14443	4.85577	-1.38197	2.47662	119.874	8.21253e-26	2.09448e-24	DEGs_a_leaf_vs_b_gall	4.14443	39.725	2.92353e-10	8.25521e-09	DEGs_a_leaf_vs_c_flow	4.85577	51.8775	5.90736e-13	5.0676e-11	DEGs_a_leaf_vs_d_frui	-1.38197	4.55181	0.032884
TRINITY_DN3607_c0_g1_i3	cpm	23.5638	11.4076	5.89095	1.93646	0.0237148	0.524086	0.0174038	22.9986	cpm_for_each_sanmple	0	0	0.0711443	0.363345	0.539866	0.669047	0	0.0522114	0	16.0939	34.0625	18.8394	scaled_data	-0.514328	-0.470465	-0.514882	1.49968	anova	4.14331	-0.584313	9.58395	2.64474	508.175	8.07173e-110	1.10589e-106	DEGs_a_leaf_vs_b_gall	4.14331	26.8282	2.22371e-07	3.32898e-06	DEGs_a_leaf_vs_c_flow	-0.584313	0.202769	0.652495	0.821104	DEGs_a_leaf_vs_d_frui	9.58395	213.347	2.55724e-48
TRINITY_DN15675_c0_g1_i1	cpm	18.335	7.05999	4.58376	1.54022	0.854209	15.1716	1.17498	1.13425	cpm_for_each_sanmple	0.719394	0.882786	0.960448	4.77539	12.2093	28.5301	1.00884	1.14865	1.36745	0.756858	1.66723	0.978669	scaled_data	-0.528265	1.49969	-0.48283	-0.488599	anova	4.14112	0.45145	0.405448	2.14944	116.316	4.79345e-25	1.15062e-23	DEGs_a_leaf_vs_b_gall	4.14112	56.6334	5.2513e-14	3.19646e-12	DEGs_a_leaf_vs_c_flow	0.45145	0.770136	0.380175	0.57294	DEGs_a_leaf_vs_d_frui	0.405448	0.638642	0.424203
TRINITY_DN7417_c0_g1_i1	cpm	195.303	74.4326	48.8257	1.52446	9.13259	160.384	15.8541	9.93196	cpm_for_each_sanmple	6.95415	14.3252	6.11841	122.811	209.717	148.624	8.99187	9.08478	29.4857	13.7805	10.8917	5.12362	scaled_data	-0.533275	1.49878	-0.442972	-0.522536	anova	4.13384	0.794769	0.120982	5.60473	111.855	4.37549e-24	9.81664e-23	DEGs_a_leaf_vs_b_gall	4.13384	55.4231	9.71853e-14	5.58151e-12	DEGs_a_leaf_vs_c_flow	0.794769	2.58616	0.107801	0.260328	DEGs_a_leaf_vs_d_frui	0.120982	0.0606865	0.805414
TRINITY_DN22905_c0_g1_i7	cpm	52.7162	23.8574	13.1791	1.81025	0.199462	3.42711	48.8922	0.197393	cpm_for_each_sanmple	0.335717	0.12038	0.142289	4.20442	4.06976	2.00714	10.9218	71.0858	64.6691	0.285607	0.133865	0.172706	scaled_data	-0.544049	-0.40876	1.49694	-0.544136	anova	4.12107	7.954	0.0181588	3.73281	251.122	3.74199e-54	4.68943e-52	DEGs_a_leaf_vs_b_gall	4.12107	39.895	2.67992e-10	7.62797e-09	DEGs_a_leaf_vs_c_flow	7.954	119.161	9.65772e-28	6.25504e-25	DEGs_a_leaf_vs_d_frui	0.0181588	0.000760419	0.978001
TRINITY_DN3969_c1_g1_i1	cpm	28.9491	8.94241	7.23728	1.2356	1.15301	20.2392	1.55313	6.00374	cpm_for_each_sanmple	0.623475	1.16367	1.67189	7.99359	21.4701	31.254	0.811462	1.22697	2.62095	6.95452	7.70332	3.35338	scaled_data	-0.680383	1.45396	-0.635639	-0.137942	anova	4.11915	0.411489	2.36637	2.84299	85.2683	2.27279e-18	3.21946e-17	DEGs_a_leaf_vs_b_gall	4.11915	53.0941	3.17947e-13	1.65221e-11	DEGs_a_leaf_vs_c_flow	0.411489	0.625638	0.42896	0.62131	DEGs_a_leaf_vs_d_frui	2.36637	19.9635	7.89363e-06
TRINITY_DN873_c1_g1_i3	cpm	29.5933	11.0036	7.39832	1.48731	1.35696	23.8691	2.91279	1.45442	cpm_for_each_sanmple	0.527556	1.44456	2.09876	21.9564	27.9069	21.744	2.03962	2.45393	4.2448	1.64224	1.88628	0.834747	scaled_data	-0.549037	1.49686	-0.407644	-0.540179	anova	4.11621	1.07945	0.0840746	2.85751	155.876	1.42261e-33	6.10739e-32	DEGs_a_leaf_vs_b_gall	4.11621	79.2023	5.6065e-19	8.33013e-17	DEGs_a_leaf_vs_c_flow	1.07945	6.34847	0.0117483	0.0537207	DEGs_a_leaf_vs_d_frui	0.0840746	0.0389873	0.843474
TRINITY_DN4294_c0_g1_i2	cpm	87.2856	23.2163	21.8214	1.06392	2.93388	50.6752	3.08968	30.5868	cpm_for_each_sanmple	4.22045	2.12671	2.45448	28.1852	46.47	77.3705	2.28087	3.02826	3.95992	33.8872	28.6714	29.2017	scaled_data	-0.813545	1.24283	-0.806834	0.377554	anova	4.1152	0.0780821	3.38674	4.44803	166.54	7.10567e-36	3.50822e-34	DEGs_a_leaf_vs_b_gall	4.1152	93.9267	3.27428e-22	7.98879e-20	DEGs_a_leaf_vs_c_flow	0.0780821	0.0405697	0.840371	0.957853	DEGs_a_leaf_vs_d_frui	3.38674	67.7002	1.90344e-16
TRINITY_DN84_c1_g1_i9	cpm	49.1102	15.7472	12.2776	1.2826	2.04092	35.4657	2.83791	8.76564	cpm_for_each_sanmple	1.82247	1.84582	2.45448	17.4925	33.8039	55.1008	2.80722	2.08845	3.61805	12.0526	8.84725	5.39707	scaled_data	-0.650061	1.47253	-0.59945	-0.223018	anova	4.11406	0.470788	2.09777	3.60751	133.719	8.54062e-29	2.67635e-27	DEGs_a_leaf_vs_b_gall	4.11406	82.9016	8.62407e-20	1.46763e-17	DEGs_a_leaf_vs_c_flow	0.470788	1.29332	0.255437	0.444108	DEGs_a_leaf_vs_d_frui	2.09777	24.962	5.84707e-07
TRINITY_DN4168_c0_g1_i10	cpm	19.2872	6.89767	4.8218	1.43052	0.187637	3.48488	0.678394	14.9363	cpm_for_each_sanmple	0.0959192	0.0401266	0.426866	4.10061	2.86544	3.4886	0.767599	0.469902	0.797681	14.4945	14.3966	15.9178	scaled_data	-0.671845	-0.193821	-0.600697	1.46636	anova	4.10702	1.75556	6.20862	2.34261	288.661	2.83e-62	5.16976e-60	DEGs_a_leaf_vs_b_gall	4.10702	80.8877	2.3892e-19	3.77419e-17	DEGs_a_leaf_vs_c_flow	1.75556	12.9542	0.000319204	0.00309997	DEGs_a_leaf_vs_d_frui	6.20862	185.024	3.87664e-42
TRINITY_DN5113_c0_g2_i2	cpm	18.8599	4.52408	4.71497	0.959515	0.591116	10.17	1.42712	6.67165	cpm_for_each_sanmple	0.767354	0.401266	0.604727	3.32201	9.21925	17.9687	1.71065	1.17476	1.39594	7.92559	6.46202	5.62734	scaled_data	-0.911533	1.20577	-0.726744	0.432504	anova	4.10669	1.27748	3.49796	2.24742	86.3215	1.3504e-18	1.94674e-17	DEGs_a_leaf_vs_b_gall	4.10669	61.8719	3.66538e-15	2.76335e-13	DEGs_a_leaf_vs_c_flow	1.27748	6.58211	0.0103009	0.0486139	DEGs_a_leaf_vs_d_frui	3.49796	46.9299	7.35724e-12
TRINITY_DN10048_c0_g1_i1	cpm	42.0883	18.4045	10.5221	1.74913	2.22806	38.112	0.952962	0.795226	cpm_for_each_sanmple	3.69289	2.84899	0.142289	43.8091	33.3471	37.1799	0.30704	0.757065	1.79478	0.799699	0.693663	0.892316	scaled_data	-0.450652	1.49909	-0.519933	-0.528504	anova	4.10128	-1.22389	-1.47642	3.36415	110.907	6.99998e-24	1.54566e-22	DEGs_a_leaf_vs_b_gall	4.10128	33.1655	8.46412e-09	1.74257e-07	DEGs_a_leaf_vs_c_flow	-1.22389	3.49707	0.0614776	0.178306	DEGs_a_leaf_vs_d_frui	-1.47642	5.1241	0.0235957
TRINITY_DN24438_c0_g1_i6	cpm	32.8331	10.5428	8.20828	1.28441	0.551094	9.39523	22.679	0.207803	cpm_for_each_sanmple	0.959192	0.160506	0.533582	12.4576	10.4236	5.30459	4.27662	33.6763	30.084	0.257046	0.121695	0.244667	scaled_data	-0.726297	0.112585	1.37257	-0.758859	anova	4.10007	5.37091	-1.38418	3.04173	127.686	1.70473e-27	4.93908e-26	DEGs_a_leaf_vs_b_gall	4.10007	37.1479	1.09502e-09	2.74164e-08	DEGs_a_leaf_vs_c_flow	5.37091	57.7386	2.99372e-14	3.22183e-12	DEGs_a_leaf_vs_d_frui	-1.38418	4.50795	0.0337376
TRINITY_DN7618_c0_g2_i1	cpm	47.4121	13.1796	11.853	1.11192	0.976965	16.8819	1.35218	28.201	cpm_for_each_sanmple	0.191838	0	2.73906	1.09004	14.9086	34.6471	1.55713	1.33139	1.16803	34.3728	29.4624	20.7679	scaled_data	-0.825221	0.381566	-0.796751	1.24041	anova	4.09598	0.457335	4.836	3.58698	33.6158	2.38797e-07	1.03359e-06	DEGs_a_leaf_vs_b_gall	4.09598	15.2582	9.37693e-05	0.000719339	DEGs_a_leaf_vs_c_flow	0.457335	0.2378	0.6258	0.800332	DEGs_a_leaf_vs_d_frui	4.836	19.8777	8.25569e-06
TRINITY_DN5169_c0_g1_i1	cpm	24.919	9.38105	6.22975	1.50585	1.18817	20.1854	0.339954	3.20553	cpm_for_each_sanmple	1.58267	1.16367	0.818159	7.47453	27.6578	25.4238	0.241245	0.208845	0.569772	4.91244	3.00587	1.69828	scaled_data	-0.537422	1.48764	-0.62784	-0.322376	anova	4.09207	-1.80442	1.43778	2.61195	143.457	6.79301e-31	2.46416e-29	DEGs_a_leaf_vs_b_gall	4.09207	56.1437	6.73634e-14	4.0027e-12	DEGs_a_leaf_vs_c_flow	-1.80442	10.8525	0.000986645	0.00775416	DEGs_a_leaf_vs_d_frui	1.43778	8.18448	0.00422502
TRINITY_DN17751_c0_g1_i1	cpm	14.0578	3.83478	3.51446	1.09115	0.379266	6.6213	7.03822	0.0190404	cpm_for_each_sanmple	0.287758	0.280886	0.569154	8.30503	6.06311	5.49574	7.5444	6.4481	7.12215	0.0571213	0	0	scaled_data	-0.817566	0.810174	0.918895	-0.911502	anova	4.08447	4.17419	-4.19592	1.80179	337.04	9.5429e-73	2.80361e-70	DEGs_a_leaf_vs_b_gall	4.08447	95.2935	1.64152e-22	4.20678e-20	DEGs_a_leaf_vs_c_flow	4.17419	100.492	1.18903e-23	5.11849e-21	DEGs_a_leaf_vs_d_frui	-4.19592	41.674	1.07834e-10
TRINITY_DN7875_c0_g1_i2	cpm	26.0811	8.00225	6.52027	1.22729	1.07375	18.1042	1.28103	5.6221	cpm_for_each_sanmple	1.39083	1.08342	0.747015	10.0699	21.3039	22.9387	0.921119	1.3836	1.53838	8.33972	5.08687	3.43973	scaled_data	-0.680623	1.44758	-0.65472	-0.112239	anova	4.08394	0.260526	2.3965	2.69159	135.452	3.61338e-29	1.16117e-27	DEGs_a_leaf_vs_b_gall	4.08394	81.6339	1.63779e-19	2.64287e-17	DEGs_a_leaf_vs_c_flow	0.260526	0.366068	0.545155	0.730699	DEGs_a_leaf_vs_d_frui	2.3965	31.3138	2.19515e-08
TRINITY_DN719_c0_g1_i8	cpm	116.921	39.2537	29.2303	1.34291	5.12963	86.6896	2.96602	22.136	cpm_for_each_sanmple	9.68784	3.53114	2.1699	76.7177	95.5148	87.8363	2.43439	2.53225	3.93143	35.7151	17.8405	12.8522	scaled_data	-0.613972	1.46379	-0.669091	-0.180731	anova	4.08377	-0.785596	2.11436	4.86416	125.219	5.79815e-27	1.60265e-25	DEGs_a_leaf_vs_b_gall	4.08377	60.5883	7.03507e-15	5.05504e-13	DEGs_a_leaf_vs_c_flow	-0.785596	2.74142	0.0977777	0.244376	DEGs_a_leaf_vs_d_frui	2.11436	19.0731	1.25808e-05
TRINITY_DN51983_c0_g1_i1	cpm	37.8511	9.36032	9.46277	0.989174	1.3474	22.9657	6.49808	7.03993	cpm_for_each_sanmple	0.911233	1.88595	1.24503	12.5095	27.284	29.1035	6.64521	4.98619	7.86285	9.82487	7.42342	3.8715	scaled_data	-0.866997	1.44257	-0.316729	-0.258842	anova	4.08326	2.26151	2.37737	3.23723	90.74	1.51921e-19	2.37722e-18	DEGs_a_leaf_vs_b_gall	4.08326	81.4951	1.75695e-19	2.83196e-17	DEGs_a_leaf_vs_c_flow	2.26151	28.1203	1.14005e-07	3.28965e-06	DEGs_a_leaf_vs_d_frui	2.37737	31.0918	2.46109e-08
TRINITY_DN2880_c0_g1_i4	cpm	80.6147	24.5123	20.1537	1.21627	3.3417	56.5839	9.9495	10.7396	cpm_for_each_sanmple	2.78166	3.33051	3.91294	40.1237	54.3604	75.2678	9.32085	9.1892	11.3385	14.009	10.697	7.51272	scaled_data	-0.685859	1.4862	-0.416288	-0.384056	anova	4.07706	1.56925	1.67985	4.32595	166.985	5.69411e-36	2.82895e-34	DEGs_a_leaf_vs_b_gall	4.07706	123.159	1.28714e-28	7.42516e-26	DEGs_a_leaf_vs_c_flow	1.56925	21.4864	3.56344e-06	6.84297e-05	DEGs_a_leaf_vs_d_frui	1.67985	24.6809	6.76525e-07
TRINITY_DN37938_c0_g1_i5	cpm	13.1669	4.69979	3.29173	1.42776	0.119955	2.09157	0.723388	10.232	cpm_for_each_sanmple	0.0479596	0.24076	0.0711443	0.986223	2.32558	2.96292	0.394765	1.14865	0.626749	12.3525	3.03021	15.3133	scaled_data	-0.674875	-0.255363	-0.546479	1.47672	anova	4.07601	2.541	6.36149	1.82175	104.408	1.7519e-22	3.47279e-21	DEGs_a_leaf_vs_b_gall	4.07601	33.205	8.29369e-09	1.70996e-07	DEGs_a_leaf_vs_c_flow	2.541	12.9728	0.00031605	0.00307416	DEGs_a_leaf_vs_d_frui	6.36149	74.5647	5.86832e-18
TRINITY_DN16585_c0_g1_i2	cpm	33.1593	14.1418	8.28982	1.70592	1.7568	29.4726	1.76141	0.168443	cpm_for_each_sanmple	2.35002	1.28405	1.63632	38.826	26.0797	23.5122	1.1185	2.11456	2.05118	0.199925	0.219052	0.0863531	scaled_data	-0.461967	1.49789	-0.46164	-0.574283	anova	4.073	0.00580794	-3.33931	3.0127	374.547	7.21203e-81	3.17169e-78	DEGs_a_leaf_vs_b_gall	4.073	104.403	1.65084e-24	5.49591e-22	DEGs_a_leaf_vs_c_flow	0.00580794	0.000238466	0.987679	1	DEGs_a_leaf_vs_d_frui	-3.33931	59.4703	1.24156e-14
TRINITY_DN84_c1_g1_i5	cpm	54.6838	17.6877	13.6709	1.29382	2.3524	39.7334	2.94388	9.65408	cpm_for_each_sanmple	1.87043	2.44772	2.73906	19.3092	35.4235	64.4674	2.89495	2.37562	3.56108	13.4521	9.79647	5.7137	scaled_data	-0.63991	1.47348	-0.60647	-0.227099	anova	4.07285	0.318802	2.03195	3.76315	131.737	2.28381e-28	6.98616e-27	DEGs_a_leaf_vs_b_gall	4.07285	79.1669	5.7077e-19	8.47165e-17	DEGs_a_leaf_vs_c_flow	0.318802	0.58157	0.445698	0.637514	DEGs_a_leaf_vs_d_frui	2.03195	22.9186	1.69005e-06
TRINITY_DN34580_c0_g1_i7	cpm	66.7433	19.1	16.6858	1.14469	2.4105	40.4337	23.8202	0.0789229	cpm_for_each_sanmple	3.83677	0.762406	2.63234	56.6819	43.6876	20.9316	6.44783	29.9432	35.0695	0.157084	0.0365086	0.0431766	scaled_data	-0.747397	1.24334	0.373525	-0.86947	anova	4.06959	3.306	-4.89091	4.05134	144.123	4.8793e-31	1.78542e-29	DEGs_a_leaf_vs_b_gall	4.06959	38.2632	6.18189e-10	1.62878e-08	DEGs_a_leaf_vs_c_flow	3.306	27.0016	2.03292e-07	5.49861e-06	DEGs_a_leaf_vs_d_frui	-4.89091	45.6879	1.38674e-11
TRINITY_DN4726_c0_g1_i1	cpm	12.1585	2.79941	3.03962	0.920975	0.149454	2.70392	2.4343	6.8708	cpm_for_each_sanmple	0.0479596	0.0802532	0.320149	2.33579	3.52989	2.24609	2.89495	1.95793	2.45002	7.85418	4.61225	8.14598	scaled_data	-1.03242	-0.119917	-0.216232	1.36857	anova	4.06524	3.91124	5.40486	1.68901	121.526	3.61971e-26	9.44972e-25	DEGs_a_leaf_vs_b_gall	4.06524	64.7409	8.54225e-16	7.24936e-14	DEGs_a_leaf_vs_c_flow	3.91124	61.1099	5.39748e-15	6.61286e-13	DEGs_a_leaf_vs_d_frui	5.40486	117.559	2.1661e-27
TRINITY_DN546_c1_g1_i4	cpm	34.9387	8.72638	8.73467	0.999051	0.189123	3.03974	19.1409	12.569	cpm_for_each_sanmple	0.335717	0.160506	0.0711443	3.37392	2.78239	2.96292	17.8302	20.0492	19.5432	11.7956	14.4696	11.4418	scaled_data	-0.979278	-0.652611	1.1925	0.439392	anova	4.06479	6.72027	6.11399	3.16044	307.121	2.86085e-66	6.21398e-64	DEGs_a_leaf_vs_b_gall	4.06479	88.9107	4.13039e-21	8.56668e-19	DEGs_a_leaf_vs_c_flow	6.72027	258.284	4.06072e-58	2.31442e-54	DEGs_a_leaf_vs_d_frui	6.11399	216.654	4.85557e-49
TRINITY_DN2313_c0_g1_i1	cpm	25.2164	12.4063	6.30409	1.96798	0.0159865	0.280473	0.00731047	24.9126	cpm_for_each_sanmple	0.0479596	0	0	0	0.124584	0.716836	0.0219314	0	0	26.4615	3.99161	44.2848	scaled_data	-0.506847	-0.485528	-0.507546	1.49992	anova	4.0632	-0.578602	10.519	2.73513	181.552	4.0762e-39	2.42004e-37	DEGs_a_leaf_vs_b_gall	4.0632	10.814	0.00100733	0.00563902	DEGs_a_leaf_vs_c_flow	-0.578602	0.114873	0.734663	0.884165	DEGs_a_leaf_vs_d_frui	10.519	74.0371	7.66619e-18
TRINITY_DN5683_c0_g2_i1	cpm	24.14	9.34953	6.035	1.54922	1.2032	20.0419	1.99963	0.895243	cpm_for_each_sanmple	1.53471	1.04329	1.03159	5.96924	23.3804	30.7762	1.66679	1.54024	2.79188	1.19955	0.924885	0.561295	scaled_data	-0.516796	1.49814	-0.431611	-0.549734	anova	4.06127	0.735015	-0.418778	2.5567	132.601	1.4877e-28	4.59525e-27	DEGs_a_leaf_vs_b_gall	4.06127	59.1036	1.49587e-14	1.00587e-12	DEGs_a_leaf_vs_c_flow	0.735015	2.26303	0.132494	0.296166	DEGs_a_leaf_vs_d_frui	-0.418778	0.733292	0.391818
TRINITY_DN7417_c0_g1_i2	cpm	169.283	65.1308	42.3207	1.53898	8.3864	139.968	12.6822	8.24596	cpm_for_each_sanmple	6.66639	13.1214	5.37139	102.048	180.606	137.25	7.47861	8.11887	22.449	11.3529	9.13932	4.24569	scaled_data	-0.521017	1.49925	-0.455061	-0.523173	anova	4.06048	0.595678	-0.0242359	5.3976	122.013	2.84382e-26	7.48035e-25	DEGs_a_leaf_vs_b_gall	4.06048	57.6656	3.10697e-14	1.9746e-12	DEGs_a_leaf_vs_c_flow	0.595678	1.56019	0.211638	0.398893	DEGs_a_leaf_vs_d_frui	-0.0242359	0.0026038	0.959304
TRINITY_DN10568_c0_g2_i1	cpm	35.4924	8.65067	8.8731	0.974932	0.847522	14.2821	2.19978	18.163	cpm_for_each_sanmple	0.0479596	0.0401266	2.45448	0.72669	26.8272	15.2925	1.57906	2.42783	2.59246	25.8617	20.6395	7.98766	scaled_data	-0.927741	0.625273	-0.771422	1.07389	anova	4.05754	1.35948	4.40379	3.17209	23.1289	3.79606e-05	0.000115643	DEGs_a_leaf_vs_b_gall	4.05754	13.9935	0.000183445	0.00129195	DEGs_a_leaf_vs_c_flow	1.35948	1.91107	0.166845	0.346297	DEGs_a_leaf_vs_d_frui	4.40379	15.9818	6.39557e-05
TRINITY_DN15546_c0_g1_i4	cpm	180.684	84.8322	45.171	1.87802	0.352378	5.9035	2.0564	172.372	cpm_for_each_sanmple	0.335717	0.401266	0.320149	3.06248	6.81062	7.83741	2.47825	2.01014	1.68083	158.94	229.724	128.45	scaled_data	-0.528321	-0.462884	-0.508234	1.49944	anova	4.05725	2.53771	8.92214	5.50967	484.986	8.55899e-105	9.83511e-102	DEGs_a_leaf_vs_b_gall	4.05725	71.8944	2.27029e-17	2.54316e-15	DEGs_a_leaf_vs_c_flow	2.53771	29.0205	7.16163e-08	2.17858e-06	DEGs_a_leaf_vs_d_frui	8.92214	261.46	8.24733e-59
TRINITY_DN41947_c0_g1_i2	cpm	10.3215	2.94595	2.58039	1.14167	0.382512	6.3018	3.57868	0.0585499	cpm_for_each_sanmple	0.671435	0.12038	0.355721	7.31881	8.09799	3.4886	1.09657	4.56849	5.07097	0.042841	0.0608477	0.0719609	scaled_data	-0.746067	1.26323	0.33887	-0.856035	anova	4.05686	3.23799	-2.61795	1.32309	121.126	4.41494e-26	1.14627e-24	DEGs_a_leaf_vs_b_gall	4.05686	42.318	7.75745e-11	2.46508e-09	DEGs_a_leaf_vs_c_flow	3.23799	28.2998	1.03905e-07	3.03136e-06	DEGs_a_leaf_vs_d_frui	-2.61795	14.4054	0.000147375
TRINITY_DN10608_c0_g1_i2	cpm	45.1881	11.5933	11.297	1.02623	1.65961	27.9926	5.93982	9.59597	cpm_for_each_sanmple	0.575515	2.12671	2.27662	25.3304	31.3122	27.3353	5.59251	5.24724	6.97971	11.2957	9.3462	8.14598	scaled_data	-0.831288	1.44011	-0.462092	-0.146725	anova	4.05579	1.81897	2.51129	3.49283	124.675	7.5932e-27	2.08185e-25	DEGs_a_leaf_vs_b_gall	4.05579	106.038	7.2327e-25	2.47734e-22	DEGs_a_leaf_vs_c_flow	1.81897	24.2771	8.34256e-07	1.91389e-05	DEGs_a_leaf_vs_d_frui	2.51129	45.2936	1.69606e-11
TRINITY_DN9219_c0_g3_i5	cpm	29.5937	9.48886	7.39842	1.28255	1.29824	21.5558	3.28749	3.45219	cpm_for_each_sanmple	1.34287	1.48468	1.06716	15.6758	19.6013	29.3903	3.28971	2.89773	3.67503	3.51296	3.82123	3.02236	scaled_data	-0.642878	1.492	-0.433238	-0.415881	anova	4.05473	1.34213	1.41365	2.86607	193.475	1.08391e-41	7.31964e-40	DEGs_a_leaf_vs_b_gall	4.05473	130.598	3.0323e-30	2.06731e-27	DEGs_a_leaf_vs_c_flow	1.34213	15.6926	7.45136e-05	0.000926565	DEGs_a_leaf_vs_d_frui	1.41365	17.7961	2.45886e-05
TRINITY_DN3254_c0_g1_i11	cpm	32.7203	5.07315	8.18008	0.620184	0.711528	12.0162	10.2396	9.75305	cpm_for_each_sanmple	0.527556	0.682153	0.924876	10.9523	14.5349	10.5614	11.4043	9.68521	9.62915	11.1101	8.82291	9.32614	scaled_data	-1.47217	0.756156	0.405958	0.310059	anova	4.05315	3.82174	3.75084	3.04716	147.113	1.10528e-31	4.23131e-30	DEGs_a_leaf_vs_b_gall	4.05315	136.41	1.6232e-31	1.26386e-28	DEGs_a_leaf_vs_c_flow	3.82174	123.378	1.15247e-28	8.21064e-26	DEGs_a_leaf_vs_d_frui	3.75084	119.849	6.82772e-28
TRINITY_DN84_c1_g1_i6	cpm	53.2376	17.0294	13.3094	1.2795	2.29749	38.2455	2.47507	10.2195	cpm_for_each_sanmple	2.06226	2.12671	2.70348	17.181	35.382	62.1736	2.39052	1.95793	3.07677	14.3946	9.84515	6.41891	scaled_data	-0.646641	1.4643	-0.636213	-0.181443	anova	4.05299	0.103646	2.14915	3.72514	132.908	1.27728e-28	3.96421e-27	DEGs_a_leaf_vs_b_gall	4.05299	77.1352	1.59648e-18	2.17476e-16	DEGs_a_leaf_vs_c_flow	0.103646	0.0600823	0.806366	0.93484	DEGs_a_leaf_vs_d_frui	2.14915	25.0149	5.68899e-07
TRINITY_DN297_c1_g1_i1	cpm	383.205	120.786	95.8011	1.2608	15.956	264.596	101.048	1.60438	cpm_for_each_sanmple	3.11738	23.5142	21.2366	300.642	216.113	277.033	103.911	95.3641	103.869	0.514092	2.85984	1.43922	scaled_data	-0.661048	1.39747	0.0434407	-0.779867	anova	4.05035	2.66164	-3.31043	6.5799	122.036	2.81207e-26	7.40366e-25	DEGs_a_leaf_vs_b_gall	4.05035	39.0924	4.04206e-10	1.11186e-08	DEGs_a_leaf_vs_c_flow	2.66164	19.0897	1.24716e-05	0.00020219	DEGs_a_leaf_vs_d_frui	-3.31043	27.6982	1.41796e-07
TRINITY_DN719_c0_g1_i5	cpm	30.3436	10.5732	7.5859	1.3938	1.41533	23.2014	0.758979	4.96793	cpm_for_each_sanmple	2.82962	0.882786	0.533582	18.1673	26.2043	25.2326	0.570216	0.652642	1.05408	8.69672	3.76039	2.44667	scaled_data	-0.583603	1.47689	-0.64568	-0.247604	anova	4.0503	-0.8842	1.82706	2.90221	109.572	1.35654e-23	2.9331e-22	DEGs_a_leaf_vs_b_gall	4.0503	51.1793	8.43048e-13	4.03915e-11	DEGs_a_leaf_vs_c_flow	-0.8842	2.73802	0.0979859	0.244715	DEGs_a_leaf_vs_d_frui	1.82706	12.1639	0.000487232
TRINITY_DN15975_c0_g1_i1	cpm	10.4313	1.94667	2.60784	0.74647	0.236022	4.02661	1.80451	4.3642	cpm_for_each_sanmple	0.191838	0.160506	0.355721	3.58155	2.90697	5.59132	1.71065	1.87961	1.82327	2.91319	3.60218	6.57723	scaled_data	-1.2184	0.728822	-0.412667	0.90224	anova	4.04514	2.8894	4.16216	1.43394	81.3767	1.55488e-17	2.05008e-16	DEGs_a_leaf_vs_b_gall	4.04514	66.6704	3.2091e-16	2.94435e-14	DEGs_a_leaf_vs_c_flow	2.8894	34.3553	4.59145e-09	1.83772e-07	DEGs_a_leaf_vs_d_frui	4.16216	71.9918	2.16094e-17
TRINITY_DN1008_c0_g1_i4	cpm	36.3548	10.0152	9.08871	1.10194	1.37425	22.5337	1.5218	10.9251	cpm_for_each_sanmple	1.91838	1.24393	0.960448	10.1737	28.9451	28.4823	1.49134	0.96591	2.10816	19.5069	8.20227	5.06605	scaled_data	-0.770277	1.34246	-0.755545	0.18336	anova	4.0411	0.153311	2.99621	3.18246	93.8005	3.34262e-20	5.5279e-19	DEGs_a_leaf_vs_b_gall	4.0411	55.2493	1.06171e-13	6.0585e-12	DEGs_a_leaf_vs_c_flow	0.153311	0.0932915	0.760034	0.902246	DEGs_a_leaf_vs_d_frui	2.99621	33.0157	9.14164e-09
TRINITY_DN15546_c0_g1_i3	cpm	108.866	51.2409	27.2164	1.88272	0.199887	3.19709	1.41314	104.056	cpm_for_each_sanmple	0.287758	0.24076	0.0711443	2.02435	3.69601	3.87091	1.4694	1.48802	1.28199	97.092	132.003	83.0717	scaled_data	-0.527246	-0.468753	-0.503568	1.49957	anova	4.03677	2.85811	9.05597	4.78667	582.623	5.89242e-126	1.3327e-122	DEGs_a_leaf_vs_b_gall	4.03677	71.0833	3.42449e-17	3.72195e-15	DEGs_a_leaf_vs_c_flow	2.85811	34.8119	3.63143e-09	1.48988e-07	DEGs_a_leaf_vs_d_frui	9.05597	309.499	2.80841e-69
[truncated: 205 more rows]
[truncated: 29 more columns]

## Sheet: LeafvsGall
TRINITY ID	logFC.groupb_gall	FDR_anova	At_AGI	At_evalue	At_annotaion
[truncated: 2,762 more rows]

## Sheet: Fl&Fr
TRINITY ID	a_leaf_vs_c_flow._logFC	a_leaf_vs_c_flow_FDR	a_leaf_vs_d_frui_logFC	a_leaf_vs_d_frui_FDR	At_AGI	At_evalue	At_annotaion
[truncated: 219 more rows]

[truncated: 6 more sheets: Fr only, Fl only, Ga only, Ga&Fl, Ga&Fr, Ga&Fl&Fr]
